# Supplementary material for: Comprehensive Analysis of ABA Effects on Ethylene Biosynthesis and Signaling during Tomato Fruit Ripening
Source: PLoS One. 2016 Apr 21;11(4):e0154072. doi: 10.1371/journal.pone.0154072 (PMC4839774; doi:10.1371/journal.pone.0154072)
Supplement: S1 Table — (XLS) [file pone.0154072.s004.xls]

## Sheet: Sheet1
Table S1 Statistics of RNA-seq alignment in CK, ABA and NDGA-treated samples.
Sample	Clean data	Mapped data	Unique mapped reads	Multi-position mapped reads	Paired-end (PE) mapped reads	Total mapped (%)	Unique mapped (%)
CK1	59683644	55231059	53387232	1843827	25957619	0.925397	0.894504
CK2	46069092	43211929	41693477	1518452	20606763	0.937981	0.905021
ABA1	64224166	60053011	57873558	2179453	28470857	0.935053	0.901118
ABA2	61294646	57475391	55225018	2250373	27307502	0.93769	0.900976
NDGA1	79433522	73390603	70991674	2398929	34552098	0.923925	0.893724
NDGA2	61185380	57123371	55455244	1668127	27048554	0.933611	0.906348
