# Supplementary material for: Comprehensive Analysis of ABA Effects on Ethylene Biosynthesis and Signaling during Tomato Fruit Ripening
Source: PLoS One. 2016 Apr 21;11(4):e0154072. doi: 10.1371/journal.pone.0154072 (PMC4839774; doi:10.1371/journal.pone.0154072)
Supplement: S2 Table — (XLS) [file pone.0154072.s005.xls]

## Sheet: Sheet1
Table S2 The transcriptional abundance of genes expressed in CK, ABA and NDGA treated samples.
test_id	gene_id	gene	locus	CK	ABA	NDGA	GO	KEGG	KO	KOG	annotation
XLOC_041503	XLOC_041503	Solyc12g100350.1,Solyc12g100360.1	chr12:65451994-65484323	19.9856	24.5876	20.0756	NA	NA			calpain-type cysteine protease family
XLOC_041502	XLOC_041502	Solyc12g100330.1	chr12:65430878-65437290	16.0158	12.102	15.5177	GO:0003677(DNA binding),GO:0006306(DNA methylation)	00270(Cysteine and methionine metabolism)	K00558		chromomethylase 3
XLOC_043135	XLOC_043135	Solyc12g100320.1	chr12:65427255-65429750	18.4018	18.3305	12.8136	NA	NA
XLOC_043134	XLOC_043134	Solyc12g100310.1	chr12:65416044-65425593	33.3689	42.6796	30.6193	GO:0004672(protein kinase activity),GO:0005524(ATP binding),GO:0006468(protein phosphorylation)	NA		KOG1164	Protein kinase family protein
XLOC_041500	XLOC_041500	Solyc12g100290.1	chr12:65393221-65407145	2.32475	2.8397	2.74144	GO:0005515(protein binding)	NA		KOG1082	histone-lysine N-methyltransferase ASHH3
XLOC_041499	XLOC_041499	Solyc12g100270.1	chr12:65384048-65386792	0.0624781	0.120608	0.0101508	GO:0005506(iron ion binding),GO:0016491(oxidoreductase activity),GO:0006633(fatty acid biosynthetic process),GO:0055114(oxidation-reduction process)	NA			Fatty acid hydroxylase superfamily
XLOC_041498	XLOC_041498	Solyc12g100260.1	chr12:65380052-65380217	1623.92	0	0	NA	NA			fatty acid desaturase 2
XLOC_043132	XLOC_043132	Solyc12g100250.1	chr12:65373850-65374990	0.0280673	0.152255	0.252041	GO:0006629(lipid metabolic process),GO:0016717(oxidoreductase activity, acting on paired donors, with oxidation of a pair of donors resulting in the reduction of molecular oxygen to two molecules of water),GO:0055114(oxidation-reduction process),GO:0016491(oxidoreductase activity)	NA			fatty acid desaturase 2
XLOC_043131	XLOC_043131	Solyc12g100240.1	chr12:65367768-65367933	0	85.6686	0	NA	NA			fatty acid desaturase 2
XLOC_041497	XLOC_041497	Solyc12g100230.1	chr12:65365070-65366177	0.0993656	0	0	GO:0006629(lipid metabolic process),GO:0016717(oxidoreductase activity, acting on paired donors, with oxidation of a pair of donors resulting in the reduction of molecular oxygen to two molecules of water),GO:0055114(oxidation-reduction process),GO:0016491(oxidoreductase activity)	NA			fatty acid desaturase 2
XLOC_041496	XLOC_041496	Solyc12g100220.1	chr12:65362961-65363931	0.421812	0.518664	0	GO:0016491(oxidoreductase activity),GO:0008152(metabolic process)	00061(Fatty acid biosynthesis)	K00059	KOG0725	NAD(P)-binding Rossmann-fold superfamily protein
XLOC_043130	XLOC_043130	Solyc12g100200.1	chr12:65356166-65361880	12.971	10.5615	15.3391	NA	NA		KOG2542
XLOC_041494	XLOC_041494	Solyc12g100190.1	chr12:65347433-65353936	0	0.00530191	0	GO:0005524(ATP binding),GO:0016887(ATPase activity),GO:0016020(membrane)	NA		KOG0065	pleiotropic drug resistance 12
XLOC_041493	XLOC_041493	Solyc12g100180.1	chr12:65339305-65345848	0.018745	0.077366	0.0403541	GO:0005524(ATP binding),GO:0016887(ATPase activity),GO:0016020(membrane)	NA		KOG0065	pleiotropic drug resistance 12
XLOC_041492	XLOC_041492	Solyc12g100170.1	chr12:65335845-65336966	0.354532	0.727987	0.0468104	GO:0016491(oxidoreductase activity),GO:0016706(oxidoreductase activity, acting on paired donors, with incorporation or reduction of molecular oxygen, 2-oxoglutarate as one donor, and incorporation of one atom each of oxygen into both donors),GO:0055114(oxidation-reduction process)	NA		KOG0143	2-oxoglutarate (2OG) and Fe(II)-dependent oxygenase superfamily protein
XLOC_041491	XLOC_041491	Solyc12g100160.1	chr12:65330772-65334942	21.0452	22.3202	18.4009	GO:0003735(structural constituent of ribosome),GO:0019843(rRNA binding),GO:0006412(translation),GO:0005840(ribosome)	NA		KOG3254	Ribosomal protein L6 family
XLOC_041490	XLOC_041490	Solyc12g100150.1	chr12:65327890-65328582	0.681242	0	0.452595	NA	NA			LOB domain-containing protein 4
XLOC_041489	XLOC_041489	Solyc12g100140.1	chr12:65321206-65325014	4.1059	1.28008	7.00107	GO:0030528(transcription regulator activity),GO:0006355(regulation of transcription, DNA-dependent)	NA			basic helix-loop-helix (bHLH) DNA-binding superfamily protein
XLOC_043129	XLOC_043129	Solyc12g100140.1	chr12:65321206-65325014	1.62697	0.828982	2.60211	GO:0030528(transcription regulator activity),GO:0006355(regulation of transcription, DNA-dependent)	NA			basic helix-loop-helix (bHLH) DNA-binding superfamily protein
XLOC_041488	XLOC_041488	Solyc12g100130.1	chr12:65314120-65317575	9.25479	12.1606	9.81903	GO:0022857(transmembrane transporter activity),GO:0055085(transmembrane transport),GO:0016021(integral to membrane)	NA		KOG2532	phosphate transporter 4;6
XLOC_041487	XLOC_041487	Solyc12g100120.1	chr12:65308502-65313592	12.6506	12.252	15.5322	NA	NA	K09955		Putative glycosyl hydrolase of unknown function (DUF1680)
XLOC_043128	XLOC_043128	Solyc12g100070.1	chr12:65289918-65291909	18.8116	16.267	16.7253	GO:0008168(methyltransferase activity),GO:0008276(protein methyltransferase activity),GO:0006479(protein methylation),GO:0005737(cytoplasm)	NA		KOG3191	S-adenosyl-L-methionine-dependent methyltransferases superfamily protein
XLOC_043127	XLOC_043127	Solyc12g100060.1	chr12:65288407-65288890	402.783	211.885	520.175	GO:0008270(zinc ion binding)	NA		KOG3173	A20/AN1-like zinc finger family protein
XLOC_043126	XLOC_043126	Solyc12g100050.1	chr12:65284478-65287584	13.7423	11.6193	20.8381	NA	NA		KOG3336	MSF1-like family protein
XLOC_043125	XLOC_043125	Solyc12g100040.1	chr12:65280856-65283054	12.4485	11.708	11.0455	NA	NA		KOG4282	sequence-specific DNA binding transcription factors
XLOC_041480	XLOC_041480	Solyc12g100010.1	chr12:65259170-65263375	0	0.0145793	0.00548392	GO:0005515(protein binding),GO:0006511(ubiquitin-dependent protein catabolic process),GO:0007275(multicellular organismal development),GO:0005634(nucleus)	NA		KOG0472	receptor like protein 6
XLOC_041479	XLOC_041479	Solyc12g100000.1	chr12:65253301-65258425	29.1881	34.9213	25.2125	GO:0005515(protein binding),GO:0004842(ubiquitin-protein ligase activity),GO:0016567(protein ubiquitination),GO:0000151(ubiquitin ligase complex)	NA			RING/U-box superfamily protein with ARM repeat domain
XLOC_041478	XLOC_041478	Solyc12g099990.1	chr12:65249270-65252546	54.3219	95.3447	76.3674	GO:0005509(calcium ion binding),GO:0007165(signal transduction),GO:0005578(proteinaceous extracellular matrix)	04020(Calcium signaling pathway)	K02183	KOG0027	calmodulin 5
XLOC_043124	XLOC_043124	Solyc12g099990.1	chr12:65249270-65252546	144.066	122.208	123.824	GO:0005509(calcium ion binding),GO:0007165(signal transduction),GO:0005578(proteinaceous extracellular matrix)	04020(Calcium signaling pathway)	K02183	KOG0027	calmodulin 5
XLOC_043123	XLOC_043123	Solyc12g099980.1	chr12:65246035-65248971	0.331538	0.450917	0.368796	GO:0005515(protein binding)	NA		KOG0472	Protein kinase family protein with leucine-rich repeat domain
XLOC_041477	XLOC_041477	Solyc12g099970.1	chr12:65242144-65245739	43.4119	35.4709	43.6414	GO:0005515(protein binding)	NA		KOG1616	5\'-AMP-activated protein kinase beta-2 subunit protein
XLOC_043122	XLOC_043122	Solyc12g099970.1	chr12:65242144-65245739	2.43072	1.53176	2.97984	GO:0005515(protein binding)	NA		KOG1616	5\'-AMP-activated protein kinase beta-2 subunit protein
XLOC_041476	XLOC_041476	Solyc12g099960.1	chr12:65238597-65241371	14.1178	6.61457	15.7291	NA	NA			ribosomal protein-related
XLOC_043121	XLOC_043121	Solyc12g099950.1	chr12:65228498-65237720	0.601977	0.36385	0.34817	GO:0005515(protein binding)	NA		KOG0472	receptor like protein 6
XLOC_041475	XLOC_041475	Solyc12g099940.1	chr12:65228498-65237720	26.7339	24.792	31.2732	GO:0008080(N-acetyltransferase activity),GO:0016747(transferase activity, transferring acyl groups other than amino-acyl groups),GO:0008152(metabolic process)	NA			Acyl-CoA N-acyltransferases (NAT) superfamily protein
XLOC_043120	XLOC_043120	Solyc12g099940.1	chr12:65228498-65237720	1.61759	0.900469	1.28717	GO:0008080(N-acetyltransferase activity),GO:0016747(transferase activity, transferring acyl groups other than amino-acyl groups),GO:0008152(metabolic process)	NA			Acyl-CoA N-acyltransferases (NAT) superfamily protein
XLOC_041474	XLOC_041474	Solyc12g099930.1	chr12:65223078-65227482	20.2616	22.4745	12.1826	GO:0008152(metabolic process)	00250(Alanine, aspartate and glutamate metabolism)	K00830	KOG2862	alanine:glyoxylate aminotransferase
XLOC_041473	XLOC_041473	Solyc12g099920.1	chr12:65215018-65221509	26.4411	31.3816	22.2567	NA	NA
XLOC_043119	XLOC_043119	Solyc12g099920.1	chr12:65215018-65221509	4.47661	7.2093	4.22754	NA	NA
XLOC_041472	XLOC_041472	Solyc12g099910.1	chr12:65192785-65214329	30.2342	42.9657	23.4565	GO:0003677(DNA binding),GO:0005524(ATP binding),GO:0003676(nucleic acid binding),GO:0008026(ATP-dependent helicase activity),GO:0004386(helicase activity)	NA	K11367	KOG0384	chromatin remodeling 5
XLOC_041471	XLOC_041471	Solyc12g099900.1	chr12:65186198-65188940	9.52081	5.3743	13.6547	NA	NA			scarecrow-like 3
XLOC_043118	XLOC_043118	Solyc12g099900.1	chr12:65186198-65188940	1.8626	1.14433	3.28533	NA	NA			scarecrow-like 3
XLOC_043117	XLOC_043117	Solyc12g099890.1	chr12:65178511-65183874	13.7779	12.4472	13.9413	NA	NA		KOG2229	ARM repeat superfamily protein
XLOC_041470	XLOC_041470	Solyc12g099860.1	chr12:65169218-65173925	0.816556	0.750441	0.855467	GO:0005525(GTP binding),GO:0005622(intracellular)	NA		KOG2485	P-loop containing nucleoside triphosphate hydrolases superfamily protein
XLOC_043114	XLOC_043114	Solyc12g099850.1	chr12:65165498-65167889	4.0622	4.68732	6.38019	NA	NA			Pentatricopeptide repeat (PPR) superfamily protein
XLOC_043113	XLOC_043113	Solyc12g099840.1	chr12:65162718-65165091	5.61239	6.19129	4.54475	NA	NA			pentatricopeptide (PPR) repeat-containing protein
XLOC_041469	XLOC_041469	Solyc12g099830.1	chr12:65154919-65161095	1.46941	1.46687	0.46031	GO:0004672(protein kinase activity),GO:0005524(ATP binding),GO:0006468(protein phosphorylation)	NA		KOG1187	Protein kinase protein with tetratricopeptide repeat domain
XLOC_043112	XLOC_043112	Solyc12g099830.1	chr12:65154919-65161095	2.27806	1.45622	2.81215	GO:0004672(protein kinase activity),GO:0005524(ATP binding),GO:0006468(protein phosphorylation)	NA		KOG1187	Protein kinase protein with tetratricopeptide repeat domain
XLOC_041468	XLOC_041468	Solyc12g099820.1	chr12:65149497-65154611	2.83656	2.92795	2.60584	GO:0008312(7S RNA binding),GO:0006614(SRP-dependent cotranslational protein targeting to membrane),GO:0045900(negative regulation of translational elongation),GO:0048500(signal recognition particle)	03060(Protein export)	K03109	KOG3465	Signal recognition particle, SRP9/SRP14 subunit
XLOC_043111	XLOC_043111	Solyc12g099820.1	chr12:65149497-65154611	38.055	36.6024	39.3159	GO:0008312(7S RNA binding),GO:0006614(SRP-dependent cotranslational protein targeting to membrane),GO:0045900(negative regulation of translational elongation),GO:0048500(signal recognition particle)	03060(Protein export)	K03109	KOG3465	Signal recognition particle, SRP9/SRP14 subunit
XLOC_041466	XLOC_041466	Solyc12g099810.1	chr12:65139350-65149405	4.51677	10.7287	3.01403	NA	NA			CRT (chloroquine-resistance transporter)-like transporter 3
XLOC_043110	XLOC_043110	Solyc12g099810.1	chr12:65139350-65149405	19.4467	34.4295	9.68971	NA	NA			CRT (chloroquine-resistance transporter)-like transporter 3
XLOC_043109	XLOC_043109	Solyc12g099800.1	chr12:65130042-65139254	25.1405	28.1038	21.261	GO:0016853(isomerase activity)	NA		KOG3258	rhodanese-like domain-containing protein / PPIC-type PPIASE domain-containing protein
XLOC_041465	XLOC_041465	Solyc12g099790.1	chr12:65130042-65139254	0.233311	0.184562	0.166061	GO:0004672(protein kinase activity),GO:0005524(ATP binding),GO:0006468(protein phosphorylation)	NA	K00924	KOG0032	calcium-dependent protein kinase 17
XLOC_043108	XLOC_043108	Solyc12g099780.1	chr12:65125971-65128986	0.429328	0.80239	0.222302	NA	NA			RPM1-interacting protein 4 (RIN4) family protein
XLOC_041464	XLOC_041464	Solyc12g099770.1	chr12:65121350-65124563	121.482	161.824	113.101	NA	NA		KOG3364	Tetratricopeptide repeat (TPR)-like superfamily protein
XLOC_043107	XLOC_043107	Solyc12g099770.1	chr12:65121350-65124563	7.55751	10.3909	7.02995	NA	NA		KOG3364	Tetratricopeptide repeat (TPR)-like superfamily protein
XLOC_043106	XLOC_043106	Solyc12g099760.1	chr12:65114208-65119741	34.4654	49.3548	22.9666	GO:0003700(sequence-specific DNA binding transcription factor activity),GO:0043565(sequence-specific DNA binding),GO:0006355(regulation of transcription, DNA-dependent)	NA			Homeodomain-like superfamily protein
XLOC_043105	XLOC_043105	Solyc12g099740.1,Solyc12g099750.1	chr12:65098141-65111672	9.10718	12.5081	8.44625	NA	NA		KOG1427	Regulator of chromosome condensation (RCC1) family with FYVE zinc finger domain
XLOC_041463	XLOC_041463	Solyc12g099720.1	chr12:65086330-65089881	0.010021	0	0	GO:0000156(two-component response regulator activity),GO:0000160(two-component signal transduction system (phosphorelay)),GO:0006355(regulation of transcription, DNA-dependent),GO:0005524(ATP binding)	NA		KOG0519	Signal transduction histidine kinase
XLOC_041462	XLOC_041462	Solyc12g099710.1	chr12:65082314-65085892	241.779	389.041	244.269	NA	NA		KOG4096
XLOC_043103	XLOC_043103	Solyc12g099710.1	chr12:65082314-65085892	6.73539	10.3741	6.01213	NA	NA		KOG4096
XLOC_041461	XLOC_041461	Solyc12g099700.1	chr12:65074819-65081438	24.0602	26.2686	20.6905	GO:0016757(transferase activity, transferring glycosyl groups),GO:0016020(membrane),GO:0003824(catalytic activity),GO:0051536(iron-sulfur cluster binding),GO:0051539(4 iron, 4 sulfur cluster binding),GO:0016992(lipoate synthase activity),GO:0009107(lipoate biosynthetic process)	00785(Lipoic acid metabolism)	K03644	KOG2672	Radical SAM superfamily protein
XLOC_041458	XLOC_041458	Solyc12g099660.1	chr12:65054573-65063731	57.9338	71.2608	38.8378	NA	NA	K08288	KOG2397	calmodulin-binding protein
XLOC_041457	XLOC_041457	Solyc12g099650.1	chr12:65050921-65051437	33.4808	4.2128	62.6264	NA	NA			Photosystem II 5 kD protein
XLOC_043101	XLOC_043101	Solyc12g099650.1	chr12:65050921-65051437	11.9424	0.596402	3.70939	NA	NA			Photosystem II 5 kD protein
XLOC_041456	XLOC_041456	Solyc12g099630.1,Solyc12g099640.1	chr12:65041783-65048218	1.31512	1.46879	2.07177	NA	NA		KOG0749	Mitochondrial substrate carrier family protein
XLOC_043100	XLOC_043100	Solyc12g099620.1	chr12:65038731-65041017	0.933214	1.00797	0.82504	NA	NA			Pentatricopeptide repeat (PPR) superfamily protein
XLOC_041454	XLOC_041454	Solyc12g099600.1	chr12:65030398-65035061	3.15883	2.48161	3.21747	GO:0003824(catalytic activity)	NA		KOG0700	Protein phosphatase 2C family protein
XLOC_043099	XLOC_043099	Solyc12g099600.1	chr12:65030398-65035061	2.75166	9.58557	6.77184	GO:0003824(catalytic activity)	NA		KOG0700	Protein phosphatase 2C family protein
XLOC_043098	XLOC_043098	Solyc12g099590.1	chr12:65028026-65028431	0.216054	0.126308	0.404191	NA	NA
XLOC_041452	XLOC_041452	Solyc12g099570.1	chr12:65016982-65019915	40.5353	42.1403	39.2466	NA	NA			heat shock factor binding protein
XLOC_043097	XLOC_043097	Solyc12g099570.1	chr12:65016982-65019915	3.34486	2.8208	3.63768	NA	NA			heat shock factor binding protein
XLOC_043096	XLOC_043096	Solyc12g099550.1,Solyc12g099560.1	chr12:65002451-65013544	6.69028	3.28324	8.44343	NA	NA			F-box and associated interaction domains-containing protein
XLOC_041451	XLOC_041451	Solyc12g099550.1	chr12:65002451-65013544	2.43498	3.01547	2.37921	GO:0005515(protein binding)	NA			F-box and associated interaction domains-containing protein
XLOC_043095	XLOC_043095	Solyc12g099540.1	chr12:64994415-65001762	0.62291	0.268865	0.650229	GO:0003777(microtubule motor activity),GO:0005524(ATP binding),GO:0007018(microtubule-based movement)	NA		KOG0246	P-loop containing nucleoside triphosphate hydrolases superfamily protein
XLOC_041450	XLOC_041450	Solyc12g099530.1	chr12:64988358-64993111	15.8233	15.531	16.2038	GO:0008234(cysteine-type peptidase activity),GO:0006508(proteolysis)	NA			Cysteine proteinases superfamily protein
XLOC_041449	XLOC_041449	Solyc12g099510.1	chr12:64970292-64984594	2.35946	3.41469	2.23491	GO:0031072(heat shock protein binding)	NA	K11491	KOG0413	binding
XLOC_043093	XLOC_043093	Solyc12g099510.1	chr12:64970292-64984594	7.82557	8.93451	6.99172	GO:0031072(heat shock protein binding)	NA	K11491	KOG0413	binding
XLOC_041447	XLOC_041447	Solyc12g099500.1	chr12:64967571-64968251	6.39649	10.9502	8.36656	NA	NA
XLOC_041448	XLOC_041448	Solyc12g099500.1	chr12:64967571-64968251	223.161	0	1406.39	NA	NA
XLOC_043092	XLOC_043092	Solyc12g099500.1	chr12:64967571-64968251	12.2688	8.14048	17.744	NA	NA
XLOC_041446	XLOC_041446	Solyc12g099490.1	chr12:64963034-64965591	66.5207	63.9828	79.4766	NA	NA	K13120	KOG3410
XLOC_043091	XLOC_043091	Solyc12g099490.1	chr12:64963034-64965591	5.64976	7.8133	4.69636	NA	NA	K13120	KOG3410
XLOC_043090	XLOC_043090	Solyc12g099470.1	chr12:64950729-64956682	43.0636	31.3542	36.7647	GO:0003924(GTPase activity),GO:0005525(GTP binding)	NA	K03242	KOG0466	eukaryotic translation initiation factor 2 gamma subunit
XLOC_041443	XLOC_041443	Solyc12g099450.1	chr12:64942525-64944096	0	0	0.0202909	NA	NA
XLOC_041442	XLOC_041442	Solyc12g099440.1	chr12:64931838-64939889	390.702	398.893	363.523	GO:0003824(catalytic activity),GO:0008152(metabolic process),GO:0003857(3-hydroxyacyl-CoA dehydrogenase activity),GO:0016491(oxidoreductase activity),GO:0006631(fatty acid metabolic process),GO:0055114(oxidation-reduction process)	00592(alpha-Linolenic acid metabolism)	K10527	KOG1683	multifunctional protein 2
XLOC_041441	XLOC_041441	Solyc12g099430.1	chr12:64924911-64929073	19.0268	4.47925	33.0635	NA	NA		KOG4178	alpha/beta-Hydrolases superfamily protein
XLOC_043087	XLOC_043087	Solyc12g099430.1	chr12:64924911-64929073	1.60008	0.37254	3.19707	NA	NA		KOG4178	alpha/beta-Hydrolases superfamily protein
XLOC_041440	XLOC_041440	Solyc12g099420.1	chr12:64912771-64922008	6.70735	5.96927	7.77882	NA	NA	K11490	KOG2359
XLOC_043086	XLOC_043086	Solyc12g099400.1	chr12:64903611-64906621	17.0727	15.8313	17.0351	NA	NA
XLOC_041438	XLOC_041438	Solyc12g099390.1	chr12:64896707-64901934	51.8567	49.6735	51.3625	NA	NA			Drought-responsive family protein
XLOC_043084	XLOC_043084	Solyc12g099390.1	chr12:64896707-64901934	54.795	96.4589	187.129	NA	NA			Drought-responsive family protein
XLOC_043085	XLOC_043085	Solyc12g099390.1	chr12:64896707-64901934	1.79109	2.25468	1.36889	NA	NA			Drought-responsive family protein
XLOC_041437	XLOC_041437	Solyc12g099370.1	chr12:64886017-64888068	8.90504	3.08807	15.7434	GO:0003700(sequence-specific DNA binding transcription factor activity),GO:0008270(zinc ion binding),GO:0043565(sequence-specific DNA binding),GO:0006355(regulation of transcription, DNA-dependent)	NA			GATA transcription factor 16
XLOC_043082	XLOC_043082	Solyc12g099370.1	chr12:64886017-64888068	4.29473	2.68027	5.63529	GO:0003700(sequence-specific DNA binding transcription factor activity),GO:0008270(zinc ion binding),GO:0043565(sequence-specific DNA binding),GO:0006355(regulation of transcription, DNA-dependent)	NA			GATA transcription factor 16
XLOC_041436	XLOC_041436	Solyc12g099360.1	chr12:64880054-64882904	214.293	243.032	225.364	GO:0003824(catalytic activity),GO:0008152(metabolic process)	NA		KOG1176	acyl-activating enzyme 7
XLOC_041435	XLOC_041435	Solyc12g099350.1	chr12:64876706-64877969	1.21376	0.500249	2.56536	NA	NA
XLOC_043081	XLOC_043081	Solyc12g099350.1	chr12:64876706-64877969	0	0	15.4729	NA	NA
XLOC_043080	XLOC_043080	Solyc12g099340.1	chr12:64863789-64873806	59.1633	58.6628	67.0218	GO:0005515(protein binding),GO:0003677(DNA binding),GO:0005634(nucleus),GO:0030528(transcription regulator activity),GO:0006355(regulation of transcription, DNA-dependent),GO:0005516(calmodulin binding)	NA		KOG0520	calmodulin binding;transcription regulators
XLOC_041433	XLOC_041433	Solyc12g099330.1	chr12:64861311-64863415	4.355	4.66354	3.67885	NA	NA
XLOC_043079	XLOC_043079	Solyc12g099330.1	chr12:64861311-64863415	52.3393	42.4958	45.3561	NA	NA
XLOC_043078	XLOC_043078	Solyc12g099320.1	chr12:64843076-64859517	22.5593	25.6806	23.2779	NA	NA		KOG2175	binding
XLOC_041432	XLOC_041432	Solyc12g099310.1	chr12:64837950-64841994	141.47	215.959	111.403	GO:0016881(acid-amino acid ligase activity)	04120(Ubiquitin mediated proteolysis)	K10578	KOG0428	ubiquitin-conjugating enzyme 32
XLOC_043077	XLOC_043077	Solyc12g099310.1	chr12:64837950-64841994	346.808	402.022	259.283	GO:0016881(acid-amino acid ligase activity)	04120(Ubiquitin mediated proteolysis)	K10578	KOG0428	ubiquitin-conjugating enzyme 32
XLOC_043076	XLOC_043076	Solyc12g099290.1	chr12:64827821-64834745	4.34313	3.46566	5.62377	GO:0016491(oxidoreductase activity),GO:0008152(metabolic process),GO:0055114(oxidation-reduction process)	NA		KOG2454	aldehyde dehydrogenase 22A1
XLOC_041430	XLOC_041430	Solyc12g099280.1	chr12:64816624-64825561	4.24567	3.48434	5.50721	NA	NA			fip1 motif-containing protein
XLOC_043075	XLOC_043075	Solyc12g099270.1	chr12:64809721-64815692	20.2364	13.8217	27.1758	NA	NA			RNAse l inhibitor protein 2
XLOC_043074	XLOC_043074	Solyc12g099260.1	chr12:64799512-64806026	4.09109	2.53449	8.31371	GO:0046912(transferase activity, transferring acyl groups, acyl groups converted into alkyl on transfer),GO:0044262(cellular carbohydrate metabolic process),GO:0003824(catalytic activity),GO:0008152(metabolic process)	00020(Citrate cycle (TCA cycle))	K01648	KOG1254	ATP-citrate lyase B-1
XLOC_041427	XLOC_041427	Solyc12g099250.1	chr12:64789253-64796081	2.04525	1.947	1.72247	GO:0004672(protein kinase activity),GO:0005524(ATP binding),GO:0006468(protein phosphorylation),GO:0006355(regulation of transcription, DNA-dependent),GO:0005515(protein binding)	NA		KOG0192	PAS domain-containing protein tyrosine kinase family protein
XLOC_041428	XLOC_041428	Solyc12g099250.1	chr12:64789253-64796081	1.86975	0.251883	3.5163	GO:0004672(protein kinase activity),GO:0005524(ATP binding),GO:0006468(protein phosphorylation),GO:0006355(regulation of transcription, DNA-dependent),GO:0005515(protein binding)	NA		KOG0192	PAS domain-containing protein tyrosine kinase family protein
XLOC_043073	XLOC_043073	Solyc12g099250.1	chr12:64789253-64796081	2.84467	0.610483	4.44792	GO:0004672(protein kinase activity),GO:0005524(ATP binding),GO:0006468(protein phosphorylation),GO:0006355(regulation of transcription, DNA-dependent),GO:0005515(protein binding)	NA		KOG0192	PAS domain-containing protein tyrosine kinase family protein
XLOC_041426	XLOC_041426	Solyc12g099240.1	chr12:64786586-64789012	119.923	127.292	129.34	NA	NA		KOG3450	DNA-binding enhancer protein-related
XLOC_043072	XLOC_043072	Solyc12g099240.1	chr12:64786586-64789012	9.9355	17.068	15.9752	NA	NA		KOG3450	DNA-binding enhancer protein-related
XLOC_043071	XLOC_043071	Solyc12g099220.1	chr12:64779355-64781357	0.214765	0.0707176	0.362005	NA	NA			RGA-like 1
XLOC_041424	XLOC_041424	Solyc12g099210.1	chr12:64777789-64778953	0.734846	0	0	GO:0004857(enzyme inhibitor activity),GO:0030599(pectinesterase activity)	NA			cell wall / vacuolar inhibitor of fructosidase 1
XLOC_041423	XLOC_041423	Solyc12g099200.1	chr12:64775501-64777070	422.752	193.321	615.414	GO:0004857(enzyme inhibitor activity),GO:0030599(pectinesterase activity)	NA			cell wall / vacuolar inhibitor of fructosidase 1
XLOC_041422	XLOC_041422	Solyc12g099190.1	chr12:64769686-64770214	10.494	5.79292	13.7504	GO:0004857(enzyme inhibitor activity),GO:0030599(pectinesterase activity)	NA			cell wall / vacuolar inhibitor of fructosidase 1
XLOC_041421	XLOC_041421	Solyc12g099180.1	chr12:64761253-64764107	0.0626964	0.0620421	0.161065	GO:0003723(RNA binding),GO:0004652(polynucleotide adenylyltransferase activity),GO:0043631(RNA polyadenylation),GO:0005634(nucleus),GO:0006351(transcription, DNA-dependent)	NA		KOG2245	poly(A) polymerase 3
XLOC_041420	XLOC_041420	Solyc12g099170.1	chr12:64757853-64760146	7.10842	9.08378	6.31933	NA	NA			F-box family protein
XLOC_043069	XLOC_043069	Solyc12g099170.1	chr12:64757853-64760146	2.13462	5.40204	1.9914	NA	NA			F-box family protein
XLOC_043070	XLOC_043070	Solyc12g099170.1	chr12:64757853-64760146	4.15428	6.4321	4.87781	NA	NA			F-box family protein
XLOC_041419	XLOC_041419	Solyc12g099160.1	chr12:64752108-64756722	59.1601	102.721	34.0068	GO:0004185(serine-type carboxypeptidase activity),GO:0006508(proteolysis)	04142(Lysosome)	K13289	KOG1282	serine carboxypeptidase-like 33
XLOC_041418	XLOC_041418	Solyc12g099140.1	chr12:64743920-64745580	3.75107	2.01306	5.07258	GO:0003677(DNA binding)	NA		KOG0048	myb domain protein 78
XLOC_041417	XLOC_041417	Solyc12g099130.1	chr12:64736565-64737471	1.78737	0.226952	8.67849	GO:0003677(DNA binding)	NA		KOG0048	myb domain protein 112
XLOC_041416	XLOC_041416	Solyc12g099120.1	chr12:64732603-64734009	4.08616	2.39845	1.59795	GO:0003677(DNA binding)	NA		KOG0048	myb domain protein 112
XLOC_043067	XLOC_043067	Solyc12g099120.1	chr12:64732603-64734009	2.15968	1.81149	0.881101	GO:0003677(DNA binding)	NA		KOG0048	myb domain protein 112
XLOC_041415	XLOC_041415	Solyc12g099110.1	chr12:64722438-64727542	14.8746	20.8765	15.5287	GO:0003723(RNA binding)	03010(Ribosome)	K02945		ribosomal protein S1
XLOC_041414	XLOC_041414	Solyc12g099100.1	chr12:64711179-64716181	29.9375	24.1744	26.1353	GO:0016491(oxidoreductase activity),GO:0050660(flavin adenine dinucleotide binding),GO:0055114(oxidation-reduction process),GO:0009055(electron carrier activity),GO:0008033(tRNA processing),GO:0045454(cell redox homeostasis),GO:0005737(cytoplasm),GO:0004148(dihydrolipoyl dehydrogenase activity)	00010(Glycolysis / Gluconeogenesis)	K00382	KOG1335	mitochondrial lipoamide dehydrogenase 1
XLOC_041413	XLOC_041413	Solyc12g099090.1	chr12:64702149-64710745	48.0192	53.5444	47.4251	NA	NA		KOG1901	evolutionarily conserved C-terminal region 7
XLOC_043066	XLOC_043066	Solyc12g099090.1	chr12:64702149-64710745	25.7495	35.4534	22.1655	NA	NA		KOG1901	evolutionarily conserved C-terminal region 7
XLOC_043065	XLOC_043065	Solyc12g099080.1	chr12:64696425-64701008	192.326	180.344	211.18	GO:0005525(GTP binding),GO:0007264(small GTPase mediated signal transduction),GO:0004871(signal transducer activity),GO:0019001(guanyl nucleotide binding),GO:0007186(G-protein coupled receptor signaling pathway),GO:0005634(nucleus),GO:0005737(cytoplasm)	NA		KOG0070	ADP-ribosylation factor A1E
XLOC_041412	XLOC_041412	Solyc12g099070.1	chr12:64693632-64695996	0.0538833	0.0148768	0.134989	GO:0022857(transmembrane transporter activity),GO:0055085(transmembrane transport),GO:0016021(integral to membrane)	NA		KOG0569	inositol transporter 4
XLOC_041410	XLOC_041410	Solyc12g099040.1	chr12:64684138-64686182	0.015365	0.0125624	0.177071	GO:0005515(protein binding)	NA			LRR and NB-ARC domains-containing disease resistance protein
XLOC_041409	XLOC_041409	Solyc12g099030.1	chr12:64677239-64679726	198.308	173.616	189.315	GO:0005515(protein binding),GO:0003735(structural constituent of ribosome),GO:0006412(translation),GO:0005622(intracellular),GO:0005840(ribosome)	03010(Ribosome)	K02977	KOG0004	ubiquitin 6
XLOC_043063	XLOC_043063	Solyc12g099010.1,Solyc12g099020.1	chr12:64661956-64672356	8.98545	10.1094	7.87143	NA	NA		KOG0316	protein serine/threonine kinases;protein tyrosine kinases;ATP binding;protein kinases
XLOC_043062	XLOC_043062	Solyc12g099000.1	chr12:64657939-64660416	155.981	93.5396	117.518	GO:0004478(methionine adenosyltransferase activity),GO:0006556(S-adenosylmethionine biosynthetic process),GO:0005524(ATP binding)	00270(Cysteine and methionine metabolism)	K00789	KOG1506	S-adenosylmethionine synthetase 2
XLOC_041408	XLOC_041408	Solyc12g098990.1	chr12:64654399-64657615	2.97706	5.06893	3.22735	NA	NA			Tetratricopeptide repeat (TPR)-like superfamily protein
XLOC_043061	XLOC_043061	Solyc12g098990.1	chr12:64654399-64657615	0.784361	4.35914	1.17476	NA	NA			Tetratricopeptide repeat (TPR)-like superfamily protein
XLOC_043060	XLOC_043060	Solyc12g098970.1,Solyc12g098980.1	chr12:64649236-64653904	48.9658	54.9299	42.0588	NA	NA
XLOC_041407	XLOC_041407	Solyc12g098960.1	chr12:64645438-64648526	1.42712	0.624894	2.54828	GO:0004672(protein kinase activity),GO:0005524(ATP binding),GO:0006468(protein phosphorylation)	NA		KOG1187	Protein kinase superfamily protein
XLOC_043059	XLOC_043059	Solyc12g098960.1	chr12:64645438-64648526	0.205226	0.350133	1.83509	GO:0004672(protein kinase activity),GO:0005524(ATP binding),GO:0006468(protein phosphorylation)	NA		KOG1187	Protein kinase superfamily protein
XLOC_041406	XLOC_041406	Solyc12g098950.1	chr12:64631999-64638827	52.158	42.8933	49.8269	NA	NA	K08494		novel plant snare 13
XLOC_043057	XLOC_043057	Solyc12g098950.1	chr12:64631999-64638827	8.98247	10.3891	10.7838	NA	NA	K08494		novel plant snare 13
XLOC_043058	XLOC_043058	Solyc12g098950.1	chr12:64631999-64638827	16.1457	18.3921	18.1175	NA	NA	K08494		novel plant snare 13
XLOC_043056	XLOC_043056	Solyc12g098940.1	chr12:64627807-64630280	424.9	302.856	391.219	GO:0005515(protein binding),GO:0003735(structural constituent of ribosome),GO:0006412(translation),GO:0005622(intracellular),GO:0005840(ribosome)	03010(Ribosome)	K02977	KOG0004	ubiquitin 6
XLOC_043054	XLOC_043054	Solyc12g098920.1	chr12:64612489-64623944	13.1158	24.4532	11.8516	GO:0015969(guanosine tetraphosphate metabolic process)	NA		KOG1157	Ca2+-activated RelA/spot homolog
XLOC_041405	XLOC_041405	Solyc12g098910.1	chr12:64612489-64623944	0.46565	0.901305	1.29918	GO:0004672(protein kinase activity),GO:0005524(ATP binding),GO:0006468(protein phosphorylation),GO:0007165(signal transduction)	NA		KOG0583	CBL-interacting protein kinase 1
XLOC_041404	XLOC_041404	Solyc12g098900.1	chr12:64603645-64605674	22.4152	55.002	41.3081	NA	NA			Late embryogenesis abundant protein (LEA) family protein
XLOC_043053	XLOC_043053	Solyc12g098900.1	chr12:64603645-64605674	9.73041	30.6929	20.9665	NA	NA			Late embryogenesis abundant protein (LEA) family protein
XLOC_041403	XLOC_041403	Solyc12g098890.1	chr12:64598550-64601622	0.959074	4.0463	25.0016	GO:0003735(structural constituent of ribosome),GO:0006412(translation),GO:0005622(intracellular),GO:0005840(ribosome)	03010(Ribosome)	K02881		Ribosomal L18p/L5e family protein
XLOC_043052	XLOC_043052	Solyc12g098890.1	chr12:64598550-64601622	18.0992	14.0071	18.7805	GO:0003735(structural constituent of ribosome),GO:0006412(translation),GO:0005622(intracellular),GO:0005840(ribosome)	03010(Ribosome)	K02881		Ribosomal L18p/L5e family protein
XLOC_043051	XLOC_043051	Solyc12g098870.1	chr12:64589039-64594736	0	0	0.00379247	GO:0005524(ATP binding),GO:0016887(ATPase activity),GO:0042626(ATPase activity, coupled to transmembrane movement of substances),GO:0006810(transport),GO:0055085(transmembrane transport),GO:0016021(integral to membrane)	NA		KOG0055	P-glycoprotein 11
XLOC_043050	XLOC_043050	Solyc12g098860.1	chr12:64573721-64588049	8.24844	5.80889	9.95668	GO:0003677(DNA binding),GO:0005524(ATP binding),GO:0003676(nucleic acid binding),GO:0004386(helicase activity)	NA	K14440	KOG1000	chromatin remodeling factor18
XLOC_041401	XLOC_041401	Solyc12g098850.1	chr12:64573721-64588049	109.656	58.3765	211.361	NA	NA
XLOC_041400	XLOC_041400	Solyc12g098840.1	chr12:64566325-64572423	0.180694	0.705544	0.372608	GO:0005524(ATP binding),GO:0016887(ATPase activity),GO:0042626(ATPase activity, coupled to transmembrane movement of substances),GO:0006810(transport),GO:0055085(transmembrane transport),GO:0016021(integral to membrane)	NA		KOG0055	P-glycoprotein 11
XLOC_043049	XLOC_043049	Solyc12g098830.1	chr12:64550019-64562769	60.1833	54.7705	41.012	NA	NA		KOG2469	HAD-superfamily hydrolase, subfamily IG, 5\'-nucleotidase
XLOC_041399	XLOC_041399	Solyc12g098820.1	chr12:64533114-64540715	42.7547	34.403	44.1413	GO:0004672(protein kinase activity),GO:0005524(ATP binding),GO:0006468(protein phosphorylation)	NA		KOG1187	Protein kinase superfamily protein
XLOC_041398	XLOC_041398	Solyc12g098810.1	chr12:64528208-64531236	24.8488	26.1976	22.0266	GO:0004568(chitinase activity),GO:0006032(chitin catabolic process),GO:0016998(cell wall macromolecule catabolic process)	NA		KOG4742	Chitinase family protein
XLOC_043048	XLOC_043048	Solyc12g098790.1	chr12:64520447-64520675	0	0	27.7127	NA	NA
XLOC_043047	XLOC_043047	Solyc12g098780.1	chr12:64512933-64514924	0.232139	0	0	GO:0005199(structural constituent of cell wall),GO:0009664(plant-type cell wall organization)	NA			arabinogalactan protein 30
XLOC_041395	XLOC_041395	Solyc12g098740.1	chr12:64487402-64496561	85.6377	49.9398	106.745	NA	NA		KOG2056	ENTH/VHS family protein
XLOC_041394	XLOC_041394	Solyc12g098730.1	chr12:64482919-64484311	0.131795	0.0194734	0.770494	GO:0004806(triglyceride lipase activity),GO:0006629(lipid metabolic process)	NA		KOG4569	alpha/beta-Hydrolases superfamily protein
XLOC_041393	XLOC_041393	Solyc12g098720.1	chr12:64475817-64479356	32.6654	30.9043	22.881	GO:0015078(hydrogen ion transmembrane transporter activity),GO:0015991(ATP hydrolysis coupled proton transport),GO:0033179(proton-transporting V-type ATPase, V0 domain)	00190(Oxidative phosphorylation)	K02153	KOG3500	ATPase, V0 complex, subunit E
XLOC_043044	XLOC_043044	Solyc12g098720.1	chr12:64475817-64479356	15.9896	25.6257	14.0118	GO:0015078(hydrogen ion transmembrane transporter activity),GO:0015991(ATP hydrolysis coupled proton transport),GO:0033179(proton-transporting V-type ATPase, V0 domain)	00190(Oxidative phosphorylation)	K02153	KOG3500	ATPase, V0 complex, subunit E
XLOC_041391	XLOC_041391	Solyc12g098710.1	chr12:64460869-64474976	1370.92	3359.25	345.214	NA	NA			15-cis-zeta-carotene isomerase
XLOC_043041	XLOC_043041	Solyc12g098710.1	chr12:64460869-64474976	39.4952	110	13.5175	NA	NA			15-cis-zeta-carotene isomerase
XLOC_041390	XLOC_041390	Solyc12g098700.1	chr12:64460869-64474976	28.7243	52.829	26.2347	GO:0003676(nucleic acid binding),GO:0005524(ATP binding),GO:0008026(ATP-dependent helicase activity),GO:0004386(helicase activity)	03040(Spliceosome)	K12811	KOG0334	P-loop containing nucleoside triphosphate hydrolases superfamily protein
XLOC_041389	XLOC_041389	Solyc12g098690.1	chr12:64453077-64460117	27.9574	39.0304	25.1882	GO:0005515(protein binding)	NA			Transducin/WD40 repeat-like superfamily protein
XLOC_041388	XLOC_041388	Solyc12g098680.1	chr12:64446727-64452279	110.815	82.2806	122.096	GO:0005515(protein binding)	NA	K03247	KOG1560	translation initiation factor 3 subunit H1
XLOC_041387	XLOC_041387	Solyc12g098670.1	chr12:64437857-64446063	62.7187	66.7088	59.0132	GO:0004190(aspartic-type endopeptidase activity),GO:0016021(integral to membrane)	NA		KOG2442	SIGNAL PEPTIDE PEPTIDASE-LIKE 5
XLOC_041386	XLOC_041386	Solyc12g098660.1	chr12:64432478-64437156	1.24943	0.586709	1.93533	NA	NA		KOG1454	alpha/beta-Hydrolases superfamily protein
XLOC_043039	XLOC_043039	Solyc12g098640.1	chr12:64422126-64427096	16.7464	11.5434	21.1238	NA	00100(Steroid biosynthesis)	K08246		cyclopropyl isomerase
XLOC_043038	XLOC_043038	Solyc12g098630.1	chr12:64412453-64421046	0.0820744	0.100685	0.133172	GO:0003777(microtubule motor activity),GO:0005524(ATP binding),GO:0007018(microtubule-based movement)	NA		KOG4280	phragmoplast-associated kinesin-related protein, putative
XLOC_041384	XLOC_041384	Solyc12g098620.1	chr12:64406762-64409765	1.98667	4.64827	0.631186	GO:0030528(transcription regulator activity),GO:0006355(regulation of transcription, DNA-dependent)	NA			basic helix-loop-helix (bHLH) DNA-binding superfamily protein
XLOC_043037	XLOC_043037	Solyc12g098620.1	chr12:64406762-64409765	0.824909	2.19818	0.212952	GO:0030528(transcription regulator activity),GO:0006355(regulation of transcription, DNA-dependent)	NA			basic helix-loop-helix (bHLH) DNA-binding superfamily protein
XLOC_043035	XLOC_043035	Solyc12g098610.1	chr12:64392552-64394271	2.52877	3.02447	1.43054	GO:0004553(hydrolase activity, hydrolyzing O-glycosyl compounds),GO:0005975(carbohydrate metabolic process),GO:0016762(xyloglucan:xyloglucosyl transferase activity),GO:0006073(cellular glucan metabolic process),GO:0005618(cell wall),GO:0048046(apoplast)	NA	K08235		xyloglucan endotransglucosylase/hydrolase 16
XLOC_041382	XLOC_041382	Solyc12g098600.1	chr12:64390523-64391915	0.153603	0	0.145407	GO:0016758(transferase activity, transferring hexosyl groups),GO:0008152(metabolic process)	NA		KOG1192	UDP-Glycosyltransferase superfamily protein
XLOC_043034	XLOC_043034	Solyc12g098580.1	chr12:64384675-64386073	10.4217	8.69756	12.0698	GO:0016758(transferase activity, transferring hexosyl groups),GO:0008152(metabolic process)	NA		KOG1192	UDP-Glycosyltransferase superfamily protein
XLOC_043033	XLOC_043033	Solyc12g098570.1	chr12:64377332-64380660	13.5352	6.79074	20.1633	GO:0004672(protein kinase activity),GO:0005524(ATP binding),GO:0006468(protein phosphorylation),GO:0005515(protein binding)	NA		KOG1187	Leucine-rich repeat protein kinase family protein
XLOC_043030	XLOC_043030	Solyc12g098540.1	chr12:64350911-64356556	0.164167	0.0379529	0.230948	GO:0016787(hydrolase activity)	NA		KOG1385	apyrase 2
XLOC_043029	XLOC_043029	Solyc12g098530.1	chr12:64344906-64348992	7.45948	4.7657	9.58064	NA	NA		KOG2920	Putative methyltransferase family protein
XLOC_043028	XLOC_043028	Solyc12g098520.1	chr12:64340676-64344407	77.1154	69.3263	83.7679	GO:0003700(sequence-specific DNA binding transcription factor activity),GO:0043565(sequence-specific DNA binding),GO:0006355(regulation of transcription, DNA-dependent),GO:0005634(nucleus)	NA		KOG0627	winged-helix DNA-binding transcription factor family protein
XLOC_043027	XLOC_043027	Solyc12g098510.1	chr12:64333582-64335902	8.12079	1.10745	10.4798	NA	NA			ralf-like 31
XLOC_041380	XLOC_041380	Solyc12g098500.1	chr12:64330128-64332305	4.77132	4.71799	5.04233	GO:0016616(oxidoreductase activity, acting on the CH-OH group of donors, NAD or NADP as acceptor),GO:0048037(cofactor binding),GO:0055114(oxidation-reduction process),GO:0004013(adenosylhomocysteinase activity),GO:0006730(one-carbon metabolic process)	00270(Cysteine and methionine metabolism)	K01251	KOG1370	S-adenosyl-L-homocysteine hydrolase
XLOC_043026	XLOC_043026	Solyc12g098490.1	chr12:64323993-64326887	0.31157	0.72044	2.02759	GO:0004372(glycine hydroxymethyltransferase activity),GO:0006544(glycine metabolic process),GO:0006563(L-serine metabolic process)	00260(Glycine, serine and threonine metabolism)	K00600	KOG2467	serine hydroxymethyltransferase 4
XLOC_041379	XLOC_041379	Solyc12g098470.1	chr12:64302381-64314754	2.36897	3.12267	3.19386	NA	NA
XLOC_043024	XLOC_043024	Solyc12g098470.1	chr12:64302381-64314754	9.3595	9.17577	7.89231	NA	NA
XLOC_043023	XLOC_043023	Solyc12g098450.1	chr12:64286847-64290731	0.303317	0	0.0637974	GO:0016020(membrane)	NA		KOG2922	Protein of unknown function (DUF803)
XLOC_041377	XLOC_041377	Solyc12g098440.1	chr12:64280960-64285643	29.7945	25.7939	28.6655	NA	NA			RPM1 interacting protein 4
XLOC_043022	XLOC_043022	Solyc12g098440.1	chr12:64280960-64285643	1.5336	1.05262	1.19521	NA	NA			RPM1 interacting protein 4
XLOC_041376	XLOC_041376	Solyc12g098430.1	chr12:64274405-64279649	17.1438	18.6247	13.0543	GO:0030041(actin filament polymerization),GO:0005856(cytoskeleton)	04666(Fc gamma R-mediated phagocytosis)	K05755	KOG1876	protein binding
XLOC_043021	XLOC_043021	Solyc12g098430.1	chr12:64274405-64279649	0.724776	0.701224	0.74666	GO:0030041(actin filament polymerization),GO:0005856(cytoskeleton)	04666(Fc gamma R-mediated phagocytosis)	K05755	KOG1876	protein binding
XLOC_041375	XLOC_041375	Solyc12g098420.1	chr12:64267636-64273664	40.0708	41.9042	35.6861	GO:0005515(protein binding)	NA		KOG2699	ubiquitin-associated (UBA)/TS-N domain-containing protein
XLOC_043020	XLOC_043020	Solyc12g098390.1	chr12:64245287-64256979	0.359854	0.384478	0.507663	GO:0005515(protein binding)	NA			Ankyrin repeat family protein
XLOC_041372	XLOC_041372	Solyc12g098380.1	chr12:64245287-64256979	15.7591	17.3024	18.828	NA	NA			Protein of unknown function, DUF593
XLOC_043019	XLOC_043019	Solyc12g098380.1	chr12:64245287-64256979	7.89782	7.66701	11.4375	NA	NA			Protein of unknown function, DUF593
XLOC_041371	XLOC_041371	Solyc12g098370.1	chr12:64240179-64244682	3.42753	2.66766	4.97164	GO:0003677(DNA binding)	NA			Homeodomain-like superfamily protein
XLOC_043018	XLOC_043018	Solyc12g098370.1	chr12:64240179-64244682	1479.07	0	0	GO:0003677(DNA binding)	NA			Homeodomain-like superfamily protein
XLOC_041370	XLOC_041370	Solyc12g098360.1	chr12:64230408-64238921	1.32754	0.197898	0.857745	NA	NA			Protein of unknown function (DUF185)
XLOC_043017	XLOC_043017	Solyc12g098360.1	chr12:64230408-64238921	2.68916	3.16249	2.97618	NA	NA			Protein of unknown function (DUF185)
XLOC_043016	XLOC_043016	Solyc12g098350.1	chr12:64223276-64229789	36.638	57.5381	39.5327	GO:0003723(RNA binding),GO:0003743(translation initiation factor activity),GO:0006413(translational initiation)	NA	K02518		Nucleic acid-binding, OB-fold-like protein
XLOC_041369	XLOC_041369	Solyc12g098340.1	chr12:64223276-64229789	39.3478	17.0729	38.8278	GO:0030599(pectinesterase activity),GO:0042545(cell wall modification),GO:0005618(cell wall)	NA			Pectin lyase-like superfamily protein
XLOC_041368	XLOC_041368	Solyc12g098330.1	chr12:64219818-64222293	113.927	89.5159	104.499	GO:0003735(structural constituent of ribosome),GO:0006412(translation),GO:0005840(ribosome)	03010(Ribosome)	K02872	KOG3204	Ribosomal protein L13 family protein
XLOC_043015	XLOC_043015	Solyc12g098330.1	chr12:64219818-64222293	53.547	48.1718	59.8858	GO:0003735(structural constituent of ribosome),GO:0006412(translation),GO:0005840(ribosome)	03010(Ribosome)	K02872	KOG3204	Ribosomal protein L13 family protein
XLOC_041367	XLOC_041367	Solyc12g098310.1	chr12:64210088-64212707	39.5969	35.5303	80.5698	GO:0004861(cyclin-dependent protein kinase inhibitor activity),GO:0007050(cell cycle arrest),GO:0005634(nucleus)	NA			inhibitor/interactor with cyclin-dependent kinase
XLOC_043013	XLOC_043013	Solyc12g098310.1	chr12:64210088-64212707	9.77958	6.10901	15.5998	GO:0004861(cyclin-dependent protein kinase inhibitor activity),GO:0007050(cell cycle arrest),GO:0005634(nucleus)	NA			inhibitor/interactor with cyclin-dependent kinase
XLOC_041362	XLOC_041362	Solyc12g098230.1	chr12:64175738-64179736	16.1523	5.79074	35.07	NA	NA
XLOC_043009	XLOC_043009	Solyc12g098230.1	chr12:64175738-64179736	19.2249	7.41447	46.5204	NA	NA
XLOC_043008	XLOC_043008	Solyc12g098220.1	chr12:64169623-64170041	0	2.48474	10.2052	NA	NA
XLOC_043005	XLOC_043005	Solyc12g098190.1	chr12:64152327-64154070	14.9465	8.83928	16.8243	GO:0005515(protein binding)	NA			phloem protein 2-B10
XLOC_043004	XLOC_043004	Solyc12g098180.1	chr12:64149567-64151950	0.504304	2.34836	0.271284	GO:0016192(vesicle-mediated transport),GO:0016021(integral to membrane)	NA		KOG0859	vesicle-associated membrane protein 726
XLOC_043003	XLOC_043003	Solyc12g098160.1	chr12:64120799-64145700	6.28175	8.07289	6.78388	NA	NA		KOG1019	DNA binding
XLOC_041359	XLOC_041359	Solyc12g098150.1	chr12:64110248-64114488	72.3327	53.9674	71.3149	GO:0055114(oxidation-reduction process),GO:0016491(oxidoreductase activity),GO:0055085(transmembrane transport),GO:0006813(potassium ion transport)	NA		KOG1575	potassium channel beta subunit 1
XLOC_041357	XLOC_041357	Solyc12g098130.1	chr12:64104217-64104902	5.01301	18.924	34.5874	NA	NA
XLOC_043002	XLOC_043002	Solyc12g098130.1	chr12:64104217-64104902	41.416	98.8537	269.664	NA	NA
XLOC_042999	XLOC_042999	Solyc12g097070.1	chr12:64051817-64064436	6.05307	5.59063	6.2255	NA	NA			BLISTER
XLOC_041351	XLOC_041351	Solyc12g097040.1	chr12:64041504-64042155	426.186	1124.36	742.898	NA	NA			small acidic protein 2
XLOC_042997	XLOC_042997	Solyc12g097040.1	chr12:64041504-64042155	4.56799	10.969	5.44114	NA	NA			small acidic protein 2
XLOC_041350	XLOC_041350	Solyc12g097030.1	chr12:64033525-64040962	5.65369	6.87731	5.41342	GO:0005515(protein binding),GO:0008236(serine-type peptidase activity),GO:0006508(proteolysis)	NA			Peptidase S41 family protein
XLOC_042996	XLOC_042996	Solyc12g097020.1	chr12:64031399-64032613	0.167473	0.0283231	0.229106	GO:0043531(ADP binding),GO:0005515(protein binding),GO:0007165(signal transduction),GO:0005622(intracellular),GO:0045087(innate immune response),GO:0031224(intrinsic to membrane),GO:0004888(transmembrane signaling receptor activity),GO:0006915(apoptotic process),GO:0005524(ATP binding)	NA			Disease resistance protein (TIR-NBS-LRR class) family
XLOC_042995	XLOC_042995	Solyc12g097010.1	chr12:64027832-64031052	0.275592	0.077047	0.131374	GO:0005515(protein binding)	NA		KOG0472	disease resistance protein (TIR-NBS-LRR class), putative
XLOC_041349	XLOC_041349	Solyc12g097000.1	chr12:64025195-64026610	2.40562	4.38524	1.61918	GO:0005515(protein binding),GO:0007165(signal transduction),GO:0005622(intracellular),GO:0045087(innate immune response),GO:0031224(intrinsic to membrane),GO:0004888(transmembrane signaling receptor activity)	NA			Disease resistance protein (TIR-NBS-LRR class) family
XLOC_042994	XLOC_042994	Solyc12g097000.1	chr12:64025195-64026610	6.27466	5.10787	4.08285	GO:0005515(protein binding),GO:0007165(signal transduction),GO:0005622(intracellular),GO:0045087(innate immune response),GO:0031224(intrinsic to membrane),GO:0004888(transmembrane signaling receptor activity)	NA			Disease resistance protein (TIR-NBS-LRR class) family
XLOC_042993	XLOC_042993	Solyc12g096990.1	chr12:64017358-64021481	3.75643	2.8535	4.35585	GO:0005515(protein binding),GO:0042393(histone binding),GO:0008270(zinc ion binding),GO:0018024(histone-lysine N-methyltransferase activity),GO:0034968(histone lysine methylation),GO:0005634(nucleus)	NA		KOG1082	SU(VAR)3-9 homolog 9
XLOC_041346	XLOC_041346	Solyc12g096960.1	chr12:64005404-64006610	1.55266	2.91432	0.91593	GO:0006952(defense response),GO:0009607(response to biotic stimulus)	NA
XLOC_042992	XLOC_042992	Solyc12g096950.1	chr12:63999636-64003165	0	0.143741	0.227426	NA	NA		KOG2372	TLD-domain containing nucleolar protein
XLOC_041345	XLOC_041345	Solyc12g096940.1	chr12:63993795-63995876	0	0	0.780871	NA	NA			CCT motif family protein
XLOC_042991	XLOC_042991	Solyc12g096940.1	chr12:63993795-63995876	0.453589	0.149782	0.553832	NA	NA			CCT motif family protein
XLOC_041344	XLOC_041344	Solyc12g096930.1	chr12:63988880-63992407	42.4873	43.5666	116.066	NA	NA			seed gene 1
XLOC_041343	XLOC_041343	Solyc12g096920.1	chr12:63982695-63986146	0.272839	0.271186	0.503972	GO:0043531(ADP binding),GO:0006915(apoptotic process),GO:0005524(ATP binding)	NA		KOG4658	Disease resistance protein (CC-NBS-LRR class) family
XLOC_042990	XLOC_042990	Solyc12g096910.1	chr12:63977128-63977569	0	0	0.617468	GO:0003677(DNA binding),GO:0003899(DNA-directed RNA polymerase activity),GO:0006351(transcription, DNA-dependent)	NA			DNA-directed RNA polymerase family protein
XLOC_041342	XLOC_041342	Solyc12g096900.1	chr12:63974110-63976756	6.40896	1.85746	10.1284	GO:0005515(protein binding),GO:0007165(signal transduction),GO:0005622(intracellular),GO:0045087(innate immune response),GO:0031224(intrinsic to membrane),GO:0004888(transmembrane signaling receptor activity)	NA			Disease resistance protein (TIR-NBS-LRR class)
XLOC_041341	XLOC_041341	Solyc12g096890.1	chr12:63970661-63971522	0	0	0.13712	NA	NA			phloem protein 2-B10
XLOC_041340	XLOC_041340	Solyc12g096880.1	chr12:63969252-63970587	0.0314976	0.179209	0.29623	GO:0005515(protein binding),GO:0007165(signal transduction),GO:0005622(intracellular),GO:0045087(innate immune response),GO:0031224(intrinsic to membrane),GO:0004888(transmembrane signaling receptor activity)	NA			Disease resistance protein (TIR-NBS-LRR class) family
XLOC_041339	XLOC_041339	Solyc12g096870.1	chr12:63963930-63965391	0.158461	0.0350219	0.456339	GO:0016758(transferase activity, transferring hexosyl groups),GO:0008152(metabolic process)	NA		KOG1192	UDP-Glycosyltransferase superfamily protein
XLOC_041338	XLOC_041338	Solyc12g096860.1	chr12:63957231-63961284	0	0.139447	0.239111	NA	NA		KOG2763	Thioesterase/thiol ester dehydrase-isomerase superfamily protein
XLOC_041337	XLOC_041337	Solyc12g096830.1	chr12:63929125-63931184	25.8344	26.9447	26.6833	GO:0016758(transferase activity, transferring hexosyl groups),GO:0008152(metabolic process)	NA		KOG1192	Uridine diphosphate glycosyltransferase 74E2
XLOC_041336	XLOC_041336	Solyc12g096820.1	chr12:63926745-63928578	2.68179	0.222088	3.06398	GO:0016758(transferase activity, transferring hexosyl groups),GO:0008152(metabolic process)	NA		KOG1192	Uridine diphosphate glycosyltransferase 74E2
XLOC_041335	XLOC_041335	Solyc12g096810.1	chr12:63912807-63922723	1.5222	1.40338	2.38508	NA	NA		KOG1043	LETM1-like protein
XLOC_041333	XLOC_041333	Solyc12g096770.1	chr12:63889034-63890360	0	0.139741	0	GO:0016747(transferase activity, transferring acyl groups other than amino-acyl groups)	NA			HXXXD-type acyl-transferase family protein
XLOC_041332	XLOC_041332	Solyc12g096760.1	chr12:63880128-63883680	98.8694	79.3616	99.4174	GO:0008270(zinc ion binding),GO:0016491(oxidoreductase activity),GO:0055114(oxidation-reduction process)	NA	K08070	KOG1196	alkenal reductase
XLOC_042985	XLOC_042985	Solyc12g096740.1	chr12:63868857-63870294	0.109376	0	0.0321989	GO:0004650(polygalacturonase activity),GO:0005975(carbohydrate metabolic process)	00040(Pentose and glucuronate interconversions)	K01184		Pectin lyase-like superfamily protein
XLOC_041330	XLOC_041330	Solyc12g096730.1	chr12:63866592-63868349	0.133285	0.0235714	0.415928	GO:0004650(polygalacturonase activity),GO:0005975(carbohydrate metabolic process)	NA			Pectin lyase-like superfamily protein
XLOC_041329	XLOC_041329	Solyc12g096720.1	chr12:63863806-63864459	3.96648	2.91028	1.91695	GO:0004672(protein kinase activity),GO:0005524(ATP binding),GO:0006468(protein phosphorylation)	NA			Leucine-rich repeat transmembrane protein kinase
XLOC_042984	XLOC_042984	Solyc12g096720.1	chr12:63863806-63864459	3.69326	10.1315	0	GO:0004672(protein kinase activity),GO:0005524(ATP binding),GO:0006468(protein phosphorylation)	NA			Leucine-rich repeat transmembrane protein kinase
XLOC_041328	XLOC_041328	Solyc12g096710.1	chr12:63859457-63863710	14.4016	19.3033	7.88488	GO:0004672(protein kinase activity),GO:0005524(ATP binding),GO:0006468(protein phosphorylation),GO:0005515(protein binding)	NA		KOG1187	BAK1-interacting receptor-like kinase 1
XLOC_042983	XLOC_042983	Solyc12g096700.1	chr12:63855943-63857858	181.85	159.633	160.436	GO:0003735(structural constituent of ribosome),GO:0019843(rRNA binding),GO:0006412(translation),GO:0005840(ribosome)	03010(Ribosome)	K02940	KOG3255	Ribosomal protein L6 family
XLOC_042982	XLOC_042982	Solyc12g096690.1	chr12:63852292-63855134	37.6994	40.9036	39.2515	NA	NA		KOG3022	nucleotide binding protein 35
XLOC_042981	XLOC_042981	Solyc12g096680.1	chr12:63849267-63851232	1.97816	1.4033	2.5281	NA	NA			Pentatricopeptide repeat (PPR) superfamily protein
XLOC_041327	XLOC_041327	Solyc12g096670.1	chr12:63841786-63846382	26.9362	35.3619	20.0518	GO:0005515(protein binding)	NA		KOG4412	Ankyrin repeat family protein
XLOC_042980	XLOC_042980	Solyc12g096670.1	chr12:63841786-63846382	77.4024	95.1013	57.9676	GO:0005515(protein binding)	NA		KOG4412	Ankyrin repeat family protein
XLOC_041326	XLOC_041326	Solyc12g096660.1	chr12:63821174-63829384	0.398392	0.453832	0.605646	NA	NA		KOG0565	Endonuclease/exonuclease/phosphatase family protein
XLOC_041325	XLOC_041325	Solyc12g096650.1	chr12:63815048-63820524	40.4215	44.5203	43.6606	GO:0015031(protein transport)	04144(Endocytosis)	K12195	KOG2910	vacuolar protein sorting-associated protein 20.2
XLOC_042979	XLOC_042979	Solyc12g096650.1	chr12:63815048-63820524	16.0485	17.9511	11.9312	GO:0015031(protein transport)	04144(Endocytosis)	K12195	KOG2910	vacuolar protein sorting-associated protein 20.2
XLOC_042978	XLOC_042978	Solyc12g096640.1	chr12:63807584-63813301	0.0388984	0	0	NA	NA			RNA-binding protein
XLOC_041324	XLOC_041324	Solyc12g096630.1	chr12:63806026-63807519	0.788885	0	0.358494	NA	NA			uridine-ribohydrolase 2
XLOC_042975	XLOC_042975	Solyc12g096610.1	chr12:63787383-63793758	1.66423	3.08752	1.32274	GO:0004649(poly(ADP-ribose) glycohydrolase activity),GO:0005975(carbohydrate metabolic process)	NA			Poly (ADP-ribose) glycohydrolase (PARG)
XLOC_041322	XLOC_041322	Solyc12g096600.1,Solyc12g096610.1	chr12:63787383-63793758	4.24189	5.47065	3.90154	NA	NA			Poly (ADP-ribose) glycohydrolase (PARG)
XLOC_042974	XLOC_042974	Solyc12g096590.1	chr12:63783508-63787350	8.28166	9.77157	8.87897	GO:0009231(riboflavin biosynthetic process),GO:0009349(riboflavin synthase complex)	00740(Riboflavin metabolism)	K00794	KOG3243	6,7-dimethyl-8-ribityllumazine synthase / DMRL synthase / lumazine synthase / riboflavin synthase
XLOC_041321	XLOC_041321	Solyc12g096580.1	chr12:63776128-63782453	11.8354	14.6807	9.50162	GO:0015079(potassium ion transmembrane transporter activity),GO:0071805(potassium ion transmembrane transport),GO:0016020(membrane)	NA			K+ uptake transporter 3
XLOC_041320	XLOC_041320	Solyc12g096570.1	chr12:63770818-63771758	28.4662	37.9152	14.3014	NA	NA			auxin-regulated gene involved in organ size
XLOC_042973	XLOC_042973	Solyc12g096570.1	chr12:63770818-63771758	98.5004	96.3059	39.4309	NA	NA			auxin-regulated gene involved in organ size
XLOC_041319	XLOC_041319	Solyc12g096560.1	chr12:63765078-63769466	43.9818	23.9594	49.159	GO:0016787(hydrolase activity)	NA	K14641	KOG1385	apyrase 2
XLOC_042972	XLOC_042972	Solyc12g096550.1	chr12:63759517-63762922	41.467	29.1422	44.176	GO:0016491(oxidoreductase activity),GO:0051537(2 iron, 2 sulfur cluster binding),GO:0055114(oxidation-reduction process),GO:0010277(chlorophyllide a oxygenase [overall] activity)	NA			translocon at the inner envelope membrane of chloroplasts 55-II
XLOC_042971	XLOC_042971	Solyc12g096540.1	chr12:63755749-63758749	158.299	141.341	150.139	NA	03010(Ribosome)	K02947	KOG3344	RNA binding Plectin/S10 domain-containing protein
XLOC_042970	XLOC_042970	Solyc12g096530.1	chr12:63751472-63754937	0.170393	0.055589	0.167086	GO:0004601(peroxidase activity),GO:0020037(heme binding),GO:0006979(response to oxidative stress),GO:0055114(oxidation-reduction process)	00360(Phenylalanine metabolism)	K00430		Peroxidase superfamily protein
XLOC_041318	XLOC_041318	Solyc12g096520.1	chr12:63740293-63748855	1.71233	1.92572	1.62094	GO:0003824(catalytic activity)	NA		KOG0698	HOPW1-1-interacting 2
XLOC_042969	XLOC_042969	Solyc12g096520.1	chr12:63740293-63748855	52.0193	57.0884	48.079	GO:0003824(catalytic activity)	NA		KOG0698	HOPW1-1-interacting 2
XLOC_041317	XLOC_041317	Solyc12g096510.1	chr12:63740293-63748855	3.39625	3.12028	3.95463	NA	NA			Tetratricopeptide repeat (TPR)-like superfamily protein
XLOC_041316	XLOC_041316	Solyc12g096500.1	chr12:63736404-63737572	22.4007	5.57966	40.4142	GO:0008270(zinc ion binding),GO:0005622(intracellular),GO:0005515(protein binding)	NA		KOG1601	CONSTANS-like 4
XLOC_042968	XLOC_042968	Solyc12g096490.1	chr12:63727413-63727908	0.556983	1.46582	2.35606	NA	NA			glutamine dumper 4
XLOC_041315	XLOC_041315	Solyc12g096480.1	chr12:63723253-63724404	1.43925	0.994741	1.53791	NA	NA			glutamine dumper 2
XLOC_042967	XLOC_042967	Solyc12g096480.1	chr12:63723253-63724404	15.0436	10.0678	11.686	NA	NA			glutamine dumper 2
XLOC_041314	XLOC_041314	Solyc12g096470.1	chr12:63718390-63721861	7.07381	12.2108	3.89615	GO:0006352(transcription initiation, DNA-dependent),GO:0005634(nucleus),GO:0003702(RNA polymerase II transcription factor activity)	03022(Basal transcription factors)	K03134		TBP-associated factor II 15
XLOC_042966	XLOC_042966	Solyc12g096470.1	chr12:63718390-63721861	49.3785	58.5817	35.708	GO:0006352(transcription initiation, DNA-dependent),GO:0005634(nucleus),GO:0003702(RNA polymerase II transcription factor activity)	03022(Basal transcription factors)	K03134		TBP-associated factor II 15
XLOC_041313	XLOC_041313	Solyc12g096460.1	chr12:63714219-63718327	23.1518	17.4485	26.4069	NA	NA			Protein of unknown function (DUF1644)
XLOC_042965	XLOC_042965	Solyc12g096460.1	chr12:63714219-63718327	2.34836	1.708	2.23002	NA	NA			Protein of unknown function (DUF1644)
XLOC_041312	XLOC_041312	Solyc12g096450.1	chr12:63710111-63713050	25.2293	32.6538	20.0029	NA	NA		KOG2785	Zinc finger protein 622
XLOC_042964	XLOC_042964	Solyc12g096430.1	chr12:63697123-63704739	0.609805	0.563817	0.74247	GO:0004221(ubiquitin thiolesterase activity),GO:0006511(ubiquitin-dependent protein catabolic process),GO:0008270(zinc ion binding)	NA		KOG1865	ubiquitin-specific protease 19
XLOC_041310	XLOC_041310	Solyc12g096420.1	chr12:63684302-63689296	57.6947	57.9422	43.8762	NA	NA			RING/U-box superfamily protein
XLOC_042963	XLOC_042963	Solyc12g096410.1	chr12:63672112-63674056	0.0250555	0	0.855101	NA	NA
XLOC_041309	XLOC_041309	Solyc12g096390.1	chr12:63668047-63669959	18.7977	11.0283	26.5226	GO:0004045(aminoacyl-tRNA hydrolase activity),GO:0006412(translation),GO:0006470(protein dephosphorylation),GO:0004725(protein tyrosine phosphatase activity)	NA		KOG3305	Peptidyl-tRNA hydrolase II (PTH2) family protein
XLOC_042961	XLOC_042961	Solyc12g096390.1	chr12:63668047-63669959	15.7414	12.1885	9.87445	GO:0004045(aminoacyl-tRNA hydrolase activity),GO:0006412(translation),GO:0006470(protein dephosphorylation),GO:0004725(protein tyrosine phosphatase activity)	NA		KOG3305	Peptidyl-tRNA hydrolase II (PTH2) family protein
XLOC_041307	XLOC_041307	Solyc12g096370.1	chr12:63660539-63663611	2.43186	3.01735	4.99839	GO:0006887(exocytosis),GO:0000145(exocyst)	04910(Insulin signaling pathway)	K07195	KOG2344	exocyst subunit exo70 family protein G1
XLOC_041308	XLOC_041308	Solyc12g096370.1	chr12:63660539-63663611	1.72205	0.94748	2.99646	GO:0006887(exocytosis),GO:0000145(exocyst)	04910(Insulin signaling pathway)	K07195	KOG2344	exocyst subunit exo70 family protein G1
XLOC_042959	XLOC_042959	Solyc12g096370.1	chr12:63660539-63663611	4.89589	4.26663	5.19666	GO:0006887(exocytosis),GO:0000145(exocyst)	04910(Insulin signaling pathway)	K07195	KOG2344	exocyst subunit exo70 family protein G1
XLOC_041305	XLOC_041305	Solyc12g096350.1	chr12:63654462-63655829	4.57612	3.7746	6.0847	GO:0003700(sequence-specific DNA binding transcription factor activity),GO:0043565(sequence-specific DNA binding),GO:0006355(regulation of transcription, DNA-dependent)	NA			WRKY DNA-binding protein 11
XLOC_041304	XLOC_041304	Solyc12g096340.1	chr12:63642700-63648002	88.0748	97.406	78.9825	GO:0055085(transmembrane transport)	NA		KOG1444	UDP-N-acetylglucosamine (UAA) transporter family
XLOC_042958	XLOC_042958	Solyc12g096340.1	chr12:63642700-63648002	12.4799	12.5642	14.6355	GO:0055085(transmembrane transport)	NA		KOG1444	UDP-N-acetylglucosamine (UAA) transporter family
XLOC_041302	XLOC_041302	Solyc12g096330.1	chr12:63638861-63641699	1.75119	1.94113	2.15233	GO:0008168(methyltransferase activity),GO:0006364(rRNA processing),GO:0005737(cytoplasm)	NA	K00783		methyltransferases
XLOC_041303	XLOC_041303	Solyc12g096330.1	chr12:63638861-63641699	0.799945	0.611637	0.475333	GO:0008168(methyltransferase activity),GO:0006364(rRNA processing),GO:0005737(cytoplasm)	NA	K00783		methyltransferases
XLOC_042957	XLOC_042957	Solyc12g096330.1	chr12:63638861-63641699	4.44077	3.19813	3.1336	GO:0008168(methyltransferase activity),GO:0006364(rRNA processing),GO:0005737(cytoplasm)	NA	K00783		methyltransferases
XLOC_041301	XLOC_041301	Solyc12g096320.1	chr12:63635247-63638751	3.96956	0.840489	4.45423	NA	NA		KOG3182	ChaC-like family protein
XLOC_042956	XLOC_042956	Solyc12g096320.1	chr12:63635247-63638751	1.80128	1.41438	6.40019	NA	NA		KOG3182	ChaC-like family protein
XLOC_041300	XLOC_041300	Solyc12g096310.1	chr12:63628875-63632224	122.682	70.1672	145.936	NA	NA			Protein of unknown function, DUF599
XLOC_042955	XLOC_042955	Solyc12g096300.1	chr12:63621755-63624205	156.769	135.992	154.1	GO:0003735(structural constituent of ribosome),GO:0006412(translation),GO:0005622(intracellular),GO:0005840(ribosome)	03010(Ribosome)	K02991	KOG1646	Ribosomal protein S6e
XLOC_041298	XLOC_041298	Solyc12g096290.1	chr12:63616819-63620775	3.17335	2.71591	4.8789	GO:0006904(vesicle docking involved in exocytosis),GO:0000145(exocyst)	NA		KOG2176	exocyst complex component sec15A
XLOC_041297	XLOC_041297	Solyc12g096280.1	chr12:63610685-63615295	0.337231	0.722896	0.942425	GO:0004519(endonuclease activity),GO:0006281(DNA repair)	NA	K05982	KOG4417	endonuclease V family protein
XLOC_042954	XLOC_042954	Solyc12g096280.1	chr12:63610685-63615295	8.22639	11.7641	8.52852	GO:0004519(endonuclease activity),GO:0006281(DNA repair)	NA	K05982	KOG4417	endonuclease V family protein
XLOC_041296	XLOC_041296	Solyc12g096260.1	chr12:63603167-63609910	0	0.144672	0	GO:0005515(protein binding)	NA		KOG4214	Ankyrin repeat family protein
XLOC_042953	XLOC_042953	Solyc12g096250.1,Solyc12g096270.1	chr12:63603167-63609910	30.1767	18.973	28.4971	NA	NA			HXXXD-type acyl-transferase family protein
XLOC_041294	XLOC_041294	Solyc12g096230.1	chr12:63587247-63592319	5.36095	5.13141	4.48843	NA	NA		KOG4176	RNA-binding (RRM/RBD/RNP motifs) family protein
XLOC_042952	XLOC_042952	Solyc12g096230.1	chr12:63587247-63592319	2.10488	2.44607	2.52839	NA	NA		KOG4176	RNA-binding (RRM/RBD/RNP motifs) family protein
XLOC_041293	XLOC_041293	Solyc12g096220.1	chr12:63577373-63583356	87.0865	71.2239	79.9992	GO:0003735(structural constituent of ribosome),GO:0006412(translation),GO:0005840(ribosome),GO:0005089(Rho guanyl-nucleotide exchange factor activity)	NA		KOG3184	RHO guanyl-nucleotide exchange factor 14
XLOC_041292	XLOC_041292	Solyc12g096210.1	chr12:63568920-63571933	1.99164	2.12076	1.56525	NA	NA
XLOC_042950	XLOC_042950	Solyc12g096210.1	chr12:63568920-63571933	0.701782	1.07774	2.0524	NA	NA
XLOC_042951	XLOC_042951	Solyc12g096210.1	chr12:63568920-63571933	1.02924	0.816963	0.460603	NA	NA
XLOC_041291	XLOC_041291	Solyc12g096190.1	chr12:63553619-63556459	91.281	74.081	85.0608	GO:0003824(catalytic activity),GO:0030170(pyridoxal phosphate binding),GO:0008152(metabolic process)	00260(Glycine, serine and threonine metabolism)	K06001	KOG1395	tryptophan synthase beta type 2
XLOC_042948	XLOC_042948	Solyc12g096180.1	chr12:63550678-63551272	0.152128	0	0.0470368	NA	NA
XLOC_042947	XLOC_042947	Solyc12g096170.1	chr12:63534732-63538542	0.773347	1.15879	1.257	NA	NA			embryo defective 3006
XLOC_042946	XLOC_042946	Solyc12g096160.1	chr12:63527441-63533476	17.1671	19.2242	13.6313	GO:0016020(membrane)	NA			nodulin MtN21 /EamA-like transporter family protein
XLOC_041290	XLOC_041290	Solyc12g096150.1	chr12:63524358-63527054	109.583	101.657	110.864	GO:0003735(structural constituent of ribosome),GO:0006412(translation),GO:0005622(intracellular),GO:0005840(ribosome)	NA		KOG3295	breast basic conserved 1
XLOC_042944	XLOC_042944	Solyc12g096140.1	chr12:63520337-63523467	15.6727	21.1954	17.3251	NA	NA			Pentatricopeptide repeat (PPR) superfamily protein
XLOC_042943	XLOC_042943	Solyc12g096130.1	chr12:63516601-63520088	8.68501	8.29834	8.28862	NA	NA
XLOC_042942	XLOC_042942	Solyc12g096120.1	chr12:63512176-63515075	99.7546	135.771	117.471	NA	NA	K12162	KOG3483
XLOC_041286	XLOC_041286	Solyc12g096100.1	chr12:63499161-63499743	0.753664	0.559307	0.641224	NA	NA			Protein of unknown function (DUF3464)
XLOC_041285	XLOC_041285	Solyc12g096090.1	chr12:63494851-63498490	1.26711	0.856753	1.40992	NA	NA			Putative membrane lipoprotein
XLOC_042941	XLOC_042941	Solyc12g096090.1	chr12:63494851-63498490	14.8595	14.5466	19.0657	NA	NA			Putative membrane lipoprotein
XLOC_041284	XLOC_041284	Solyc12g096080.1	chr12:63491458-63494134	1.06077	1.49657	3.17675	GO:0016758(transferase activity, transferring hexosyl groups),GO:0008152(metabolic process)	NA		KOG1192	UDP-Glycosyltransferase superfamily protein
XLOC_042940	XLOC_042940	Solyc12g096080.1	chr12:63491458-63494134	14.6069	15.6383	35.4215	GO:0016758(transferase activity, transferring hexosyl groups),GO:0008152(metabolic process)	NA		KOG1192	UDP-Glycosyltransferase superfamily protein
XLOC_041283	XLOC_041283	Solyc12g096070.1	chr12:63486579-63490776	15.314	20.9148	16.4082	GO:0005515(protein binding),GO:0005524(ATP binding),GO:0016818(hydrolase activity, acting on acid anhydrides, in phosphorus-containing anhydrides),GO:0006355(regulation of transcription, DNA-dependent),GO:0005634(nucleus)	NA			growth-regulating factor 5
XLOC_042938	XLOC_042938	Solyc12g096070.1	chr12:63486579-63490776	3.30769	4.78553	2.92303	GO:0005515(protein binding),GO:0005524(ATP binding),GO:0016818(hydrolase activity, acting on acid anhydrides, in phosphorus-containing anhydrides),GO:0006355(regulation of transcription, DNA-dependent),GO:0005634(nucleus)	NA			growth-regulating factor 5
XLOC_042939	XLOC_042939	Solyc12g096070.1	chr12:63486579-63490776	3.07382	4.06682	2.4174	GO:0005515(protein binding),GO:0005524(ATP binding),GO:0016818(hydrolase activity, acting on acid anhydrides, in phosphorus-containing anhydrides),GO:0006355(regulation of transcription, DNA-dependent),GO:0005634(nucleus)	NA			growth-regulating factor 5
XLOC_042937	XLOC_042937	Solyc12g096060.1	chr12:63478030-63483982	70.3128	77.922	58.5035	NA	04111(Cell cycle - yeast)	K06685	KOG0440	Mob1/phocein family protein
XLOC_042936	XLOC_042936	Solyc12g096050.1	chr12:63462546-63476423	19.1584	22.4281	15.6687	NA	NA			ENHANCED DISEASE RESISTANCE 2
XLOC_041282	XLOC_041282	Solyc12g096040.1	chr12:63452776-63461109	12.3874	21.9673	10.964	GO:0005515(protein binding)	NA		KOG1632	alfin-like 5
XLOC_042935	XLOC_042935	Solyc12g096040.1	chr12:63452776-63461109	34.5907	40.3444	29.1721	GO:0005515(protein binding)	NA		KOG1632	alfin-like 5
XLOC_041281	XLOC_041281	Solyc12g096030.1	chr12:63448945-63450775	5.93226	4.69358	9.66455	NA	NA		KOG0765	Mitochondrial substrate carrier family protein
XLOC_042933	XLOC_042933	Solyc12g096030.1	chr12:63448945-63450775	1.48344	2.56484	5.21039	NA	NA		KOG0765	Mitochondrial substrate carrier family protein
XLOC_042934	XLOC_042934	Solyc12g096030.1	chr12:63448945-63450775	5.80048	2.44229	3.71947	NA	NA		KOG0765	Mitochondrial substrate carrier family protein
XLOC_041278	XLOC_041278	Solyc12g096020.1	chr12:63439333-63443160	13.689	14.7997	15.5301	GO:0003824(catalytic activity)	NA		KOG0698	homology to ABI1
XLOC_041279	XLOC_041279	Solyc12g096020.1	chr12:63439333-63443160	8.56672	9.47768	7.69262	GO:0003824(catalytic activity)	NA		KOG0698	homology to ABI1
XLOC_042932	XLOC_042932	Solyc12g096020.1	chr12:63439333-63443160	25.5707	24.338	23.8099	GO:0003824(catalytic activity)	NA		KOG0698	homology to ABI1
XLOC_041277	XLOC_041277	Solyc12g096010.1	chr12:63432454-63438361	1.76149	1.8861	2.53461	GO:0004672(protein kinase activity),GO:0005524(ATP binding),GO:0006468(protein phosphorylation),GO:0006950(response to stress)	NA		KOG1187	Protein kinase protein with adenine nucleotide alpha hydrolases-like domain
XLOC_042931	XLOC_042931	Solyc12g096010.1	chr12:63432454-63438361	2.6427	2.25969	2.95788	GO:0004672(protein kinase activity),GO:0005524(ATP binding),GO:0006468(protein phosphorylation),GO:0006950(response to stress)	NA		KOG1187	Protein kinase protein with adenine nucleotide alpha hydrolases-like domain
XLOC_042930	XLOC_042930	Solyc12g096000.1	chr12:63425255-63429780	293.93	235.581	271.5	GO:0003676(nucleic acid binding),GO:0005524(ATP binding),GO:0008026(ATP-dependent helicase activity),GO:0004386(helicase activity)	NA	K03257	KOG0327	eukaryotic translation initiation factor 4A1
XLOC_042929	XLOC_042929	Solyc12g095990.1	chr12:63417109-63423538	345.787	279.217	366.524	GO:0003676(nucleic acid binding),GO:0005524(ATP binding),GO:0008026(ATP-dependent helicase activity),GO:0004386(helicase activity)	NA	K03257	KOG0327	eukaryotic translation initiation factor 4A1
XLOC_041276	XLOC_041276	Solyc12g095980.1	chr12:63414201-63415041	0.472071	0.0730821	0.827681	NA	NA
XLOC_042928	XLOC_042928	Solyc12g095970.1	chr12:63409946-63411151	0	0	0.0500068	GO:0006952(defense response),GO:0009607(response to biotic stimulus)	NA	K14496		PYR1-like 2
XLOC_042927	XLOC_042927	Solyc12g095960.1	chr12:63400206-63406213	246.418	205.008	238.129	GO:0003723(RNA binding)	NA	K13210		KH domain-containing protein
XLOC_041275	XLOC_041275	Solyc12g095950.1	chr12:63400206-63406213	129.88	96.4783	118.36	NA	NA
XLOC_041274	XLOC_041274	Solyc12g095940.1	chr12:63371019-63371712	26.182	24.9696	42.07	NA	NA
XLOC_042925	XLOC_042925	Solyc12g095940.1	chr12:63371019-63371712	28.3138	104.802	73.7311	NA	NA
XLOC_042926	XLOC_042926	Solyc12g095940.1	chr12:63371019-63371712	14.4939	61.2687	72.1707	NA	NA
XLOC_042924	XLOC_042924	Solyc12g095920.1	chr12:63354414-63370325	14.2327	13.3635	15.9534	NA	NA
XLOC_041273	XLOC_041273	Solyc12g095910.1,Solyc12g095930.1	chr12:63354414-63370325	100.81	121.819	88.4653	NA	NA	K01369	KOG1348	gamma vacuolar processing enzyme
XLOC_041272	XLOC_041272	Solyc12g095900.1	chr12:63345986-63352667	4.79494	8.69176	7.748	NA	NA			hydroxyproline-rich glycoprotein family protein
XLOC_042923	XLOC_042923	Solyc12g095900.1	chr12:63345986-63352667	14.6767	11.8377	15.0961	NA	NA			hydroxyproline-rich glycoprotein family protein
XLOC_041271	XLOC_041271	Solyc12g095890.1	chr12:63337333-63344385	24.505	22.6119	25.6401	GO:0016779(nucleotidyltransferase activity),GO:0003723(RNA binding),GO:0004652(polynucleotide adenylyltransferase activity),GO:0043631(RNA polyadenylation),GO:0005634(nucleus),GO:0006351(transcription, DNA-dependent)	NA	K14376	KOG2245	nuclear poly(a) polymerase
XLOC_042922	XLOC_042922	Solyc12g095890.1	chr12:63337333-63344385	12.6897	11.8471	11.3586	GO:0016779(nucleotidyltransferase activity),GO:0003723(RNA binding),GO:0004652(polynucleotide adenylyltransferase activity),GO:0043631(RNA polyadenylation),GO:0005634(nucleus),GO:0006351(transcription, DNA-dependent)	NA	K14376	KOG2245	nuclear poly(a) polymerase
XLOC_041270	XLOC_041270	Solyc12g095880.1	chr12:63326748-63335899	3.45265	4.33626	2.43329	GO:0003872(6-phosphofructokinase activity),GO:0006096(glycolysis),GO:0005945(6-phosphofructokinase complex)	00010(Glycolysis / Gluconeogenesis)	K00850	KOG2440	phosphofructokinase 3
XLOC_042921	XLOC_042921	Solyc12g095880.1	chr12:63326748-63335899	47.0824	56.9246	41.341	GO:0003872(6-phosphofructokinase activity),GO:0006096(glycolysis),GO:0005945(6-phosphofructokinase complex)	00010(Glycolysis / Gluconeogenesis)	K00850	KOG2440	phosphofructokinase 3
XLOC_041269	XLOC_041269	Solyc12g095870.1	chr12:63323064-63326198	2.66422	3.01961	3.63225	GO:0004672(protein kinase activity),GO:0005524(ATP binding),GO:0006468(protein phosphorylation)	NA	K08850	KOG0580	ataurora1
XLOC_042920	XLOC_042920	Solyc12g095860.1	chr12:63315896-63320634	35.6035	39.0978	36.4508	GO:0004672(protein kinase activity),GO:0005524(ATP binding),GO:0006468(protein phosphorylation)	04110(Cell cycle)	K02087	KOG0594	cell division control 2
XLOC_041268	XLOC_041268	Solyc12g095850.1	chr12:63305170-63315545	2.82576	0.74889	4.37169	GO:0000166(nucleotide binding),GO:0004812(aminoacyl-tRNA ligase activity),GO:0005524(ATP binding),GO:0006418(tRNA aminoacylation for protein translation),GO:0005737(cytoplasm),GO:0006412(translation),GO:0006436(tryptophanyl-tRNA aminoacylation),GO:0004830(tryptophan-tRNA ligase activity)	00380(Tryptophan metabolism)	K01867	KOG2713	Nucleotidylyl transferase superfamily protein
XLOC_042919	XLOC_042919	Solyc12g095850.1	chr12:63305170-63315545	0.938089	0.803288	5.86946	GO:0000166(nucleotide binding),GO:0004812(aminoacyl-tRNA ligase activity),GO:0005524(ATP binding),GO:0006418(tRNA aminoacylation for protein translation),GO:0005737(cytoplasm),GO:0006412(translation),GO:0006436(tryptophanyl-tRNA aminoacylation),GO:0004830(tryptophan-tRNA ligase activity)	00380(Tryptophan metabolism)	K01867	KOG2713	Nucleotidylyl transferase superfamily protein
XLOC_042918	XLOC_042918	Solyc12g095840.1	chr12:63294530-63301348	12.5648	16.3529	11.9008	GO:0004176(ATP-dependent peptidase activity),GO:0006508(proteolysis)	NA	K11793	KOG1400	ATP-dependent protease La (LON) domain protein
XLOC_041267	XLOC_041267	Solyc12g095830.1	chr12:63287599-63291851	58.5182	67.6297	57.0979	GO:0004672(protein kinase activity),GO:0005524(ATP binding),GO:0006468(protein phosphorylation)	NA		KOG1164	Protein kinase family protein
XLOC_041266	XLOC_041266	Solyc12g095820.1	chr12:63277943-63285659	8.0864	5.38886	7.68565	NA	NA		KOG0914	Thioredoxin superfamily protein
XLOC_042917	XLOC_042917	Solyc12g095820.1	chr12:63277943-63285659	11.2638	9.27389	4.58376	NA	NA		KOG0914	Thioredoxin superfamily protein
XLOC_041265	XLOC_041265	Solyc12g095810.1	chr12:63270716-63276401	1.03276	1.99591	2.00582	GO:0005215(transporter activity),GO:0006857(oligopeptide transport),GO:0016020(membrane),GO:0055085(transmembrane transport),GO:0016021(integral to membrane)	NA		KOG1237	Major facilitator superfamily protein
XLOC_042916	XLOC_042916	Solyc12g095810.1	chr12:63270716-63276401	0.591674	0.46678	1.25508	GO:0005215(transporter activity),GO:0006857(oligopeptide transport),GO:0016020(membrane),GO:0055085(transmembrane transport),GO:0016021(integral to membrane)	NA		KOG1237	Major facilitator superfamily protein
XLOC_041263	XLOC_041263	Solyc12g095800.1	chr12:63259929-63269384	3.02826	4.34067	1.86227	GO:0031072(heat shock protein binding)	NA		KOG0691	DNAJ heat shock N-terminal domain-containing protein
XLOC_041264	XLOC_041264	Solyc12g095800.1	chr12:63259929-63269384	8.28399	11.6538	7.85148	GO:0031072(heat shock protein binding)	NA		KOG0691	DNAJ heat shock N-terminal domain-containing protein
XLOC_042915	XLOC_042915	Solyc12g095800.1	chr12:63259929-63269384	41.5005	54.1847	39.9114	GO:0031072(heat shock protein binding)	NA		KOG0691	DNAJ heat shock N-terminal domain-containing protein
XLOC_042914	XLOC_042914	Solyc12g095790.1	chr12:63252673-63256732	35.9866	37.212	37.8209	GO:0055085(transmembrane transport)	NA		KOG1441	Nucleotide-sugar transporter family protein
XLOC_041262	XLOC_041262	Solyc12g095780.1	chr12:63245210-63248800	1.89724	0.0651256	1.69835	NA	NA
XLOC_042913	XLOC_042913	Solyc12g095780.1	chr12:63245210-63248800	4.52529	1.55055	6.94369	NA	NA
XLOC_041261	XLOC_041261	Solyc12g095770.1	chr12:63239944-63245018	127.865	140.183	102.707	NA	NA		KOG3267
XLOC_042912	XLOC_042912	Solyc12g095770.1	chr12:63239944-63245018	9.23322	20.2731	9.58424	NA	NA		KOG3267
XLOC_042911	XLOC_042911	Solyc12g095760.1	chr12:63231943-63238575	30.9453	10.5997	38.4893	GO:0003872(6-phosphofructokinase activity),GO:0006096(glycolysis),GO:0005945(6-phosphofructokinase complex)	00051(Fructose and mannose metabolism)	K00895	KOG2440	Phosphofructokinase family protein
XLOC_041260	XLOC_041260	Solyc12g095750.1	chr12:63225866-63230311	1.02248	4.11033	0.532704	GO:0055085(transmembrane transport),GO:0016021(integral to membrane)	NA		KOG2722	Auxin efflux carrier family protein
XLOC_042909	XLOC_042909	Solyc12g094730.1	chr12:63201428-63206600	0.122866	0.0622879	0.343571	GO:0003677(DNA binding),GO:0005622(intracellular)	NA			ARID/BRIGHT DNA-binding domain-containing protein
XLOC_041258	XLOC_041258	Solyc12g094720.1	chr12:63196566-63200218	0.507535	0	0.262491	GO:0005509(calcium ion binding),GO:0015979(photosynthesis),GO:0009523(photosystem II),GO:0009654(oxygen evolving complex),GO:0019898(extrinsic to membrane)	NA			Photosystem II reaction center PsbP family protein
XLOC_041257	XLOC_041257	Solyc12g094710.1	chr12:63190536-63195071	4.54653	4.16721	4.57251	NA	NA			AT hook motif DNA-binding family protein
XLOC_042908	XLOC_042908	Solyc12g094710.1	chr12:63190536-63195071	28.5016	28.2031	24.983	NA	NA			AT hook motif DNA-binding family protein
XLOC_041256	XLOC_041256	Solyc12g094700.1	chr12:63186284-63189004	0	0	0.0220113	GO:0008234(cysteine-type peptidase activity),GO:0006508(proteolysis)	NA	K01376	KOG1542	xylem cysteine peptidase 1
XLOC_041255	XLOC_041255	Solyc12g094690.1	chr12:63182255-63182816	0.225682	0.358548	0	NA	NA			RING/U-box superfamily protein
XLOC_042907	XLOC_042907	Solyc12g094660.1	chr12:63160674-63163791	2.84363	1.9477	3.60106	GO:0043531(ADP binding),GO:0006915(apoptotic process),GO:0005524(ATP binding)	NA		KOG4658	Disease resistance protein (CC-NBS-LRR class) family
XLOC_042906	XLOC_042906	Solyc12g094650.1	chr12:63156768-63159523	12.3695	13.0346	10.1802	NA	NA			Protein of unknown function (DUF594)
XLOC_041251	XLOC_041251	Solyc12g094640.1	chr12:63152980-63156192	0.307644	0.960184	0.599304	GO:0016620(oxidoreductase activity, acting on the aldehyde or oxo group of donors, NAD or NADP as acceptor),GO:0055114(oxidation-reduction process)	00710(Carbon fixation in photosynthetic organisms)	K05298	KOG0657	glyceraldehyde-3-phosphate dehydrogenase B subunit
XLOC_042905	XLOC_042905	Solyc12g094640.1	chr12:63152980-63156192	0.729299	0.428851	0.819276	GO:0016620(oxidoreductase activity, acting on the aldehyde or oxo group of donors, NAD or NADP as acceptor),GO:0055114(oxidation-reduction process)	00710(Carbon fixation in photosynthetic organisms)	K05298	KOG0657	glyceraldehyde-3-phosphate dehydrogenase B subunit
XLOC_041250	XLOC_041250	Solyc12g094630.1	chr12:63147353-63151617	49.4868	54.0188	47.9928	NA	NA
XLOC_041249	XLOC_041249	Solyc12g094620.1	chr12:63141362-63145088	4081	3536.85	2915.91	GO:0004096(catalase activity),GO:0020037(heme binding),GO:0055114(oxidation-reduction process),GO:0006979(response to oxidative stress),GO:0005506(iron ion binding)	NA		KOG0047	catalase 2
XLOC_041248	XLOC_041248	Solyc12g094610.1	chr12:63121553-63126009	1.61656	0.565063	0.902424	GO:0005515(protein binding),GO:0004842(ubiquitin-protein ligase activity),GO:0016567(protein ubiquitination),GO:0000151(ubiquitin ligase complex)	NA			Plant U-Box 15
XLOC_042903	XLOC_042903	Solyc12g094610.1	chr12:63121553-63126009	0.989627	0.251417	0.484403	GO:0005515(protein binding),GO:0004842(ubiquitin-protein ligase activity),GO:0016567(protein ubiquitination),GO:0000151(ubiquitin ligase complex)	NA			Plant U-Box 15
XLOC_042904	XLOC_042904	Solyc12g094610.1	chr12:63121553-63126009	1.08503	0.819778	0.873012	GO:0005515(protein binding),GO:0004842(ubiquitin-protein ligase activity),GO:0016567(protein ubiquitination),GO:0000151(ubiquitin ligase complex)	NA			Plant U-Box 15
XLOC_042902	XLOC_042902	Solyc12g094600.1	chr12:63115247-63118094	0.0487232	0	0	GO:0005634(nucleus)	NA		KOG0653	Cyclin B2;3
XLOC_041247	XLOC_041247	Solyc12g094590.1	chr12:63107261-63113072	5.98619	8.30007	5.2467	NA	NA			O-fucosyltransferase family protein
XLOC_042901	XLOC_042901	Solyc12g094590.1	chr12:63107261-63113072	19.4241	19.844	17.8868	NA	NA			O-fucosyltransferase family protein
XLOC_042900	XLOC_042900	Solyc12g094570.1,Solyc12g094580.1	chr12:63100928-63105846	6.37311	1.69398	5.03129	NA	NA
XLOC_042898	XLOC_042898	Solyc12g094550.1	chr12:63087061-63089981	15.2813	16.8975	15.8907	NA	NA
XLOC_041245	XLOC_041245	Solyc12g094540.1	chr12:63086061-63086676	34.0443	23.1901	25.9313	GO:0003676(nucleic acid binding),GO:0008408(3'-5' exonuclease activity),GO:0006139(nucleobase-containing compound metabolic process),GO:0005622(intracellular)	NA			Polynucleotidyl transferase, ribonuclease H-like superfamily protein
XLOC_042896	XLOC_042896	Solyc12g094520.1	chr12:63076524-63080167	20.2769	23.709	20.2519	GO:0003824(catalytic activity),GO:0008152(metabolic process)	00592(alpha-Linolenic acid metabolism)	K10526	KOG1176	OPC-8:0 CoA ligase1
XLOC_041244	XLOC_041244	Solyc12g094510.1	chr12:63072455-63075870	17.2375	15.3279	17.3315	NA	NA
XLOC_042894	XLOC_042894	Solyc12g094510.1	chr12:63072455-63075870	1.62407	1.64787	1.6877	NA	NA
XLOC_042895	XLOC_042895	Solyc12g094510.1	chr12:63072455-63075870	8.39201	3.56823	8.82701	NA	NA
XLOC_041243	XLOC_041243	Solyc12g094500.1	chr12:63068118-63071688	2.7079	2.85713	3.2474	GO:0008270(zinc ion binding),GO:0016491(oxidoreductase activity),GO:0055114(oxidation-reduction process)	00010(Glycolysis / Gluconeogenesis)	K00121	KOG0022	Zinc-binding alcohol dehydrogenase family protein
XLOC_041242	XLOC_041242	Solyc12g094490.1	chr12:63044317-63052792	24.1948	21.6019	26.8629	NA	NA		KOG2071	PCF11P-similar protein 4
XLOC_041241	XLOC_041241	Solyc12g094480.1	chr12:63040170-63043607	1.81583	1.8138	1.3084	NA	NA
XLOC_042893	XLOC_042893	Solyc12g094480.1	chr12:63040170-63043607	1.5622	1.65292	2.16454	NA	NA
XLOC_042892	XLOC_042892	Solyc12g094460.1	chr12:63011766-63015430	0.161146	0.465732	0.125344	GO:0016491(oxidoreductase activity),GO:0055114(oxidation-reduction process),GO:0005507(copper ion binding)	NA		KOG1263	SKU5 similar 5
XLOC_042891	XLOC_042891	Solyc12g094450.1	chr12:63006643-63010507	35.8462	30.8724	42.4742	GO:0016491(oxidoreductase activity),GO:0008152(metabolic process)	NA		KOG1206	enoyl-CoA hydratase 2
XLOC_041238	XLOC_041238	Solyc12g094430.1	chr12:62982388-62985024	58.2996	63.7097	44.9522	GO:0005515(protein binding)	NA		KOG0867	glutathione S-transferase PHI 9
XLOC_042889	XLOC_042889	Solyc12g094430.1	chr12:62982388-62985024	10.6065	14.9086	8.29084	GO:0005515(protein binding)	NA		KOG0867	glutathione S-transferase PHI 9
XLOC_041237	XLOC_041237	Solyc12g094420.1	chr12:62977682-62981427	19.1795	23.8091	16.9347	GO:0055085(transmembrane transport),GO:0016020(membrane)	NA		KOG4629	mechanosensitive channel of small conductance-like 6
XLOC_041235	XLOC_041235	Solyc12g094400.1	chr12:62962168-62970372	4.54972	0.307403	9.46909	GO:0055085(transmembrane transport),GO:0016021(integral to membrane)	NA		KOG2816	Major facilitator superfamily protein
XLOC_041234	XLOC_041234	Solyc12g094390.1	chr12:62957469-62958198	0.0727132	0	0.629013	NA	NA
XLOC_042888	XLOC_042888	Solyc12g094380.1	chr12:62939666-62940927	80.3412	26.6645	98.3151	NA	NA			Thioredoxin superfamily protein
XLOC_042884	XLOC_042884	Solyc12g089340.1	chr12:62907827-62920058	40.1152	60.3717	27.621	NA	NA		KOG1107	VPS35 homolog B
XLOC_042883	XLOC_042883	Solyc12g089330.1	chr12:62902073-62906234	0	0	0.159308	GO:0005515(protein binding)	NA			synaptotagmin A
XLOC_042882	XLOC_042882	Solyc12g089320.1	chr12:62888029-62896137	11.6119	11.2131	10.3846	NA	NA			Transcription elongation factor (TFIIS) family protein
XLOC_042881	XLOC_042881	Solyc12g089310.1	chr12:62884777-62887198	0.249368	0.0602695	0.11049	GO:0051258(protein polymerization),GO:0043234(protein complex),GO:0003924(GTPase activity),GO:0005525(GTP binding),GO:0006184(GTP catabolic process),GO:0007017(microtubule-based process),GO:0005874(microtubule)	04145(Phagosome)	K07375	KOG1375	tubulin beta-1 chain
XLOC_041232	XLOC_041232	Solyc12g089300.1	chr12:62878199-62879946	1.84804	3.90726	12.241	NA	NA			GAST1 protein homolog 1
XLOC_042880	XLOC_042880	Solyc12g089300.1	chr12:62878199-62879946	136.247	37.1224	300.976	NA	NA			GAST1 protein homolog 1
XLOC_041229	XLOC_041229	Solyc12g089290.1	chr12:62852302-62857290	1.62625	1.14563	2.06871	NA	NA		KOG1726	Abscisic acid-responsive (TB2/DP1, HVA22) family protein
XLOC_042877	XLOC_042877	Solyc12g089290.1	chr12:62852302-62857290	0.852509	0.390475	1.33034	NA	NA		KOG1726	Abscisic acid-responsive (TB2/DP1, HVA22) family protein
XLOC_041228	XLOC_041228	Solyc12g089280.1	chr12:62829616-62850155	14.4863	12.3329	13.7575	GO:0003676(nucleic acid binding),GO:0008270(zinc ion binding),GO:0004527(exonuclease activity),GO:0005622(intracellular)	03018(RNA degradation)	K12619	KOG2044	5\'-3\' exoribonuclease 3
XLOC_041226	XLOC_041226	Solyc12g089260.1	chr12:62807753-62816380	12.4611	11.5564	9.71254	NA	NA			Zinc finger C-x8-C-x5-C-x3-H type family protein
XLOC_041225	XLOC_041225	Solyc12g089250.1	chr12:62801944-62803657	2.44273	2.71792	6.87121	NA	NA			glyoxal oxidase-related protein
XLOC_041224	XLOC_041224	Solyc12g089240.1	chr12:62792417-62794690	177.066	194.921	111.441	GO:0008270(zinc ion binding),GO:0005622(intracellular)	NA			salt tolerance homolog2
XLOC_041223	XLOC_041223	Solyc12g089230.1	chr12:62774302-62783414	0.733916	0.122551	0.535547	GO:0005215(transporter activity),GO:0006857(oligopeptide transport),GO:0016020(membrane),GO:0016021(integral to membrane)	NA		KOG1237	peptide transporter 1
XLOC_042875	XLOC_042875	Solyc12g089220.1	chr12:62767633-62772432	68.7992	111.104	66.5172	NA	NA			bifunctional nuclease in basal defense response 1
XLOC_042874	XLOC_042874	Solyc12g089210.1	chr12:62761786-62766197	12.7835	14.6045	12.3518	GO:0016597(amino acid binding),GO:0016743(carboxyl- or carbamoyltransferase activity),GO:0006520(cellular amino acid metabolic process)	00330(Arginine and proline metabolism)	K00611	KOG1504	ornithine carbamoyltransferase
XLOC_041222	XLOC_041222	Solyc12g089200.1	chr12:62757365-62760757	1.93592	0.997467	1.73171	GO:0003755(peptidyl-prolyl cis-trans isomerase activity),GO:0006457(protein folding)	NA			cyclophilin 59
XLOC_042873	XLOC_042873	Solyc12g089200.1	chr12:62757365-62760757	1.88597	1.9116	1.87037	GO:0003755(peptidyl-prolyl cis-trans isomerase activity),GO:0006457(protein folding)	NA			cyclophilin 59
XLOC_042872	XLOC_042872	Solyc12g089190.1	chr12:62746777-62748217	0	0	3.48717	GO:0003677(DNA binding)	NA			RAD-like 6
XLOC_042871	XLOC_042871	Solyc12g089180.1	chr12:62736080-62743043	29.7091	21.6314	32.3138	GO:0022857(transmembrane transporter activity),GO:0055085(transmembrane transport),GO:0016021(integral to membrane)	NA		KOG0254	Major facilitator superfamily protein
XLOC_041221	XLOC_041221	Solyc12g089160.1	chr12:62709103-62712424	9.48357	3.56706	5.95844	GO:0004672(protein kinase activity),GO:0005524(ATP binding),GO:0006468(protein phosphorylation),GO:0005515(protein binding)	NA		KOG1187	Leucine-rich repeat protein kinase family protein
XLOC_042869	XLOC_042869	Solyc12g089160.1	chr12:62709103-62712424	8.27057	5.07685	10.5452	GO:0004672(protein kinase activity),GO:0005524(ATP binding),GO:0006468(protein phosphorylation),GO:0005515(protein binding)	NA		KOG1187	Leucine-rich repeat protein kinase family protein
XLOC_042868	XLOC_042868	Solyc12g089150.1	chr12:62702229-62707590	44.2308	54.1329	47.1346	GO:0005515(protein binding)	NA		KOG3385	syntaxin of plants 61
XLOC_041220	XLOC_041220	Solyc12g089140.1	chr12:62694902-62699671	10.7666	10.3753	11.3703	NA	NA			Erythronate-4-phosphate dehydrogenase family protein
XLOC_042867	XLOC_042867	Solyc12g089140.1	chr12:62694902-62699671	18.6729	21.9459	22.1489	NA	NA			Erythronate-4-phosphate dehydrogenase family protein
XLOC_041219	XLOC_041219	Solyc12g089130.1	chr12:62690259-62694433	11.4669	11.9869	13.1267	NA	NA		KOG1471	Sec14p-like phosphatidylinositol transfer family protein
XLOC_041217	XLOC_041217	Solyc12g089110.1	chr12:62673125-62676427	176.177	154.613	184.75	NA	NA
XLOC_042866	XLOC_042866	Solyc12g089110.1	chr12:62673125-62676427	138.688	121.501	145.084	NA	NA
XLOC_042865	XLOC_042865	Solyc12g089100.1	chr12:62663362-62666180	1.25118	0.579311	2.07606	NA	NA
XLOC_041216	XLOC_041216	Solyc12g089090.1	chr12:62655409-62661187	4.3511	5.2136	4.04697	GO:0003824(catalytic activity)	NA		KOG1379	Protein phosphatase 2C family protein
XLOC_042864	XLOC_042864	Solyc12g089090.1	chr12:62655409-62661187	15.2329	15.9409	17.5496	GO:0003824(catalytic activity)	NA		KOG1379	Protein phosphatase 2C family protein
XLOC_042863	XLOC_042863	Solyc12g089080.1	chr12:62652283-62653173	0	0.0646701	0	GO:0005783(endoplasmic reticulum)	NA			Nucleotide-diphospho-sugar transferase family protein
XLOC_042862	XLOC_042862	Solyc12g089060.1	chr12:62640027-62645437	19.2563	9.01162	23.4174	NA	NA		KOG0324	PPPDE putative thiol peptidase family protein
XLOC_042861	XLOC_042861	Solyc12g089050.1	chr12:62637748-62638702	0	0	0.116534	NA	NA			acyl-CoA sterol acyl transferase 1
XLOC_041214	XLOC_041214	Solyc12g089040.1	chr12:62634157-62636902	69.2759	74.3837	69.3446	NA	NA	K14503		Brassinosteroid signalling positive regulator (BZR1) family protein
XLOC_042860	XLOC_042860	Solyc12g089040.1	chr12:62634157-62636902	17.1336	16.9006	14.1906	NA	NA	K14503		Brassinosteroid signalling positive regulator (BZR1) family protein
XLOC_041213	XLOC_041213	Solyc12g089030.1	chr12:62627479-62632338	26.3647	31.2935	22.9327	GO:0016881(acid-amino acid ligase activity)	04120(Ubiquitin mediated proteolysis)	K10579	KOG0420	RUB1 conjugating enzyme 1
XLOC_042859	XLOC_042859	Solyc12g089030.1	chr12:62627479-62632338	13.0912	24.2653	15.7572	GO:0016881(acid-amino acid ligase activity)	04120(Ubiquitin mediated proteolysis)	K10579	KOG0420	RUB1 conjugating enzyme 1
XLOC_042858	XLOC_042858	Solyc12g089020.1	chr12:62618442-62623865	5.67878	4.27298	6.79703	GO:0004672(protein kinase activity),GO:0005524(ATP binding),GO:0006468(protein phosphorylation)	NA		KOG1187	Protein kinase superfamily protein
XLOC_041212	XLOC_041212	Solyc12g089010.1	chr12:62618442-62623865	2.43589	1.78666	2.3696	GO:0003676(nucleic acid binding),GO:0005524(ATP binding),GO:0008026(ATP-dependent helicase activity),GO:0004386(helicase activity)	NA		KOG0924	RNA helicase family protein
XLOC_042857	XLOC_042857	Solyc12g089000.1	chr12:62611731-62616429	38.3349	53.1442	31.5345	GO:0008270(zinc ion binding)	NA		KOG1815	RING/U-box superfamily protein
XLOC_042856	XLOC_042856	Solyc12g088990.1	chr12:62593832-62609836	27.4748	27.9108	24.7315	NA	NA		KOG2148	exocyst complex component sec3A
XLOC_042855	XLOC_042855	Solyc12g088980.1	chr12:62589464-62591775	0	0.0435469	0.0169606	GO:0005515(protein binding)	NA		KOG0264	Transducin/WD40 repeat-like superfamily protein
XLOC_041210	XLOC_041210	Solyc12g088960.1	chr12:62576817-62584935	3.26939	4.30852	3.51674	NA	NA		KOG3236
XLOC_042854	XLOC_042854	Solyc12g088960.1	chr12:62576817-62584935	54.3261	46.92	45.952	NA	NA		KOG3236
XLOC_042853	XLOC_042853	Solyc12g088950.1	chr12:62573864-62576020	0.165578	0.154886	0.0540208	NA	NA			Leucine-rich repeat (LRR) family protein
XLOC_042852	XLOC_042852	Solyc12g088940.1	chr12:62566326-62571104	0.0984648	0.167063	0.125546	GO:0004672(protein kinase activity),GO:0005524(ATP binding),GO:0006468(protein phosphorylation)	NA		KOG0198	mitogen-activated protein kinase kinase kinase 5
XLOC_042851	XLOC_042851	Solyc12g088920.1	chr12:62544732-62556011	10.6307	16.5765	14.9378	GO:0016787(hydrolase activity)	NA			Calcineurin-like metallo-phosphoesterase superfamily protein
XLOC_041207	XLOC_041207	Solyc12g088910.1	chr12:62541116-62543852	0.644239	0.707945	1.47037	NA	NA			P-loop containing nucleoside triphosphate hydrolases superfamily protein
XLOC_042850	XLOC_042850	Solyc12g088900.1	chr12:62533691-62537138	19.2109	19.5964	19.6417	NA	NA			succinate dehydrogenase 5
XLOC_041206	XLOC_041206	Solyc12g088890.1	chr12:62529086-62533501	1.26435	0.586693	1.12707	GO:0031072(heat shock protein binding)	NA			DNAJ heat shock N-terminal domain-containing protein
XLOC_042849	XLOC_042849	Solyc12g088880.1	chr12:62523782-62527414	2.66365	0.611145	3.48312	GO:0016491(oxidoreductase activity),GO:0008152(metabolic process),GO:0003854(3-beta-hydroxy-delta5-steroid dehydrogenase activity),GO:0016616(oxidoreductase activity, acting on the CH-OH group of donors, NAD or NADP as acceptor),GO:0006694(steroid biosynthetic process),GO:0055114(oxidation-reduction process),GO:0003824(catalytic activity),GO:0050662(coenzyme binding),GO:0044237(cellular metabolic…	00941(Flavonoid biosynthesis)	K00091	KOG1502	NAD(P)-binding Rossmann-fold superfamily protein
XLOC_041205	XLOC_041205	Solyc12g088870.1	chr12:62515574-62516439	0.213777	0.0432854	1.03516	NA	NA
XLOC_042848	XLOC_042848	Solyc12g088870.1	chr12:62515574-62516439	0.476642	0	0.515436	NA	NA
XLOC_041202	XLOC_041202	Solyc12g088840.1	chr12:62498122-62498733	273.546	341.749	588.393	NA	NA			EF hand calcium-binding protein family
XLOC_042847	XLOC_042847	Solyc12g088840.1	chr12:62498122-62498733	9.2736	9.38902	9.25969	NA	NA			EF hand calcium-binding protein family
XLOC_041201	XLOC_041201	Solyc12g088830.1	chr12:62489705-62494101	0.943589	0.21406	0.705501	NA	NA			Plant protein of unknown function (DUF827)
XLOC_042846	XLOC_042846	Solyc12g088830.1	chr12:62489705-62494101	1.26255	1.29183	1.11867	NA	NA			Plant protein of unknown function (DUF827)
XLOC_041200	XLOC_041200	Solyc12g088820.1	chr12:62485340-62489176	0.902042	0.371333	0.936552	GO:0004672(protein kinase activity),GO:0005524(ATP binding),GO:0006468(protein phosphorylation),GO:0004674(protein serine/threonine kinase activity)	NA		KOG0605	Protein kinase family protein
XLOC_042845	XLOC_042845	Solyc12g088810.1	chr12:62476719-62483376	8.78332	7.86173	9.32111	GO:0016740(transferase activity),GO:0008168(methyltransferase activity),GO:0031167(rRNA methylation),GO:0001510(RNA methylation),GO:0009452(RNA capping)	NA	K14292	KOG2730	S-adenosyl-L-methionine-dependent methyltransferases superfamily protein
XLOC_041199	XLOC_041199	Solyc12g088800.1	chr12:62471286-62476348	0.121456	0.190379	0.857194	GO:0004806(triglyceride lipase activity),GO:0006629(lipid metabolic process)	NA			alpha/beta-Hydrolases superfamily protein
XLOC_041195	XLOC_041195	Solyc12g088760.1	chr12:62455466-62457716	0.089631	0.0321432	0.114595	GO:0004252(serine-type endopeptidase activity),GO:0006508(proteolysis),GO:0042802(identical protein binding),GO:0043086(negative regulation of catalytic activity)	NA			Subtilisin-like serine endopeptidase family protein
XLOC_041194	XLOC_041194	Solyc12g088750.1	chr12:62445459-62448797	2.30889	1.29193	3.2532	GO:0004672(protein kinase activity),GO:0005524(ATP binding),GO:0006468(protein phosphorylation)	NA		KOG1187	Protein kinase superfamily protein
XLOC_041193	XLOC_041193	Solyc12g088740.1	chr12:62434134-62439957	14.3401	12.7309	11.7859	NA	NA			RING/U-box superfamily protein
XLOC_041192	XLOC_041192	Solyc12g088730.1	chr12:62423337-62429502	29.7674	30.2782	27.4729	GO:0003735(structural constituent of ribosome),GO:0006412(translation),GO:0005840(ribosome)	03010(Ribosome)	K02926	KOG1624	Ribosomal protein L4/L1 family
XLOC_042844	XLOC_042844	Solyc12g088730.1	chr12:62423337-62429502	15.7222	11.4225	13.0887	GO:0003735(structural constituent of ribosome),GO:0006412(translation),GO:0005840(ribosome)	03010(Ribosome)	K02926	KOG1624	Ribosomal protein L4/L1 family
XLOC_041191	XLOC_041191	Solyc12g088720.1	chr12:62418022-62421876	233.448	214.637	257.258	GO:0003676(nucleic acid binding),GO:0003723(RNA binding)	NA	K13126	KOG0123	poly(A) binding protein 2
XLOC_041190	XLOC_041190	Solyc12g088680.1	chr12:62404568-62406698	12.8565	14.5763	15.134	GO:0016881(acid-amino acid ligase activity)	04120(Ubiquitin mediated proteolysis)	K10577	KOG0424	sumo conjugation enzyme 1
XLOC_042839	XLOC_042839	Solyc12g088670.1	chr12:62390539-62394311	67.2753	35.4967	100.866	GO:0008234(cysteine-type peptidase activity),GO:0006508(proteolysis)	NA		KOG1543	Granulin repeat cysteine protease family protein
XLOC_041188	XLOC_041188	Solyc12g088660.1	chr12:62378391-62384883	1.66382	1.96995	2.29186	NA	NA	K09660	KOG3211	Mannose-P-dolichol utilization defect 1 protein
XLOC_042838	XLOC_042838	Solyc12g088660.1	chr12:62378391-62384883	33.3554	32.4187	36.1661	NA	NA	K09660	KOG3211	Mannose-P-dolichol utilization defect 1 protein
XLOC_042837	XLOC_042837	Solyc12g088650.1	chr12:62370473-62372895	0.607571	0.232541	0.503403	GO:0005634(nucleus)	NA		KOG0656	CYCLIN D3;2
XLOC_042835	XLOC_042835	Solyc12g088620.1	chr12:62337530-62340694	0.266787	0.120903	0.376271	GO:0005515(protein binding)	NA		KOG0273	WD-40 repeat family protein
XLOC_041185	XLOC_041185	Solyc12g088530.1	chr12:62294191-62296328	0.275371	0.181062	0.161355	GO:0005634(nucleus)	04110(Cell cycle)	K06627	KOG0654	Cyclin A3;1
XLOC_041184	XLOC_041184	Solyc12g088520.1	chr12:62289564-62291190	0	0.103091	0.178128	GO:0005634(nucleus)	NA		KOG0654	Cyclin A3;1
XLOC_042827	XLOC_042827	Solyc12g088500.1	chr12:62278934-62280650	0.0703812	0	0.0179079	GO:0005634(nucleus)	NA		KOG0654	Cyclin A3;1
XLOC_041182	XLOC_041182	Solyc12g088480.1	chr12:62274634-62277005	0.294354	0.40739	1.39175	NA	NA			Zinc-finger domain of monoamine-oxidase A repressor R1
XLOC_041181	XLOC_041181	Solyc12g088470.1	chr12:62271402-62273133	0.44453	0.303581	0.217124	GO:0005634(nucleus)	NA		KOG0654	Cyclin A3;1
XLOC_042825	XLOC_042825	Solyc12g088460.1	chr12:62259039-62265753	3.46864	5.22407	2.97953	GO:0005506(iron ion binding),GO:0009055(electron carrier activity),GO:0016705(oxidoreductase activity, acting on paired donors, with incorporation or reduction of molecular oxygen),GO:0020037(heme binding),GO:0055114(oxidation-reduction process)	NA		KOG0156	cytochrome P450, family 81, subfamily D, polypeptide 3
XLOC_041180	XLOC_041180	Solyc12g088450.1	chr12:62259039-62265753	5.27917	3.39674	4.13138	NA	NA
XLOC_041179	XLOC_041179	Solyc12g088440.1	chr12:62254754-62258247	14.1497	19.2055	16.5854	GO:0048193(Golgi vesicle transport),GO:0016020(membrane)	NA			Syntaxin/t-SNARE family protein
XLOC_041178	XLOC_041178	Solyc12g088430.1	chr12:62252031-62252382	1.29221	0.20353	1.52683	NA	NA
XLOC_041177	XLOC_041177	Solyc12g088420.1	chr12:62246490-62249859	17.1824	35.5212	18.3019	GO:0016021(integral to membrane)	NA		KOG1944	Peroxisomal membrane 22 kDa (Mpv17/PMP22) family protein
XLOC_042823	XLOC_042823	Solyc12g088420.1	chr12:62246490-62249859	19.3032	21.9861	15.7607	GO:0016021(integral to membrane)	NA		KOG1944	Peroxisomal membrane 22 kDa (Mpv17/PMP22) family protein
XLOC_042821	XLOC_042821	Solyc12g088410.1	chr12:62238378-62244656	4.90514	10.5651	8.15204	NA	NA			Glycosyl hydrolase family 35 protein
XLOC_041176	XLOC_041176	Solyc12g088400.1	chr12:62238378-62244656	0	0	0.327037	NA	NA			zinc-finger protein 3
XLOC_042822	XLOC_042822	Solyc12g088400.1	chr12:62238378-62244656	0	0.229412	2.29618	NA	NA			zinc-finger protein 3
XLOC_041175	XLOC_041175	Solyc12g088390.1	chr12:62238378-62244656	0.935177	1.07853	1.95688	NA	NA			salt tolerance zinc finger
XLOC_041173	XLOC_041173	Solyc12g088370.1	chr12:62220972-62225965	14.4611	15.455	9.17416	NA	NA		KOG2842	interferon-related developmental regulator family protein / IFRD protein family
XLOC_041172	XLOC_041172	Solyc12g088360.1	chr12:62213315-62215778	4.23656	3.97247	5.61572	GO:0005515(protein binding)	NA			ARM repeat superfamily protein
XLOC_042820	XLOC_042820	Solyc12g088360.1	chr12:62213315-62215778	0.638588	1.0327	1.00254	GO:0005515(protein binding)	NA			ARM repeat superfamily protein
XLOC_041171	XLOC_041171	Solyc12g088340.1	chr12:62198525-62211871	40.4642	42.9325	42.1211	GO:0005515(protein binding)	03420(Nucleotide excision repair)	K10570	KOG4283	Transducin/WD40 repeat-like superfamily protein
XLOC_042818	XLOC_042818	Solyc12g088320.1	chr12:62198525-62211871	2.80443	2.72449	2.50196	GO:0008270(zinc ion binding)	NA		KOG1700	GATA type zinc finger transcription factor family protein
XLOC_042817	XLOC_042817	Solyc12g088310.1	chr12:62188241-62194472	3.18493	8.12068	3.42082	NA	NA
XLOC_042816	XLOC_042816	Solyc12g088300.1	chr12:62183703-62185290	1.033	0.207074	0.10885	NA	NA
XLOC_041168	XLOC_041168	Solyc12g088290.1	chr12:62172386-62180578	41.4716	33.3783	46.3483	GO:0005515(protein binding)	NA	K14548	KOG2048	Transducin family protein / WD-40 repeat family protein
XLOC_041164	XLOC_041164	Solyc12g088250.1	chr12:62151781-62155452	0.169162	0.157015	0.432004	GO:0004185(serine-type carboxypeptidase activity),GO:0006508(proteolysis)	00940(Phenylpropanoid biosynthesis)	K09756	KOG1282	serine carboxypeptidase-like 2
XLOC_041163	XLOC_041163	Solyc12g088240.1	chr12:62131259-62134343	5.1016	4.48848	7.43222	NA	NA			Cellulose-synthase-like C12
XLOC_042815	XLOC_042815	Solyc12g088240.1	chr12:62131259-62134343	4.06479	2.77771	9.08412	NA	NA			Cellulose-synthase-like C12
XLOC_042814	XLOC_042814	Solyc12g088230.1	chr12:62114675-62123583	67.8678	58.0808	70.8257	GO:0016020(membrane)	NA		KOG1134	lipases;hydrolases, acting on ester bonds
XLOC_041162	XLOC_041162	Solyc12g088220.1	chr12:62104076-62110417	357.788	649.492	154.343	GO:0003824(catalytic activity),GO:0008152(metabolic process),GO:0009081(branched chain family amino acid metabolic process),GO:0004084(branched-chain-amino-acid transaminase activity)	NA		KOG0975	branched-chain amino acid transaminase 2
XLOC_041161	XLOC_041161	Solyc12g088210.1	chr12:62092920-62098515	31.9411	33.9934	22.497	GO:0004553(hydrolase activity, hydrolyzing O-glycosyl compounds),GO:0005975(carbohydrate metabolic process),GO:0016798(hydrolase activity, acting on glycosyl bonds)	NA			glycosyl hydrolase family 10 protein / carbohydrate-binding domain-containing protein
XLOC_041160	XLOC_041160	Solyc12g088200.1	chr12:62086493-62092452	30.7608	39.3179	36.6317	GO:0000287(magnesium ion binding),GO:0005524(ATP binding),GO:0047325(inositol tetrakisphosphate 1-kinase activity),GO:0052725(inositol-1,3,4-trisphosphate 6-kinase activity),GO:0052726(inositol-1,3,4-trisphosphate 5-kinase activity),GO:0032957(inositol trisphosphate metabolic process),GO:0005622(intracellular),GO:0035300(inositol-1,3,4-trisphosphate 5/6-kinase activity)	00562(Inositol phosphate metabolism)	K00913		Inositol 1,3,4-trisphosphate 5/6-kinase family protein
XLOC_042812	XLOC_042812	Solyc12g088200.1	chr12:62086493-62092452	5.51036	8.23469	4.5637	GO:0000287(magnesium ion binding),GO:0005524(ATP binding),GO:0047325(inositol tetrakisphosphate 1-kinase activity),GO:0052725(inositol-1,3,4-trisphosphate 6-kinase activity),GO:0052726(inositol-1,3,4-trisphosphate 5-kinase activity),GO:0032957(inositol trisphosphate metabolic process),GO:0005622(intracellular),GO:0035300(inositol-1,3,4-trisphosphate 5/6-kinase activity)	00562(Inositol phosphate metabolism)	K00913		Inositol 1,3,4-trisphosphate 5/6-kinase family protein
XLOC_042813	XLOC_042813	Solyc12g088200.1	chr12:62086493-62092452	6.85135	8.26712	5.87665	GO:0000287(magnesium ion binding),GO:0005524(ATP binding),GO:0047325(inositol tetrakisphosphate 1-kinase activity),GO:0052725(inositol-1,3,4-trisphosphate 6-kinase activity),GO:0052726(inositol-1,3,4-trisphosphate 5-kinase activity),GO:0032957(inositol trisphosphate metabolic process),GO:0005622(intracellular),GO:0035300(inositol-1,3,4-trisphosphate 5/6-kinase activity)	00562(Inositol phosphate metabolism)	K00913		Inositol 1,3,4-trisphosphate 5/6-kinase family protein
XLOC_041159	XLOC_041159	Solyc12g088190.1	chr12:62073058-62079787	0.639899	0.212014	0.623162	NA	NA		KOG1303	amino acid permease 6
XLOC_041158	XLOC_041158	Solyc12g088180.1	chr12:62067337-62068021	0.677181	0.329466	1.76783	GO:0003924(GTPase activity),GO:0005525(GTP binding),GO:0006184(GTP catabolic process),GO:0051258(protein polymerization),GO:0043234(protein complex),GO:0007017(microtubule-based process),GO:0005874(microtubule)	NA			tubulin alpha-2 chain
XLOC_041152	XLOC_041152	Solyc12g088090.1	chr12:62014328-62019387	0.991234	0.533875	0.920903	GO:0003700(sequence-specific DNA binding transcription factor activity),GO:0006355(regulation of transcription, DNA-dependent),GO:0005634(nucleus)	NA			AGAMOUS-like 16
XLOC_042808	XLOC_042808	Solyc12g088070.1	chr12:61996530-62001153	6.86352	7.07948	8.47401	NA	NA			TRAF-type zinc finger-related
XLOC_042806	XLOC_042806	Solyc12g088050.1	chr12:61982599-61987045	1.55382	0.789716	2.41305	NA	NA			Rhamnogalacturonate lyase family protein
XLOC_041150	XLOC_041150	Solyc12g088040.1	chr12:61979193-61982210	0.356505	0.326596	0.304432	GO:0004672(protein kinase activity),GO:0005524(ATP binding),GO:0006468(protein phosphorylation)	NA		KOG1187	Protein kinase family protein
XLOC_042805	XLOC_042805	Solyc12g088030.1	chr12:61968991-61976450	31.3547	27.8744	33.443	GO:0006367(transcription initiation from RNA polymerase II promoter),GO:0005672(transcription factor TFIIA complex),GO:0003702(RNA polymerase II transcription factor activity)	03022(Basal transcription factors)	K03123	KOG3463	transcription initiation factor IIA gamma chain / TFIIA-gamma (TFIIA-S)
XLOC_041149	XLOC_041149	Solyc12g088020.1	chr12:61968991-61976450	12.2511	11.092	9.47582	GO:0016491(oxidoreductase activity),GO:0055114(oxidation-reduction process),GO:0016670(oxidoreductase activity, acting on a sulfur group of donors, oxygen as acceptor),GO:0030328(prenylcysteine catabolic process)	NA	K05906		farnesylcysteine lyase
XLOC_042804	XLOC_042804	Solyc12g088010.1	chr12:61941722-61966003	0.140749	0.141349	0.220671	NA	NA		KOG1910	Golgi-body localisation protein domain ;RNA pol II promoter Fmp27 protein domain
XLOC_041146	XLOC_041146	Solyc12g087990.1	chr12:61927523-61930100	2.55964	2.74115	2.44768	NA	NA			hydroxyproline-rich glycoprotein family protein
XLOC_041147	XLOC_041147	Solyc12g087990.1	chr12:61927523-61930100	2.03868	0.0576832	0.193081	NA	NA			hydroxyproline-rich glycoprotein family protein
XLOC_042803	XLOC_042803	Solyc12g087990.1	chr12:61927523-61930100	5.58603	4.21014	5.54562	NA	NA			hydroxyproline-rich glycoprotein family protein
XLOC_042802	XLOC_042802	Solyc12g087980.1	chr12:61917408-61922288	19.4096	0.846454	17.5438	GO:0016747(transferase activity, transferring acyl groups other than amino-acyl groups)	NA			HXXXD-type acyl-transferase family protein
XLOC_041145	XLOC_041145	Solyc12g087970.1	chr12:61905286-61914398	1.01017	0.826262	1.05215	NA	NA			Homeodomain-like superfamily protein
XLOC_042801	XLOC_042801	Solyc12g087970.1	chr12:61905286-61914398	11.1198	11.6493	10.379	NA	NA			Homeodomain-like superfamily protein
XLOC_041144	XLOC_041144	Solyc12g087960.1	chr12:61900422-61904723	28.3494	44.8144	24.0061	NA	NA
XLOC_042800	XLOC_042800	Solyc12g087960.1	chr12:61900422-61904723	11.8919	26.5466	11.5372	NA	NA
XLOC_042799	XLOC_042799	Solyc12g087950.1	chr12:61892779-61893580	6.83455	5.66285	13.2365	NA	NA			Predicted AT-hook DNA-binding family protein
XLOC_042798	XLOC_042798	Solyc12g087940.1	chr12:61882045-61884187	0	0	0.0558634	GO:0004190(aspartic-type endopeptidase activity),GO:0006508(proteolysis)	NA		KOG1339	Eukaryotic aspartyl protease family protein
XLOC_041143	XLOC_041143	Solyc12g087930.1	chr12:61879997-61881386	0.0220228	0	0	NA	NA
XLOC_042795	XLOC_042795	Solyc12g087900.1	chr12:61853902-61857061	0	0.0599692	0	GO:0005634(nucleus)	NA		KOG0656	Cyclin D2;1
XLOC_041141	XLOC_041141	Solyc12g087890.1	chr12:61833153-61836551	6.83696	7.38601	7.45795	NA	NA			sequence-specific DNA binding transcription factors;transcription regulators
XLOC_042794	XLOC_042794	Solyc12g087890.1	chr12:61833153-61836551	16.3804	14.1943	16.2824	NA	NA			sequence-specific DNA binding transcription factors;transcription regulators
XLOC_041139	XLOC_041139	Solyc12g087870.1	chr12:61812406-61814074	0.024664	0	0.512825	GO:0016020(membrane)	NA			purine permease 3
XLOC_041137	XLOC_041137	Solyc12g087840.1	chr12:61787826-61788774	0.488563	2.10738	0.0451389	NA	NA			RING/U-box superfamily protein
XLOC_041136	XLOC_041136	Solyc12g087830.1	chr12:61766212-61778190	128.12	188.015	108.085	GO:0003677(DNA binding),GO:0046983(protein dimerization activity),GO:0003700(sequence-specific DNA binding transcription factor activity),GO:0006355(regulation of transcription, DNA-dependent),GO:0005634(nucleus),GO:0043565(sequence-specific DNA binding)	NA		KOG0014	K-box region and MADS-box transcription factor family protein
XLOC_042792	XLOC_042792	Solyc12g087830.1	chr12:61766212-61778190	8.30465	12.1594	6.53126	GO:0003677(DNA binding),GO:0046983(protein dimerization activity),GO:0003700(sequence-specific DNA binding transcription factor activity),GO:0006355(regulation of transcription, DNA-dependent),GO:0005634(nucleus),GO:0043565(sequence-specific DNA binding)	NA		KOG0014	K-box region and MADS-box transcription factor family protein
XLOC_041135	XLOC_041135	Solyc12g087820.1	chr12:61749690-61762970	2.48636	3.39661	2.23071	GO:0003677(DNA binding),GO:0046983(protein dimerization activity),GO:0043565(sequence-specific DNA binding),GO:0006355(regulation of transcription, DNA-dependent),GO:0005634(nucleus),GO:0003700(sequence-specific DNA binding transcription factor activity)	NA			K-box region and MADS-box transcription factor family protein
XLOC_042791	XLOC_042791	Solyc12g087810.1,Solyc12g087820.1	chr12:61749690-61762970	21.2449	32.4276	25.8331	NA	NA			K-box region and MADS-box transcription factor family protein
XLOC_041134	XLOC_041134	Solyc12g087810.1	chr12:61749690-61762970	1.29166	1.50958	1.38453	GO:0003700(sequence-specific DNA binding transcription factor activity),GO:0006355(regulation of transcription, DNA-dependent),GO:0005634(nucleus)	NA			K-box region and MADS-box transcription factor family protein
XLOC_041133	XLOC_041133	Solyc12g087800.1	chr12:61743642-61744314	0.0844157	0.29478	0	NA	NA			cysteine-rich RLK (RECEPTOR-like protein kinase) 8
XLOC_041132	XLOC_041132	Solyc12g087790.1	chr12:61735929-61736687	11.7689	8.43162	15.2146	NA	NA
XLOC_042790	XLOC_042790	Solyc12g087790.1	chr12:61735929-61736687	0	0	388.885	NA	NA
XLOC_041124	XLOC_041124	Solyc12g082720.1,Solyc12g082730.1	chr12:60965472-60987159	31.1805	42.0804	26.0662	NA	NA
XLOC_041120	XLOC_041120	Solyc12g077650.1	chr12:60266494-60266828	0	0	4.39506	GO:0003735(structural constituent of ribosome),GO:0006412(translation),GO:0005622(intracellular),GO:0005840(ribosome)	03010(Ribosome)	K02992		ribosomal protein S12A
XLOC_041117	XLOC_041117	Solyc12g077590.1	chr12:59474462-59480384	22.2563	14.904	21.1079	GO:0004045(aminoacyl-tRNA hydrolase activity),GO:0006412(translation)	NA	K04794		Peptidyl-tRNA hydrolase II (PTH2) family protein
XLOC_042779	XLOC_042779	Solyc12g077590.1	chr12:59474462-59480384	15.0406	8.94903	40.0051	GO:0004045(aminoacyl-tRNA hydrolase activity),GO:0006412(translation)	NA	K04794		Peptidyl-tRNA hydrolase II (PTH2) family protein
XLOC_042775	XLOC_042775	Solyc12g077520.1,Solyc12g077540.1	chr12:58430075-58451808	46.7157	18.2934	11.6344	NA	NA
XLOC_042774	XLOC_042774	Solyc12g077510.1	chr12:58410360-58411600	0.0566954	0.0272447	0	NA	NA			hAT transposon superfamily
XLOC_042773	XLOC_042773	Solyc12g077490.1	chr12:57631259-57631427	1678.18	1230.7	934.577	NA	NA			cysteine-rich RLK (RECEPTOR-like protein kinase) 8
XLOC_042769	XLOC_042769	Solyc12g077460.1	chr12:57393364-57433041	0.437351	0.607035	1.18436	NA	NA
XLOC_041111	XLOC_041111	Solyc12g077450.1	chr12:57393364-57433041	0	0	4.92156	NA	NA
XLOC_041106	XLOC_041106	Solyc12g077420.1,Solyc12g077440.1,Solyc12g077460.1	chr12:57393364-57433041	7.42156	7.66009	11.2419	NA	NA			zinc finger (C2H2 type) family protein
XLOC_042757	XLOC_042757	Solyc12g076330.1	chr12:55873722-55915202	2.36923	2.1294	1.90534	NA	NA			hAT dimerisation domain-containing protein / transposase-related
XLOC_042756	XLOC_042756	Solyc12g076320.1,Solyc12g076340.1,Solyc12g076350.1	chr12:55873722-55915202	10.7135	9.73138	11.4867	NA	NA			P-loop containing nucleoside triphosphate hydrolases superfamily protein
XLOC_042753	XLOC_042753	Solyc12g070280.1	chr12:55454997-55489267	5.38567	7.27402	5.98608	GO:0005524(ATP binding),GO:0016887(ATPase activity)	NA			transporter associated with antigen processing protein 1
XLOC_041097	XLOC_041097	Solyc12g070270.1,Solyc12g070280.1	chr12:55454997-55489267	13.4803	18.6741	12.8566	NA	NA			transporter associated with antigen processing protein 1
XLOC_041096	XLOC_041096	Solyc12g070240.1	chr12:55291344-55292370	0.442858	0.443428	0.574115	NA	NA
XLOC_041089	XLOC_041089	Solyc12g070160.1	chr12:55032873-55034191	0.201478	0	0.180648	GO:0015074(DNA integration),GO:0003677(DNA binding)	NA			Gag-Pol-related retrotransposon family protein
XLOC_042747	XLOC_042747	Solyc12g070140.1	chr12:55021478-55021841	0.180108	0.440682	0	NA	NA			hAT dimerisation domain-containing protein
XLOC_041088	XLOC_041088	Solyc12g070120.1	chr12:55014981-55018336	34.2646	19.802	60.2391	NA	NA
XLOC_042745	XLOC_042745	Solyc12g070120.1	chr12:55014981-55018336	8.95922	3.58765	10.4378	NA	NA
XLOC_042743	XLOC_042743	Solyc12g070100.1	chr12:54648485-54669913	29.2235	33.8111	25.7137	NA	NA			phytochrome and flowering time regulatory protein (PFT1)
XLOC_042741	XLOC_042741	Solyc12g070080.1,Solyc12g070090.1	chr12:54592172-54620574	7.87897	4.04732	11.4392	NA	NA			fatty acid amide hydrolase
XLOC_042739	XLOC_042739	Solyc12g068070.1	chr12:54518280-54522644	19.4753	15.2566	25.0413	NA	NA			Plant protein of unknown function (DUF869)
XLOC_041086	XLOC_041086	Solyc12g068060.1	chr12:54465930-54475885	13.6329	7.99695	20.6502	NA	NA
XLOC_042738	XLOC_042738	Solyc12g068060.1	chr12:54465930-54475885	12.5509	7.63638	13.6144	NA	NA
XLOC_041085	XLOC_041085	Solyc12g063050.1	chr12:54319389-54325363	22.9505	27.1808	22.2929	GO:0005622(intracellular),GO:0005515(protein binding)	NA			C-terminal domain phosphatase-like 3
XLOC_041084	XLOC_041084	Solyc12g063040.1	chr12:54301503-54309792	2.0185	0.769864	3.85358	NA	NA
XLOC_042736	XLOC_042736	Solyc12g063040.1	chr12:54301503-54309792	2.6428	4.06824	2.41611	NA	NA
XLOC_041076	XLOC_041076	Solyc12g062940.1	chr12:53875859-53882435	0.0778942	0.148078	0	GO:0016020(membrane)	NA		KOG1021	Exostosin family protein
XLOC_041073	XLOC_041073	Solyc12g062870.1	chr12:53491954-53499581	200.468	252.233	159.262	GO:0004672(protein kinase activity),GO:0005524(ATP binding),GO:0006468(protein phosphorylation)	04012(ErbB signaling pathway)	K03083	KOG0658	shaggy-like kinase 13
XLOC_041072	XLOC_041072	Solyc12g062860.1	chr12:53479438-53487989	238.388	298.724	208.765	GO:0006950(response to stress)	NA			Adenine nucleotide alpha hydrolases-like superfamily protein
XLOC_042726	XLOC_042726	Solyc12g062860.1	chr12:53479438-53487989	16.03	25.2374	10.477	GO:0006950(response to stress)	NA			Adenine nucleotide alpha hydrolases-like superfamily protein
XLOC_042723	XLOC_042723	Solyc12g062830.1	chr12:53277162-53277339	0	123.035	0	NA	NA
XLOC_041058	XLOC_041058	Solyc12g062600.1	chr12:51807319-51807619	0	0.441514	1.51652	GO:0015979(photosynthesis),GO:0009522(photosystem I),GO:0009579(thylakoid),GO:0016021(integral to membrane)	NA			Photosystem I, PsaA/PsaB protein
XLOC_041050	XLOC_041050	Solyc12g062520.1	chr12:51461602-51464130	0	0.365632	0	GO:0005515(protein binding),GO:0006886(intracellular protein transport),GO:0016192(vesicle-mediated transport),GO:0030131(clathrin adaptor complex),GO:0030132(clathrin coat of coated pit)	NA			Clathrin adaptor complexes medium subunit family protein
XLOC_041049	XLOC_041049	Solyc12g062510.1	chr12:51461019-51461451	0	0.225919	0.758873	NA	NA			ATPase E1-E2 type family protein / haloacid dehalogenase-like hydrolase family protein
XLOC_042710	XLOC_042710	Solyc12g062480.1	chr12:51292600-51309721	4.49775	5.32287	4.5114	NA	NA			conserved telomere maintenance component 1
XLOC_041023	XLOC_041023	Solyc12g062290.1	chr12:49708558-49714369	7.32182	11.0488	8.17435	GO:0004252(serine-type endopeptidase activity),GO:0006508(proteolysis)	NA		KOG1320	DegP protease 9
XLOC_042684	XLOC_042684	Solyc12g062290.1	chr12:49708558-49714369	15.0179	12.3299	17.3639	GO:0004252(serine-type endopeptidase activity),GO:0006508(proteolysis)	NA		KOG1320	DegP protease 9
XLOC_041022	XLOC_041022	Solyc12g062280.1	chr12:49627151-49631595	29.3073	29.4761	34.0506	GO:0004672(protein kinase activity),GO:0005524(ATP binding),GO:0006468(protein phosphorylation)	NA		KOG0192	Protein kinase superfamily protein
XLOC_042683	XLOC_042683	Solyc12g062280.1	chr12:49627151-49631595	6.92095	6.48824	7.38288	GO:0004672(protein kinase activity),GO:0005524(ATP binding),GO:0006468(protein phosphorylation)	NA		KOG0192	Protein kinase superfamily protein
XLOC_041020	XLOC_041020	Solyc12g062250.1,Solyc12g062260.1	chr12:49501207-49510385	4.54051	2.57143	7.30168	NA	NA			like SEX4 1
XLOC_042682	XLOC_042682	Solyc12g062250.1	chr12:49501207-49510385	2.56727	2.33625	11.3877	NA	NA			like SEX4 1
XLOC_041016	XLOC_041016	Solyc12g062200.1	chr12:49125518-49125830	9.17357	4.96597	5.06258	NA	NA
XLOC_041014	XLOC_041014	Solyc12g062160.1	chr12:48617905-48618532	0.539839	0.273853	0.781267	NA	NA			Protein of unknown function (DUF1645)
XLOC_041013	XLOC_041013	Solyc12g057160.1	chr12:48580864-48581263	6.44312	4.60731	7.66654	NA	NA
XLOC_041012	XLOC_041012	Solyc12g057150.1	chr12:48578945-48579478	1.94293	6.55734	5.06586	NA	NA
XLOC_042676	XLOC_042676	Solyc12g057150.1	chr12:48578945-48579478	10.2558	7.1305	15.0627	NA	NA
XLOC_041011	XLOC_041011	Solyc12g057140.1	chr12:48576307-48576875	10.4527	4.91534	17.7807	NA	NA
XLOC_042675	XLOC_042675	Solyc12g057140.1	chr12:48576307-48576875	31.8954	22.5272	37.571	NA	NA
XLOC_041009	XLOC_041009	Solyc12g057120.1	chr12:48552575-48555290	76.5922	110.01	74.2102	GO:0004129(cytochrome-c oxidase activity),GO:0005739(mitochondrion)	00190(Oxidative phosphorylation)	K02267	KOG3057	cytochrome C oxidase 6B
XLOC_042674	XLOC_042674	Solyc12g057120.1	chr12:48552575-48555290	1.49978	2.09606	1.25495	GO:0004129(cytochrome-c oxidase activity),GO:0005739(mitochondrion)	00190(Oxidative phosphorylation)	K02267	KOG3057	cytochrome C oxidase 6B
XLOC_041008	XLOC_041008	Solyc12g057110.2	chr12:48549453-48552229	19.6935	8.07754	23.7162	GO:0019904(protein domain specific binding)	NA		KOG0841	general regulatory factor 2
XLOC_041007	XLOC_041007	Solyc12g057100.1	chr12:48542023-48543758	0.404175	0.254471	0.53999	GO:0016020(membrane)	NA			purine permease 3
XLOC_041006	XLOC_041006	Solyc12g057090.1	chr12:48513858-48516049	2.08039	0.797407	2.07454	GO:0016020(membrane)	NA			purine permease 2
XLOC_041005	XLOC_041005	Solyc12g057080.1	chr12:48495848-48497411	0.207318	0.210444	0.346403	GO:0016758(transferase activity, transferring hexosyl groups),GO:0008152(metabolic process)	NA		KOG1192	UDP-Glycosyltransferase superfamily protein
XLOC_041004	XLOC_041004	Solyc12g057070.1	chr12:48488226-48489777	0	0.0716108	0	GO:0016758(transferase activity, transferring hexosyl groups),GO:0008152(metabolic process)	NA		KOG1192	UDP-glucosyl transferase 85A3
XLOC_042673	XLOC_042673	Solyc12g057060.1	chr12:48483141-48484774	0.670098	0.50317	0.619244	GO:0016758(transferase activity, transferring hexosyl groups),GO:0008152(metabolic process)	NA		KOG1192	UDP-glucosyl transferase 85A2
XLOC_042672	XLOC_042672	Solyc12g057050.1	chr12:48469470-48471614	0.0925563	0	0	GO:0005215(transporter activity),GO:0006810(transport),GO:0016020(membrane)	NA		KOG0223	NOD26-like intrinsic protein 3;1
XLOC_041003	XLOC_041003	Solyc12g057040.1	chr12:48466210-48469387	11.8875	1.76133	24.7567	GO:0003913(DNA photolyase activity),GO:0006281(DNA repair)	NA		KOG0133	cryptochrome 1
XLOC_042671	XLOC_042671	Solyc12g057040.1	chr12:48466210-48469387	6.82383	0.588076	8.03278	GO:0003913(DNA photolyase activity),GO:0006281(DNA repair)	NA		KOG0133	cryptochrome 1
XLOC_041000	XLOC_041000	Solyc12g057000.1	chr12:48444002-48445319	0.520278	0.519636	0.495109	NA	NA
XLOC_042669	XLOC_042669	Solyc12g057000.1	chr12:48444002-48445319	1.26666	0	0	NA	NA
XLOC_040998	XLOC_040998	Solyc12g056990.1	chr12:48428426-48429341	0.573176	0.292047	0.141474	NA	NA
XLOC_040997	XLOC_040997	Solyc12g056980.1	chr12:48419084-48420098	1.64661	0.941853	2.11712	GO:0003700(sequence-specific DNA binding transcription factor activity),GO:0006355(regulation of transcription, DNA-dependent)	NA			related to AP2 4
XLOC_040996	XLOC_040996	Solyc12g056960.1	chr12:48396634-48402298	0	0	1.58886	GO:0004553(hydrolase activity, hydrolyzing O-glycosyl compounds),GO:0005975(carbohydrate metabolic process)	00500(Starch and sucrose metabolism)	K01210
XLOC_042666	XLOC_042666	Solyc12g056960.1	chr12:48396634-48402298	0.712795	0.739247	0.843937	GO:0004553(hydrolase activity, hydrolyzing O-glycosyl compounds),GO:0005975(carbohydrate metabolic process)	00500(Starch and sucrose metabolism)	K01210
XLOC_040995	XLOC_040995	Solyc12g056950.1	chr12:48390084-48391573	4.00135	8.89894	4.36384	NA	NA			Protein of unknown function (DUF581)
XLOC_042665	XLOC_042665	Solyc12g056950.1	chr12:48390084-48391573	74.4606	111.547	57.7493	NA	NA			Protein of unknown function (DUF581)
XLOC_042664	XLOC_042664	Solyc12g056940.1	chr12:48362413-48377152	135.881	190.215	96.8126	GO:0003824(catalytic activity),GO:0008152(metabolic process),GO:0016874(ligase activity),GO:0005524(ATP binding),GO:0046872(metal ion binding),GO:0003989(acetyl-CoA carboxylase activity),GO:0006633(fatty acid biosynthetic process)	00061(Fatty acid biosynthesis)	K11262	KOG0368	acetyl-CoA carboxylase 1
XLOC_040994	XLOC_040994	Solyc12g056930.1	chr12:48355357-48361250	0.332586	0.384398	0.393151	GO:0005215(transporter activity),GO:0006810(transport),GO:0055085(transmembrane transport),GO:0016021(integral to membrane)	NA		KOG0236	sulfate transporter 1;3
XLOC_042663	XLOC_042663	Solyc12g056920.1	chr12:48337812-48342321	0	0	0.0473019	GO:0005215(transporter activity),GO:0006810(transport),GO:0055085(transmembrane transport),GO:0016021(integral to membrane)	NA		KOG0236	slufate transporter 2;1
XLOC_040993	XLOC_040993	Solyc12g056910.1	chr12:48333379-48336580	6.91797	16.6798	7.25001	NA	NA
XLOC_042662	XLOC_042662	Solyc12g056910.1	chr12:48333379-48336580	202.188	147.959	118.151	NA	NA
XLOC_040992	XLOC_040992	Solyc12g056900.1	chr12:48319971-48324985	7.2303	7.78312	7.35298	NA	NA			membrane-anchored ubiquitin-fold protein 6 precursor
XLOC_042661	XLOC_042661	Solyc12g056900.1	chr12:48319971-48324985	59.08	59.2209	64.5215	NA	NA			membrane-anchored ubiquitin-fold protein 6 precursor
XLOC_042660	XLOC_042660	Solyc12g056890.1	chr12:48312136-48312790	1.07545	1.5265	1.3953	GO:0003676(nucleic acid binding),GO:0031072(heat shock protein binding)	NA		KOG0691	DNAJ heat shock N-terminal domain-containing protein
XLOC_040991	XLOC_040991	Solyc12g056880.1	chr12:48310529-48311391	0	0	1.10215	NA	NA			oxidoreductase, 2OG-Fe(II) oxygenase family protein
XLOC_040990	XLOC_040990	Solyc12g056870.1	chr12:48305547-48307029	0.220997	0.144817	0.364219	NA	NA			hAT transposon superfamily
XLOC_040988	XLOC_040988	Solyc12g056860.1	chr12:48277746-48281723	2.59801	4.34871	5.35555	GO:0003700(sequence-specific DNA binding transcription factor activity),GO:0043565(sequence-specific DNA binding),GO:0046983(protein dimerization activity),GO:0006355(regulation of transcription, DNA-dependent)	NA	K14431		bZIP transcription factor family protein
XLOC_042657	XLOC_042657	Solyc12g056860.1	chr12:48277746-48281723	4.62412	3.20574	4.73766	GO:0003700(sequence-specific DNA binding transcription factor activity),GO:0043565(sequence-specific DNA binding),GO:0046983(protein dimerization activity),GO:0006355(regulation of transcription, DNA-dependent)	NA	K14431		bZIP transcription factor family protein
XLOC_040987	XLOC_040987	Solyc12g056850.1	chr12:48272764-48277117	8.0218	8.43666	6.00693	GO:0031072(heat shock protein binding)	NA			Chaperone DnaJ-domain superfamily protein
XLOC_042656	XLOC_042656	Solyc12g056850.1	chr12:48272764-48277117	8.46257	16.0219	8.23972	GO:0031072(heat shock protein binding)	NA			Chaperone DnaJ-domain superfamily protein
XLOC_040986	XLOC_040986	Solyc12g056840.1	chr12:48268195-48272535	20.2138	18.0653	15.3568	NA	00770(Pantothenate and CoA biosynthesis)	K01922	KOG2728	4-phospho-panto-thenoylcysteine synthetase
XLOC_040985	XLOC_040985	Solyc12g056830.1	chr12:48264643-48265396	28.9202	4.63901	43.1276	GO:0046933(hydrogen ion transporting ATP synthase activity, rotational mechanism),GO:0015986(ATP synthesis coupled proton transport),GO:0045261(proton-transporting ATP synthase complex, catalytic core F(1)),GO:0005886(plasma membrane)	00190(Oxidative phosphorylation)	K02113	KOG1662	ATP synthase delta-subunit gene
XLOC_042655	XLOC_042655	Solyc12g056820.1	chr12:48257799-48261484	0.813456	0.523146	1.44793	GO:0016491(oxidoreductase activity),GO:0055114(oxidation-reduction process),GO:0005507(copper ion binding)	NA		KOG1263	Laccase/Diphenol oxidase family protein
XLOC_040983	XLOC_040983	Solyc12g056800.1	chr12:48236268-48238946	2.53544	2.12837	3.63799	GO:0016491(oxidoreductase activity),GO:0008152(metabolic process),GO:0055114(oxidation-reduction process)	NA		KOG2741	Oxidoreductase family protein
XLOC_040982	XLOC_040982	Solyc12g056790.1	chr12:48227290-48230632	40.083	49.6298	37.3004	GO:0003677(DNA binding),GO:0006355(regulation of transcription, DNA-dependent)	NA			NAC domain containing protein 17
XLOC_042653	XLOC_042653	Solyc12g056780.1	chr12:48218107-48221076	122.032	140.928	82.1405	NA	NA		KOG3158	HSP20-like chaperones superfamily protein
XLOC_040981	XLOC_040981	Solyc12g056770.1	chr12:48211141-48217327	14.8074	10.0265	14.6567	GO:0003779(actin binding),GO:0030036(actin cytoskeleton organization),GO:0005737(cytoplasm),GO:0008290(F-actin capping protein complex)	NA	K10365	KOG3174	Subunits of heterodimeric actin filament capping protein Capz superfamily
XLOC_042652	XLOC_042652	Solyc12g056760.1	chr12:48206490-48209551	0.25711	0.415892	0.670263	NA	NA
XLOC_042650	XLOC_042650	Solyc12g056740.1	chr12:48175105-48181151	17.8431	15.9167	17.8091	GO:0003676(nucleic acid binding),GO:0005524(ATP binding),GO:0008026(ATP-dependent helicase activity),GO:0004386(helicase activity)	NA		KOG0331	RH39
XLOC_040980	XLOC_040980	Solyc12g056730.1	chr12:48170554-48174218	0.0266895	0.0222262	0.00555565	GO:0004672(protein kinase activity),GO:0005524(ATP binding),GO:0006468(protein phosphorylation),GO:0005515(protein binding)	NA		KOG1187	Leucine-rich receptor-like protein kinase family protein
XLOC_040979	XLOC_040979	Solyc12g056720.1	chr12:48164691-48167808	0	1.28713	0	GO:0016746(transferase activity, transferring acyl groups),GO:0009058(biosynthetic process),GO:0016747(transferase activity, transferring acyl groups other than amino-acyl groups),GO:0006633(fatty acid biosynthetic process),GO:0016020(membrane),GO:0008610(lipid biosynthetic process)	NA			3-ketoacyl-CoA synthase 17
XLOC_042649	XLOC_042649	Solyc12g056710.1	chr12:48159523-48160596	0	0.242387	0	GO:0016491(oxidoreductase activity),GO:0008152(metabolic process)	NA		KOG0725	NAD(P)-binding Rossmann-fold superfamily protein
XLOC_042647	XLOC_042647	Solyc12g056690.1	chr12:48052445-48054945	0.0452755	0	0.0187515	NA	NA			Aminotransferase-like, plant mobile domain family protein
XLOC_042645	XLOC_042645	Solyc12g056660.1	chr12:48016766-48021113	1.09284	1.23879	3.1248	NA	NA		KOG0768	S-adenosylmethionine carrier 1
XLOC_042644	XLOC_042644	Solyc12g056650.1	chr12:47985603-47999599	17.4589	8.55879	21.1485	NA	04712(Circadian rhythm - plant)	K12124		gigantea protein (GI)
XLOC_040977	XLOC_040977	Solyc12g056640.1	chr12:47979624-47984721	55.5899	32.3874	54.818	NA	NA		KOG1441	Nucleotide-sugar transporter family protein
XLOC_042643	XLOC_042643	Solyc12g056640.1	chr12:47979624-47984721	2.5732	1.91769	3.61965	NA	NA		KOG1441	Nucleotide-sugar transporter family protein
XLOC_040976	XLOC_040976	Solyc12g056630.1	chr12:47967868-47975402	10.3431	12.419	7.66636	NA	NA			Uncharacterised conserved protein UCP009193
XLOC_042642	XLOC_042642	Solyc12g056630.1	chr12:47967868-47975402	22.981	24.8179	16.7851	NA	NA			Uncharacterised conserved protein UCP009193
XLOC_042635	XLOC_042635	Solyc12g056620.1	chr12:47949240-47950974	0.213777	4.25426	1.20216	NA	NA			one-helix protein 2
XLOC_040969	XLOC_040969	Solyc12g056600.2	chr12:47929770-47930962	285.778	485.945	156.881	GO:0016491(oxidoreductase activity),GO:0008152(metabolic process)	NA		KOG0725	NAD(P)-binding Rossmann-fold superfamily protein
XLOC_040968	XLOC_040968	Solyc12g056590.1	chr12:47906326-47908777	42.0179	49.5725	29.3864	GO:0003700(sequence-specific DNA binding transcription factor activity),GO:0006355(regulation of transcription, DNA-dependent)	NA			Integrase-type DNA-binding superfamily protein
XLOC_040967	XLOC_040967	Solyc12g056580.1	chr12:47881790-47888295	13.6246	7.24459	20.1119	GO:0016760(cellulose synthase (UDP-forming) activity),GO:0030244(cellulose biosynthetic process),GO:0016020(membrane)	NA	K10999		cellulose synthase A9
XLOC_040966	XLOC_040966	Solyc12g056570.1	chr12:47872451-47873507	0.123725	0.0261496	0.485886	NA	NA			Protein of unknown function (DUF677)
XLOC_042634	XLOC_042634	Solyc12g056560.1	chr12:47861030-47865531	1.18325	0.928006	1.58174	NA	NA			HSP20-like chaperones superfamily protein
XLOC_040965	XLOC_040965	Solyc12g056550.1,Solyc12g056560.1	chr12:47861030-47865531	9.97804	7.59726	9.63934	NA	NA			Protein of unknown function (DUF793)
XLOC_042633	XLOC_042633	Solyc12g056550.1	chr12:47861030-47865531	5.51783	4.10768	5.09839	NA	NA			Protein of unknown function (DUF793)
XLOC_042632	XLOC_042632	Solyc12g056540.1	chr12:47844330-47844741	0	0	0.0974945	GO:0003677(DNA binding),GO:0006334(nucleosome assembly),GO:0000786(nucleosome)	NA		KOG1745	Histone superfamily protein
XLOC_042631	XLOC_042631	Solyc12g056530.1	chr12:47839093-47842634	148.648	182.02	108.401	GO:0042578(phosphoric ester hydrolase activity),GO:0005975(carbohydrate metabolic process)	00010(Glycolysis / Gluconeogenesis)	K03841	KOG1458	Inositol monophosphatase family protein
XLOC_042630	XLOC_042630	Solyc12g056520.1	chr12:47821593-47838915	1.93516	2.55643	2.0956	NA	NA		KOG2347	exocyst complex component sec5
XLOC_042629	XLOC_042629	Solyc12g056510.1	chr12:47802587-47804951	10.2451	5.19438	14.2568	NA	NA		KOG4282	Duplicated homeodomain-like superfamily protein
XLOC_042627	XLOC_042627	Solyc12g056490.1	chr12:47787112-47791704	0.750489	0.598642	0.733739	GO:0005515(protein binding)	NA		KOG0305	FIZZY-related 2
XLOC_040961	XLOC_040961	Solyc12g056450.1	chr12:47749000-47752891	5.78309	4.46583	4.40329	GO:0004421(hydroxymethylglutaryl-CoA synthase activity),GO:0008299(isoprenoid biosynthetic process)	00072(Synthesis and degradation of ketone bodies)	K01641	KOG1393	hydroxymethylglutaryl-CoA synthase / HMG-CoA synthase / 3-hydroxy-3-methylglutaryl coenzyme A synthase
XLOC_040960	XLOC_040960	Solyc12g056440.1	chr12:47719535-47731779	13.4184	14.8158	12.3184	GO:0055085(transmembrane transport),GO:0016021(integral to membrane)	NA		KOG2325	Major Facilitator Superfamily with SPX (SYG1/Pho81/XPR1) domain-containing protein
XLOC_040958	XLOC_040958	Solyc12g056420.1	chr12:47703326-47707633	0	0	0.161126	NA	NA		KOG2704	MBOAT (membrane bound O-acyl transferase) family protein
XLOC_040957	XLOC_040957	Solyc12g056410.1	chr12:47699437-47701845	17.0109	10.0738	15.6694	NA	NA			phloem protein 2-A13
XLOC_042626	XLOC_042626	Solyc12g056410.1	chr12:47699437-47701845	7.63974	6.54881	6.19161	NA	NA			phloem protein 2-A13
XLOC_040956	XLOC_040956	Solyc12g056400.1	chr12:47682773-47686153	10.1853	16.6921	7.48454	NA	NA		KOG1493	Zinc finger, C3HC4 type (RING finger) family protein
XLOC_040955	XLOC_040955	Solyc12g056390.1	chr12:47677577-47678261	0.169295	0	0	NA	NA			osmotin 34
XLOC_040954	XLOC_040954	Solyc12g056380.1	chr12:47675053-47675743	0	0.0943724	0	NA	NA			osmotin 34
XLOC_040952	XLOC_040952	Solyc12g056360.1	chr12:47669473-47670163	1.18957	2.02867	1.13053	NA	NA			osmotin 34
XLOC_042625	XLOC_042625	Solyc12g056350.1	chr12:47664442-47668233	0	0	0.144745	NA	NA			Stress responsive alpha-beta barrel domain protein
XLOC_040951	XLOC_040951	Solyc12g056340.1	chr12:47655373-47661576	3.79404	5.35947	4.85187	GO:0003676(nucleic acid binding),GO:0005524(ATP binding),GO:0008026(ATP-dependent helicase activity),GO:0004386(helicase activity)	NA		KOG0342	DEA(D/H)-box RNA helicase family protein
XLOC_042624	XLOC_042624	Solyc12g056300.1	chr12:47599475-47605330	3.03016	2.03099	4.67733	GO:0004672(protein kinase activity),GO:0005524(ATP binding),GO:0006468(protein phosphorylation),GO:0005515(protein binding)	NA		KOG1187	Leucine-rich repeat protein kinase family protein
XLOC_040947	XLOC_040947	Solyc12g056290.1	chr12:47593747-47598001	2.76822	2.27657	2.50918	NA	NA			RING/U-box superfamily protein
XLOC_042623	XLOC_042623	Solyc12g056290.1	chr12:47593747-47598001	7.704	9.37089	8.98713	NA	NA			RING/U-box superfamily protein
XLOC_040946	XLOC_040946	Solyc12g056280.1	chr12:47588163-47591975	11.6007	12.6684	12.2662	NA	NA			RING/U-box superfamily protein
XLOC_042622	XLOC_042622	Solyc12g056280.1	chr12:47588163-47591975	7.82744	10.1001	8.54756	NA	NA			RING/U-box superfamily protein
XLOC_042621	XLOC_042621	Solyc12g056270.1	chr12:47576274-47577139	0.523625	0.560169	1.66956	GO:0003824(catalytic activity)	NA			HAL3-like protein A
XLOC_042619	XLOC_042619	Solyc12g056250.1	chr12:47565849-47567987	87.074	47.5152	116.711	GO:0005515(protein binding)	NA		KOG0867	glutathione S-transferase THETA 1
XLOC_042618	XLOC_042618	Solyc12g056240.1	chr12:47561478-47563847	18.2086	10.2933	23.5064	GO:0004602(glutathione peroxidase activity),GO:0006979(response to oxidative stress),GO:0055114(oxidation-reduction process),GO:0016209(antioxidant activity),GO:0016491(oxidoreductase activity)	00480(Glutathione metabolism)	K00432	KOG1651	glutathione peroxidase 8
XLOC_042617	XLOC_042617	Solyc12g056230.1	chr12:47552626-47555380	93.1227	107.803	76.3672	GO:0004602(glutathione peroxidase activity),GO:0006979(response to oxidative stress),GO:0055114(oxidation-reduction process),GO:0016209(antioxidant activity),GO:0016491(oxidoreductase activity)	NA		KOG1651	glutathione peroxidase 8
XLOC_042616	XLOC_042616	Solyc12g056220.1	chr12:47535350-47537122	117.677	41.9872	175.097	GO:0005215(transporter activity),GO:0006810(transport),GO:0016020(membrane)	NA	K09872	KOG0223	plasma membrane intrinsic protein 1;4
XLOC_042615	XLOC_042615	Solyc12g056210.1	chr12:47526279-47531560	90.536	91.1195	65.6016	NA	NA			PLAC8 family protein
XLOC_040945	XLOC_040945	Solyc12g056200.1	chr12:47513358-47516205	0.846507	0.519063	2.02295	GO:0016757(transferase activity, transferring glycosyl groups),GO:0016020(membrane)	NA		KOG2246	Protein of unknown function (DUF604)
XLOC_042614	XLOC_042614	Solyc12g056190.1	chr12:47508348-47510598	0.0868724	0	0	NA	NA			Nuclear transport factor 2 (NTF2) family protein
XLOC_040943	XLOC_040943	Solyc12g056170.1	chr12:47483181-47492444	4.42512	2.39231	1.5115	NA	NA
XLOC_042613	XLOC_042613	Solyc12g056170.1	chr12:47483181-47492444	7.14052	9.00129	7.60791	NA	NA
XLOC_040942	XLOC_040942	Solyc12g056160.1	chr12:47478030-47481044	0.759232	0.355225	1.25064	GO:0015299(solute:hydrogen antiporter activity),GO:0006812(cation transport),GO:0055085(transmembrane transport),GO:0016021(integral to membrane)	NA		KOG1650	cation/H+ exchanger 18
XLOC_040941	XLOC_040941	Solyc12g056150.1	chr12:47466155-47469182	2.17628	1.23977	2.81704	GO:0042318(penicillin biosynthetic process)	NA
XLOC_042612	XLOC_042612	Solyc12g056130.1	chr12:47449358-47453690	8.40579	7.6135	7.49032	GO:0005515(protein binding)	NA			BTB/POZ/Kelch-associated protein
XLOC_040938	XLOC_040938	Solyc12g056120.1	chr12:47444898-47446389	55.6663	74.1562	62.697	GO:0004616(phosphogluconate dehydrogenase (decarboxylating) activity),GO:0050661(NADP binding),GO:0006098(pentose-phosphate shunt),GO:0055114(oxidation-reduction process)	00030(Pentose phosphate pathway)	K00033	KOG2653	6-phosphogluconate dehydrogenase family protein
XLOC_040936	XLOC_040936	Solyc12g056110.1	chr12:47434599-47441018	16.9539	8.05532	17.6652	GO:0046961(proton-transporting ATPase activity, rotational mechanism),GO:0015991(ATP hydrolysis coupled proton transport),GO:0033178(proton-transporting two-sector ATPase complex, catalytic domain)	00190(Oxidative phosphorylation)	K02150	KOG1664	vacuolar ATP synthase subunit E1
XLOC_042610	XLOC_042610	Solyc12g056110.1	chr12:47434599-47441018	2.34782	1.49559	3.48691	GO:0046961(proton-transporting ATPase activity, rotational mechanism),GO:0015991(ATP hydrolysis coupled proton transport),GO:0033178(proton-transporting two-sector ATPase complex, catalytic domain)	00190(Oxidative phosphorylation)	K02150	KOG1664	vacuolar ATP synthase subunit E1
XLOC_040935	XLOC_040935	Solyc12g056100.1	chr12:47426301-47431215	233.808	252.832	250.45	GO:0016881(acid-amino acid ligase activity),GO:0005515(protein binding)	04120(Ubiquitin mediated proteolysis)	K06689	KOG0417	ubiquitin-conjugating enzyme 28
XLOC_042609	XLOC_042609	Solyc12g056100.1	chr12:47426301-47431215	699.029	733.247	668.409	GO:0016881(acid-amino acid ligase activity),GO:0005515(protein binding)	04120(Ubiquitin mediated proteolysis)	K06689	KOG0417	ubiquitin-conjugating enzyme 28
XLOC_040933	XLOC_040933	Solyc12g056090.1	chr12:47420456-47424264	8.32753	19.7575	11.184	NA	NA			Cox19-like CHCH family protein
XLOC_040934	XLOC_040934	Solyc12g056090.1	chr12:47420456-47424264	15.3242	18.0277	12.3238	NA	NA			Cox19-like CHCH family protein
XLOC_042608	XLOC_042608	Solyc12g056090.1	chr12:47420456-47424264	123.143	100.556	132.707	NA	NA			Cox19-like CHCH family protein
XLOC_040932	XLOC_040932	Solyc12g056080.1	chr12:47407414-47416435	29.4433	37.2108	35.442	GO:0006396(RNA processing),GO:0005622(intracellular)	03040(Spliceosome)	K12869	KOG1915	crooked neck protein, putative / cell cycle protein, putative
XLOC_040930	XLOC_040930	Solyc12g056030.1	chr12:47352188-47358337	52.9181	57.9721	59.9822	NA	NA
XLOC_042604	XLOC_042604	Solyc12g056030.1	chr12:47352188-47358337	10.5136	9.25609	8.10093	NA	NA
XLOC_040927	XLOC_040927	Solyc12g056000.1	chr12:47343276-47344539	0	0	0.0850074	GO:0008234(cysteine-type peptidase activity),GO:0006508(proteolysis)	NA	K01376	KOG1543	senescence-associated gene 12
XLOC_040926	XLOC_040926	Solyc12g055990.1	chr12:47336574-47341490	42.5323	60.2652	31.368	GO:0006952(defense response),GO:0009607(response to biotic stimulus)	NA	K14496		regulatory component of ABA receptor 1
XLOC_042602	XLOC_042602	Solyc12g055990.1	chr12:47336574-47341490	1.06618	1.26468	1.15793	GO:0006952(defense response),GO:0009607(response to biotic stimulus)	NA	K14496		regulatory component of ABA receptor 1
XLOC_042601	XLOC_042601	Solyc12g055980.1	chr12:47312493-47313773	0.627057	0	0	GO:0004553(hydrolase activity, hydrolyzing O-glycosyl compounds),GO:0005975(carbohydrate metabolic process)	NA			glycosyl hydrolase 9C2
XLOC_042600	XLOC_042600	Solyc12g055970.1	chr12:47309826-47312386	0.046576	0.0351935	0.0849539	GO:0004553(hydrolase activity, hydrolyzing O-glycosyl compounds),GO:0005975(carbohydrate metabolic process),GO:0030246(carbohydrate binding),GO:0005576(extracellular region)	NA			glycosyl hydrolase 9C2
XLOC_040925	XLOC_040925	Solyc12g055950.1	chr12:47295712-47302998	3.47519	5.71024	2.43226	GO:0005515(protein binding),GO:0005543(phospholipid binding)	NA			Pleckstrin homology (PH) domain-containing protein
XLOC_042598	XLOC_042598	Solyc12g055950.1	chr12:47295712-47302998	8.57478	8.43435	6.52174	GO:0005515(protein binding),GO:0005543(phospholipid binding)	NA			Pleckstrin homology (PH) domain-containing protein
XLOC_040924	XLOC_040924	Solyc12g055940.1	chr12:47287352-47294874	1.27311	3.40898	2.91101	NA	NA			Pentatricopeptide repeat (PPR) superfamily protein
XLOC_042597	XLOC_042597	Solyc12g055940.1	chr12:47287352-47294874	4.40149	5.13688	5.10807	NA	NA			Pentatricopeptide repeat (PPR) superfamily protein
XLOC_040923	XLOC_040923	Solyc12g055930.1	chr12:47277076-47281131	2.47942	5.49755	1.57668	GO:0016491(oxidoreductase activity),GO:0008152(metabolic process),GO:0003854(3-beta-hydroxy-delta5-steroid dehydrogenase activity),GO:0016616(oxidoreductase activity, acting on the CH-OH group of donors, NAD or NADP as acceptor),GO:0006694(steroid biosynthetic process),GO:0055114(oxidation-reduction process),GO:0003824(catalytic activity),GO:0050662(coenzyme binding),GO:0044237(cellular metabolic…	00052(Galactose metabolism)	K01784	KOG1371	UDP-D-glucose/UDP-D-galactose 4-epimerase 5
XLOC_042596	XLOC_042596	Solyc12g055930.1	chr12:47277076-47281131	34.9706	59.9412	21.4505	GO:0016491(oxidoreductase activity),GO:0008152(metabolic process),GO:0003854(3-beta-hydroxy-delta5-steroid dehydrogenase activity),GO:0016616(oxidoreductase activity, acting on the CH-OH group of donors, NAD or NADP as acceptor),GO:0006694(steroid biosynthetic process),GO:0055114(oxidation-reduction process),GO:0003824(catalytic activity),GO:0050662(coenzyme binding),GO:0044237(cellular metabolic…	00052(Galactose metabolism)	K01784	KOG1371	UDP-D-glucose/UDP-D-galactose 4-epimerase 5
XLOC_040922	XLOC_040922	Solyc12g055920.1	chr12:47273183-47276237	0	0.385552	0.103735	NA	04010(MAPK signaling pathway)	K06268	KOG0034	Calcium-binding EF-hand family protein
XLOC_040921	XLOC_040921	Solyc12g055900.1,Solyc12g055910.1	chr12:47248535-47266238	5.72079	5.9077	6.75119	NA	NA
XLOC_040920	XLOC_040920	Solyc12g055870.1	chr12:47229761-47232234	3.37625	2.80288	7.7664	GO:0016021(integral to membrane)	NA		KOG1623	Nodulin MtN3 family protein
XLOC_040919	XLOC_040919	Solyc12g055860.1	chr12:47223206-47227559	60.4067	54.463	54.6667	NA	NA
XLOC_040918	XLOC_040918	Solyc12g055850.1	chr12:47218748-47222392	8.94322	5.25562	8.82908	NA	NA			NC domain-containing protein-related
XLOC_040917	XLOC_040917	Solyc12g055840.1	chr12:47199206-47200592	2.04488	0.703722	5.20891	GO:0004553(hydrolase activity, hydrolyzing O-glycosyl compounds),GO:0005975(carbohydrate metabolic process)	NA			Glycosyl hydrolase superfamily protein
XLOC_042591	XLOC_042591	Solyc12g055830.1	chr12:47184565-47188430	128.932	101.998	136.214	GO:0000287(magnesium ion binding),GO:0004427(inorganic diphosphatase activity),GO:0006796(phosphate-containing compound metabolic process),GO:0005737(cytoplasm)	00190(Oxidative phosphorylation)	K01507	KOG1626	pyrophosphorylase 1
XLOC_042590	XLOC_042590	Solyc12g055820.1	chr12:47173728-47180464	13.9084	14.2093	13.562	GO:0008270(zinc ion binding),GO:0016491(oxidoreductase activity),GO:0055114(oxidation-reduction process),GO:0046872(metal ion binding),GO:0030001(metal ion transport)	NA		KOG0023	cinnamyl-alcohol dehydrogenase
XLOC_040916	XLOC_040916	Solyc12g055810.1	chr12:47162271-47164724	0.0190991	0	0	GO:0005524(ATP binding)	NA		KOG0743	P-loop containing nucleoside triphosphate hydrolases superfamily protein
XLOC_042589	XLOC_042589	Solyc12g055800.1	chr12:47131607-47139867	324.087	316.404	320	GO:0005524(ATP binding),GO:0016820(hydrolase activity, acting on acid anhydrides, catalyzing transmembrane movement of substances),GO:0015991(ATP hydrolysis coupled proton transport),GO:0033178(proton-transporting two-sector ATPase complex, catalytic domain),GO:0046933(hydrogen ion transporting ATP synthase activity, rotational mechanism),GO:0046961(proton-transporting ATPase activity, rotational…	00190(Oxidative phosphorylation)	K02145	KOG1352	vacuolar ATP synthase subunit A
XLOC_042588	XLOC_042588	Solyc12g055780.1,Solyc12g055790.1	chr12:47118361-47130180	28.8705	29.1357	33.623	NA	NA		KOG2192	RNA-binding KH domain-containing protein
XLOC_042587	XLOC_042587	Solyc12g055770.1	chr12:47113854-47115825	0	0.024733	0	GO:0006887(exocytosis),GO:0000145(exocyst)	NA			exocyst subunit exo70 family protein G1
XLOC_040914	XLOC_040914	Solyc12g055760.1	chr12:47102119-47105555	4.62005	5.12816	4.04298	GO:0046933(hydrogen ion transporting ATP synthase activity, rotational mechanism),GO:0046961(proton-transporting ATPase activity, rotational mechanism),GO:0015986(ATP synthesis coupled proton transport),GO:0000275(mitochondrial proton-transporting ATP synthase complex, catalytic core F(1))	00190(Oxidative phosphorylation)	K02135	KOG3495	ATP synthase epsilon chain, mitochondrial
XLOC_040915	XLOC_040915	Solyc12g055760.1	chr12:47102119-47105555	0.589534	1.02154	0.717936	GO:0046933(hydrogen ion transporting ATP synthase activity, rotational mechanism),GO:0046961(proton-transporting ATPase activity, rotational mechanism),GO:0015986(ATP synthesis coupled proton transport),GO:0000275(mitochondrial proton-transporting ATP synthase complex, catalytic core F(1))	00190(Oxidative phosphorylation)	K02135	KOG3495	ATP synthase epsilon chain, mitochondrial
XLOC_042586	XLOC_042586	Solyc12g055760.1	chr12:47102119-47105555	608.022	897.313	1549.09	GO:0046933(hydrogen ion transporting ATP synthase activity, rotational mechanism),GO:0046961(proton-transporting ATPase activity, rotational mechanism),GO:0015986(ATP synthesis coupled proton transport),GO:0000275(mitochondrial proton-transporting ATP synthase complex, catalytic core F(1))	00190(Oxidative phosphorylation)	K02135	KOG3495	ATP synthase epsilon chain, mitochondrial
XLOC_040913	XLOC_040913	Solyc12g055750.1	chr12:47092592-47101166	7.21309	9.8381	9.05205	GO:0055085(transmembrane transport),GO:0016021(integral to membrane)	NA	K07300	KOG1397	cation exchanger 5
XLOC_042585	XLOC_042585	Solyc12g055750.1	chr12:47092592-47101166	14.8137	19.7007	16.0237	GO:0055085(transmembrane transport),GO:0016021(integral to membrane)	NA	K07300	KOG1397	cation exchanger 5
XLOC_042584	XLOC_042584	Solyc12g055740.1	chr12:47085282-47090635	13.765	10.4779	15.1628	GO:0016787(hydrolase activity)	NA		KOG3662	Calcineurin-like metallo-phosphoesterase superfamily protein
XLOC_040912	XLOC_040912	Solyc12g055730.1	chr12:47079563-47083295	0.16888	1.03986	0.405978	GO:0004806(triglyceride lipase activity),GO:0006629(lipid metabolic process)	NA		KOG4569	alpha/beta-Hydrolases superfamily protein
XLOC_042583	XLOC_042583	Solyc12g055720.1	chr12:47042668-47052688	51.4983	40.4349	69.5734	GO:0004672(protein kinase activity),GO:0005524(ATP binding),GO:0006468(protein phosphorylation),GO:0005515(protein binding)	NA		KOG1187	STRUBBELIG-receptor family 6
XLOC_042582	XLOC_042582	Solyc12g055710.1	chr12:47038934-47039699	0.374064	0.24305	0.175437	NA	NA			RING/U-box superfamily protein
XLOC_040883	XLOC_040883	Solyc12g049630.1	chr12:46738190-46855891	4.36661	9.28861	3.90246	NA	NA
XLOC_042575	XLOC_042575	Solyc12g049630.1	chr12:46738190-46855891	2.3771	1.56913	2.24111	NA	NA
XLOC_040881	XLOC_040881	Solyc12g049590.1	chr12:46676842-46688717	8.5119	9.59067	7.29165	GO:0005524(ATP binding),GO:0044267(cellular protein metabolic process),GO:0046872(metal ion binding),GO:0016307(phosphatidylinositol phosphate kinase activity),GO:0046488(phosphatidylinositol metabolic process)	00562(Inositol phosphate metabolism)	K00921	KOG0230	phosphatidylinositol-4-phosphate 5-kinase family protein
XLOC_042572	XLOC_042572	Solyc12g049580.1	chr12:46663822-46668413	31.162	39.431	27.8313	GO:0044237(cellular metabolic process)	NA	K03239	KOG1466	Eukaryotic translation initiation factor 2B (eIF-2B) family protein
XLOC_042571	XLOC_042571	Solyc12g049570.1	chr12:46652790-46661810	37.6453	42.4811	34.1045	GO:0003677(DNA binding),GO:0005622(intracellular)	NA			ARID/BRIGHT DNA-binding domain-containing protein
XLOC_042570	XLOC_042570	Solyc12g049560.1	chr12:46647384-46650161	30.0067	35.6868	29.0766	GO:0003700(sequence-specific DNA binding transcription factor activity),GO:0006355(regulation of transcription, DNA-dependent)	NA			related to AP2 12
XLOC_042569	XLOC_042569	Solyc12g049550.1	chr12:46635473-46642016	0.42735	0.123113	0.96016	GO:0016788(hydrolase activity, acting on ester bonds),GO:0006629(lipid metabolic process)	NA			GDSL-motif lipase 5
XLOC_040880	XLOC_040880	Solyc12g049540.1	chr12:46620096-46626925	2.4549	1.63141	1.42816	GO:0042578(phosphoric ester hydrolase activity)	NA		KOG1888	Phosphoinositide phosphatase family protein
XLOC_042568	XLOC_042568	Solyc12g049530.1,Solyc12g049540.1	chr12:46620096-46626925	10.5607	11.3167	11.8235	NA	NA
XLOC_042567	XLOC_042567	Solyc12g049510.1,Solyc12g049520.1	chr12:46598691-46609796	0.584862	0.0932013	0.732994	NA	NA
XLOC_042564	XLOC_042564	Solyc12g049470.1	chr12:46494887-46543223	0.896267	0.92805	0.901902	NA	NA			actin-related protein 8
XLOC_040877	XLOC_040877	Solyc12g049440.1,Solyc12g049460.1,Solyc12g049470.1	chr12:46494887-46543223	2.54566	3.93297	3.45573	NA	NA			actin-related protein 8
XLOC_040875	XLOC_040875	Solyc12g049420.1	chr12:46439085-46445107	6.69483	6.42719	6.68978	GO:0016192(vesicle-mediated transport),GO:0016021(integral to membrane)	04130(SNARE interactions in vesicular transport)	K08517	KOG0862	Synaptobrevin family protein
XLOC_042563	XLOC_042563	Solyc12g049420.1	chr12:46439085-46445107	17.3577	23.2455	21.4295	GO:0016192(vesicle-mediated transport),GO:0016021(integral to membrane)	04130(SNARE interactions in vesicular transport)	K08517	KOG0862	Synaptobrevin family protein
XLOC_040874	XLOC_040874	Solyc12g049410.1	chr12:46412125-46438730	18.6096	16.4555	23.5826	GO:0006810(transport),GO:0005643(nuclear pore)	NA	K14301	KOG1964
XLOC_040873	XLOC_040873	Solyc12g049400.1	chr12:46405839-46409136	3.15867	1.81943	2.4056	GO:0005515(protein binding)	NA			jasmonate-zim-domain protein 1
XLOC_040872	XLOC_040872	Solyc12g049390.1	chr12:46392531-46399506	5.58708	0.85979	9.80902	GO:0016021(integral to membrane)	NA		KOG2568	Lung seven transmembrane receptor family protein
XLOC_042562	XLOC_042562	Solyc12g049390.1	chr12:46392531-46399506	11.8476	0	4.89753	GO:0016021(integral to membrane)	NA		KOG2568	Lung seven transmembrane receptor family protein
XLOC_040870	XLOC_040870	Solyc12g049370.1	chr12:46357541-46362458	17.7954	14.3241	18.8021	GO:0004550(nucleoside diphosphate kinase activity),GO:0005524(ATP binding),GO:0006165(nucleoside diphosphate phosphorylation),GO:0006183(GTP biosynthetic process),GO:0006228(UTP biosynthetic process),GO:0006241(CTP biosynthetic process)	00230(Purine metabolism)	K00940	KOG0888	Nucleoside diphosphate kinase family protein
XLOC_042560	XLOC_042560	Solyc12g049370.1	chr12:46357541-46362458	0.773646	0.248805	0.297449	GO:0004550(nucleoside diphosphate kinase activity),GO:0005524(ATP binding),GO:0006165(nucleoside diphosphate phosphorylation),GO:0006183(GTP biosynthetic process),GO:0006228(UTP biosynthetic process),GO:0006241(CTP biosynthetic process)	00230(Purine metabolism)	K00940	KOG0888	Nucleoside diphosphate kinase family protein
XLOC_042561	XLOC_042561	Solyc12g049370.1	chr12:46357541-46362458	1.35027	5.25729	1.59953	GO:0004550(nucleoside diphosphate kinase activity),GO:0005524(ATP binding),GO:0006165(nucleoside diphosphate phosphorylation),GO:0006183(GTP biosynthetic process),GO:0006228(UTP biosynthetic process),GO:0006241(CTP biosynthetic process)	00230(Purine metabolism)	K00940	KOG0888	Nucleoside diphosphate kinase family protein
XLOC_040868	XLOC_040868	Solyc12g049330.1	chr12:46262683-46267487	7.21679	3.18496	5.89681	GO:0016881(acid-amino acid ligase activity)	NA		KOG1571	E3 Ubiquitin ligase family protein
XLOC_042557	XLOC_042557	Solyc12g049330.1	chr12:46262683-46267487	6.99433	6.6	7.9735	GO:0016881(acid-amino acid ligase activity)	NA		KOG1571	E3 Ubiquitin ligase family protein
XLOC_040867	XLOC_040867	Solyc12g049320.1	chr12:46261764-46262641	0.337961	0	0.35412	NA	NA			GRAS family transcription factor
XLOC_040866	XLOC_040866	Solyc12g049310.1	chr12:46238456-46245483	65.1552	116.398	94.3439	GO:0000045(autophagic vacuole assembly),GO:0005737(cytoplasm)	04140(Regulation of autophagy)	K08336	KOG3439	Ubiquitin-like superfamily protein
XLOC_042556	XLOC_042556	Solyc12g049310.1	chr12:46238456-46245483	5.14813	5.56137	4.32444	GO:0000045(autophagic vacuole assembly),GO:0005737(cytoplasm)	04140(Regulation of autophagy)	K08336	KOG3439	Ubiquitin-like superfamily protein
XLOC_040865	XLOC_040865	Solyc12g049300.1	chr12:46232170-46233950	1.25385	0.467251	3.00202	GO:0003677(DNA binding)	NA		KOG0048	myb domain protein 3
XLOC_042555	XLOC_042555	Solyc12g049290.1	chr12:46219596-46225464	26.9488	11.0962	22.3851	NA	NA			ELF4-like 3
XLOC_040864	XLOC_040864	Solyc12g049280.1	chr12:46219596-46225464	3.10068	4.41922	3.29301	NA	NA			NAD(P)-binding Rossmann-fold superfamily protein
XLOC_040863	XLOC_040863	Solyc12g049270.1	chr12:46210251-46218918	11.8271	16.5573	11.5067	GO:0005525(GTP binding),GO:0015093(ferrous iron transmembrane transporter activity),GO:0015684(ferrous iron transport),GO:0016021(integral to membrane),GO:0005622(intracellular)	NA		KOG1486	P-loop containing nucleoside triphosphate hydrolases superfamily protein
XLOC_042554	XLOC_042554	Solyc12g049270.1	chr12:46210251-46218918	35.5868	38.164	35.2955	GO:0005525(GTP binding),GO:0015093(ferrous iron transmembrane transporter activity),GO:0015684(ferrous iron transport),GO:0016021(integral to membrane),GO:0005622(intracellular)	NA		KOG1486	P-loop containing nucleoside triphosphate hydrolases superfamily protein
XLOC_040860	XLOC_040860	Solyc12g049230.1	chr12:46080539-46092299	24.5686	29.3903	23.5778	NA	NA			Kinase-related protein of unknown function (DUF1296)
XLOC_042553	XLOC_042553	Solyc12g049220.1	chr12:46071540-46073970	39.769	34.573	49.5093	GO:0015031(protein transport),GO:0008565(protein transporter activity),GO:0005743(mitochondrial inner membrane)	NA		KOG3324	translocase of inner mitochondrial membrane 23
XLOC_042552	XLOC_042552	Solyc12g049210.1	chr12:46070244-46070568	0	0	1.19271	NA	NA			Protein of unknown function (DUF3511)
XLOC_040854	XLOC_040854	Solyc12g049100.1	chr12:45984164-45986894	0.0307074	0	0.419438	GO:0005515(protein binding)	NA		KOG0296	WD-40 repeat family protein
XLOC_042546	XLOC_042546	Solyc12g049030.1	chr12:45906132-45907287	0.881076	0.428321	0.149003	GO:0006629(lipid metabolic process),GO:0016717(oxidoreductase activity, acting on paired donors, with oxidation of a pair of donors resulting in the reduction of molecular oxygen to two molecules of water),GO:0055114(oxidation-reduction process),GO:0016491(oxidoreductase activity)	NA			fatty acid desaturase 2
XLOC_040847	XLOC_040847	Solyc12g045030.1	chr12:45864765-45865774	10.497	3.42242	13.015	GO:0016491(oxidoreductase activity),GO:0008152(metabolic process)	NA		KOG0725	NAD(P)-binding Rossmann-fold superfamily protein
XLOC_040846	XLOC_040846	Solyc12g045020.1	chr12:45851449-45853273	1.29721	0.137923	1.0544	GO:0005506(iron ion binding),GO:0009055(electron carrier activity),GO:0016705(oxidoreductase activity, acting on paired donors, with incorporation or reduction of molecular oxygen),GO:0020037(heme binding),GO:0055114(oxidation-reduction process)	NA		KOG0156	Cytochrome P450 superfamily protein
XLOC_042535	XLOC_042535	Solyc12g044950.1	chr12:45744378-45745480	0.394886	0	0.0468104	GO:0006629(lipid metabolic process),GO:0016717(oxidoreductase activity, acting on paired donors, with oxidation of a pair of donors resulting in the reduction of molecular oxygen to two molecules of water),GO:0055114(oxidation-reduction process),GO:0016491(oxidoreductase activity)	NA			fatty acid desaturase 2
XLOC_040836	XLOC_040836	Solyc12g044940.1	chr12:45735937-45737332	159.911	159.247	131.104	GO:0016491(oxidoreductase activity),GO:0008152(metabolic process)	NA		KOG0725	NAD(P)-binding Rossmann-fold superfamily protein
XLOC_040835	XLOC_040835	Solyc12g044930.1	chr12:45731798-45733216	25.4191	15.4332	27.7076	NA	NA			phloem protein 2-B10
XLOC_042534	XLOC_042534	Solyc12g044930.1	chr12:45731798-45733216	5.83846	4.85136	3.02963	NA	NA			phloem protein 2-B10
XLOC_040834	XLOC_040834	Solyc12g044920.1	chr12:45725467-45730501	0.432302	0.449974	0.728102	GO:0000166(nucleotide binding),GO:0046872(metal ion binding),GO:0003824(catalytic activity),GO:0008152(metabolic process)	NA	K01530	KOG0206	ATPase E1-E2 type family protein / haloacid dehalogenase-like hydrolase family protein
XLOC_040832	XLOC_040832	Solyc12g044910.1	chr12:45713502-45716680	15.0778	4.90251	14.3297	NA	NA		KOG3343	SNARE-like superfamily protein
XLOC_040833	XLOC_040833	Solyc12g044910.1	chr12:45713502-45716680	0.780763	0.309383	1.27401	NA	NA		KOG3343	SNARE-like superfamily protein
XLOC_042533	XLOC_042533	Solyc12g044910.1	chr12:45713502-45716680	12.7302	8.5789	10.3364	NA	NA		KOG3343	SNARE-like superfamily protein
XLOC_040831	XLOC_040831	Solyc12g044900.1	chr12:45698217-45706936	0	0	0.0600052	GO:0003924(GTPase activity),GO:0005525(GTP binding),GO:0016817(hydrolase activity, acting on acid anhydrides)	NA		KOG2203	Root hair defective 3 GTP-binding protein (RHD3)
XLOC_042532	XLOC_042532	Solyc12g044890.1	chr12:45693138-45696688	2.2937	0.842344	4.02537	GO:0016021(integral to membrane)	NA		KOG1278	transmembrane nine 7
XLOC_040830	XLOC_040830	Solyc12g044880.1	chr12:45685454-45692093	15.105	18.201	9.67274	GO:0004553(hydrolase activity, hydrolyzing O-glycosyl compounds),GO:0005975(carbohydrate metabolic process),GO:0005529(carbohydrate binding),GO:0004565(beta-galactosidase activity),GO:0009341(beta-galactosidase complex)	NA		KOG0496	beta galactosidase 1
XLOC_042531	XLOC_042531	Solyc12g044880.1	chr12:45685454-45692093	13.4938	16.3086	6.96342	GO:0004553(hydrolase activity, hydrolyzing O-glycosyl compounds),GO:0005975(carbohydrate metabolic process),GO:0005529(carbohydrate binding),GO:0004565(beta-galactosidase activity),GO:0009341(beta-galactosidase complex)	NA		KOG0496	beta galactosidase 1
XLOC_042529	XLOC_042529	Solyc12g044860.1	chr12:45650194-45657488	37.6025	49.52	32.2562	GO:0003676(nucleic acid binding),GO:0005524(ATP binding),GO:0008026(ATP-dependent helicase activity),GO:0004386(helicase activity)	03040(Spliceosome)	K12823	KOG0331	DEA(D/H)-box RNA helicase family protein
XLOC_040829	XLOC_040829	Solyc12g044850.1	chr12:45643215-45647544	23.3476	30.9401	24.8121	NA	NA
XLOC_042528	XLOC_042528	Solyc12g044850.1	chr12:45643215-45647544	112.194	122.106	128.159	NA	NA
XLOC_040828	XLOC_040828	Solyc12g044840.1	chr12:45638837-45643012	0.164287	0.0431304	0.0141593	GO:0004672(protein kinase activity),GO:0005524(ATP binding),GO:0006468(protein phosphorylation)	NA		KOG1187	Protein kinase protein with adenine nucleotide alpha hydrolases-like domain
XLOC_042526	XLOC_042526	Solyc12g044820.1	chr12:45606311-45611847	0	0.0207319	0	GO:0005524(ATP binding),GO:0016887(ATPase activity),GO:0042626(ATPase activity, coupled to transmembrane movement of substances),GO:0006810(transport),GO:0055085(transmembrane transport),GO:0016021(integral to membrane)	NA		KOG0054	multidrug resistance-associated protein 6
XLOC_040827	XLOC_040827	Solyc12g044800.1	chr12:45579317-45590553	13.893	15.2728	13.3571	GO:0008601(protein phosphatase type 2A regulator activity),GO:0007165(signal transduction),GO:0000159(protein phosphatase type 2A complex)	04111(Cell cycle - yeast)	K04354	KOG1354	Protein phosphatase 2A, regulatory subunit PR55
XLOC_042524	XLOC_042524	Solyc12g044800.1	chr12:45579317-45590553	25.2861	24.2029	23.5684	GO:0008601(protein phosphatase type 2A regulator activity),GO:0007165(signal transduction),GO:0000159(protein phosphatase type 2A complex)	04111(Cell cycle - yeast)	K04354	KOG1354	Protein phosphatase 2A, regulatory subunit PR55
XLOC_042522	XLOC_042522	Solyc12g044760.1	chr12:45478737-45487524	1.33634	0.292625	2.95289	NA	NA
XLOC_040824	XLOC_040824	Solyc12g044740.1	chr12:45436541-45448277	110.513	113.848	100.003	GO:0005515(protein binding),GO:0004221(ubiquitin thiolesterase activity),GO:0006511(ubiquitin-dependent protein catabolic process)	NA	K11843	KOG1872	ubiquitin-specific protease 6
XLOC_040823	XLOC_040823	Solyc12g044730.1	chr12:45419785-45430654	0.979532	0.795009	1.57403	GO:0003735(structural constituent of ribosome),GO:0006412(translation),GO:0005622(intracellular),GO:0005840(ribosome)	03010(Ribosome)	K02957	KOG1754	ribosomal protein S15A B
XLOC_042520	XLOC_042520	Solyc12g044730.1	chr12:45419785-45430654	3.35097	1.81187	2.25389	GO:0003735(structural constituent of ribosome),GO:0006412(translation),GO:0005622(intracellular),GO:0005840(ribosome)	03010(Ribosome)	K02957	KOG1754	ribosomal protein S15A B
XLOC_040822	XLOC_040822	Solyc12g044720.1	chr12:45417302-45419363	289.38	184.451	331.764	GO:0006412(translation),GO:0005840(ribosome),GO:0005622(intracellular),GO:0003735(structural constituent of ribosome)	NA			Ribosomal L28e protein family
XLOC_042519	XLOC_042519	Solyc12g044720.1	chr12:45417302-45419363	29.6718	21.5514	30.0773	GO:0006412(translation),GO:0005840(ribosome),GO:0005622(intracellular),GO:0003735(structural constituent of ribosome)	NA			Ribosomal L28e protein family
XLOC_040819	XLOC_040819	Solyc12g044680.1	chr12:45307113-45308577	1.5774	1.52236	1.78438	NA	NA
XLOC_042516	XLOC_042516	Solyc12g044680.1	chr12:45307113-45308577	750.22	787.278	198.513	NA	NA
XLOC_042514	XLOC_042514	Solyc12g044670.1	chr12:45286156-45287083	0	0.0620492	0	NA	NA			Plant protein of unknown function (DUF868)
XLOC_042511	XLOC_042511	Solyc12g044650.1	chr12:45228653-45229126	0.333471	3.14943	5.54908	NA	NA
XLOC_040816	XLOC_040816	Solyc12g044640.1	chr12:45137624-45142570	4.17073	5.10423	5.72564	GO:0001104(RNA polymerase II transcription cofactor activity),GO:0006357(regulation of transcription from RNA polymerase II promoter),GO:0016592(mediator complex),GO:0016455(RNA polymerase II transcription cofactor activity)	NA			RNA polymerase transcriptional regulation mediator-related
XLOC_042510	XLOC_042510	Solyc12g044640.1	chr12:45137624-45142570	34.4011	41.2756	34.2946	GO:0001104(RNA polymerase II transcription cofactor activity),GO:0006357(regulation of transcription from RNA polymerase II promoter),GO:0016592(mediator complex),GO:0016455(RNA polymerase II transcription cofactor activity)	NA			RNA polymerase transcriptional regulation mediator-related
XLOC_040815	XLOC_040815	Solyc12g044630.1	chr12:45135506-45136150	1.72592	0.128577	1.43891	GO:0003779(actin binding),GO:0007010(cytoskeleton organization),GO:0015629(actin cytoskeleton),GO:0030036(actin cytoskeleton organization)	NA		KOG1755	profilin 5
XLOC_042509	XLOC_042509	Solyc12g044620.1	chr12:45107548-45111023	0.341163	0.223899	1.10495	NA	NA
XLOC_042508	XLOC_042508	Solyc12g044610.1	chr12:45095804-45103315	0.312262	0.0963158	0.767879	GO:0003677(DNA binding)	NA			Homeodomain-like superfamily protein
XLOC_040814	XLOC_040814	Solyc12g044600.2	chr12:45079933-45087825	464.866	326.935	546.598	GO:0016616(oxidoreductase activity, acting on the CH-OH group of donors, NAD or NADP as acceptor),GO:0055114(oxidation-reduction process),GO:0051287(NAD binding)	00620(Pyruvate metabolism)	K00029	KOG1257	NADP-malic enzyme 4
XLOC_042503	XLOC_042503	Solyc12g044530.1	chr12:44989816-44993560	0.0915579	0	0.026703	NA	NA		KOG0406	glutathione transferase lambda 1
XLOC_042502	XLOC_042502	Solyc12g044520.1	chr12:44959040-44962820	0.156786	0.214718	0.682428	NA	NA		KOG0406	glutathione transferase lambda 1
XLOC_042501	XLOC_042501	Solyc12g044480.1,Solyc12g044490.1,Solyc12g044500.1	chr12:44891788-44895545	1.00112	0.830458	1.20839	NA	NA
XLOC_040810	XLOC_040810	Solyc12g044450.1	chr12:44875216-44878764	0.178458	0.186454	0.658584	NA	NA			TRICHOME BIREFRINGENCE-LIKE 42
XLOC_040809	XLOC_040809	Solyc12g044440.1	chr12:44863487-44873547	4.64049	5.5932	4.37573	NA	NA
XLOC_042499	XLOC_042499	Solyc12g044440.1	chr12:44863487-44873547	2.34784	3.17699	2.67126	NA	NA
XLOC_042500	XLOC_042500	Solyc12g044440.1	chr12:44863487-44873547	1.10014	1.10177	0.887991	NA	NA
XLOC_042497	XLOC_042497	Solyc12g044420.1	chr12:44819971-44820619	1.54132	1.65684	2.97156	NA	NA
XLOC_040807	XLOC_040807	Solyc12g044410.1	chr12:44793672-44801255	4.10309	3.40622	4.6478	GO:0003700(sequence-specific DNA binding transcription factor activity),GO:0043565(sequence-specific DNA binding),GO:0006355(regulation of transcription, DNA-dependent)	NA	K09338		Homeobox-leucine zipper family protein / lipid-binding START domain-containing protein
XLOC_042495	XLOC_042495	Solyc12g044400.1	chr12:44759646-44772317	12.6486	15.4679	12.1014	GO:0005524(ATP binding),GO:0004222(metalloendopeptidase activity),GO:0006508(proteolysis),GO:0009378(four-way junction helicase activity),GO:0006281(DNA repair),GO:0006310(DNA recombination)	NA		KOG0739	AAA-type ATPase family protein
XLOC_040805	XLOC_040805	Solyc12g044380.1	chr12:44736164-44739275	0.889229	0.161013	1.23167	NA	NA		KOG3477	cytochrome c oxidase 19-2
XLOC_042494	XLOC_042494	Solyc12g044380.1	chr12:44736164-44739275	2.71635	2.89965	7.83522	NA	NA		KOG3477	cytochrome c oxidase 19-2
XLOC_040804	XLOC_040804	Solyc12g044370.1	chr12:44729551-44735895	2.42991	1.82125	2.58999	GO:0016787(hydrolase activity)	NA		KOG2121	tRNAse Z4
XLOC_042493	XLOC_042493	Solyc12g044340.1,Solyc12g044350.1,Solyc12g044360.1	chr12:44711691-44724478	3.93886	1.9185	29.8534	NA	NA			DNA primases
XLOC_040803	XLOC_040803	Solyc12g044340.1	chr12:44711691-44724478	1.3943	4.15592	2.91845	GO:0003896(DNA primase activity),GO:0006260(DNA replication)	NA			DNA primases
XLOC_040802	XLOC_040802	Solyc12g044330.1	chr12:44709497-44710732	0.398319	2.63231	0.962221	GO:0005215(transporter activity),GO:0006810(transport),GO:0016020(membrane)	NA		KOG0223	delta tonoplast integral protein
XLOC_040801	XLOC_040801	Solyc12g044320.1	chr12:44684079-44686711	0.0819622	0.42754	0.156695	GO:0005515(protein binding)	NA		KOG0266	Transducin/WD40 repeat-like superfamily protein
XLOC_042492	XLOC_042492	Solyc12g044310.1	chr12:44643351-44647348	0	0	0.0100821	GO:0005215(transporter activity),GO:0006857(oligopeptide transport),GO:0016020(membrane)	NA		KOG1237	Major facilitator superfamily protein
XLOC_040800	XLOC_040800	Solyc12g044290.1,Solyc12g044300.1	chr12:44633069-44639853	18.8874	23.0775	20.1654	NA	NA			AMP-dependent synthetase and ligase family protein
XLOC_042491	XLOC_042491	Solyc12g044280.1	chr12:44609962-44611573	0.259534	0	0.0881907	GO:0015979(photosynthesis),GO:0009522(photosystem I),GO:0009538(photosystem I reaction center)	NA			photosystem I subunit H2
XLOC_040799	XLOC_040799	Solyc12g044270.1	chr12:44606762-44609277	0.0378574	0	0	GO:0005089(Rho guanyl-nucleotide exchange factor activity)	NA			RHO guanyl-nucleotide exchange factor 12
XLOC_042490	XLOC_042490	Solyc12g044260.1	chr12:44601636-44602819	0	0	0.0833047	GO:0016616(oxidoreductase activity, acting on the CH-OH group of donors, NAD or NADP as acceptor),GO:0051287(NAD binding),GO:0008152(metabolic process),GO:0055114(oxidation-reduction process),GO:0048037(cofactor binding)	NA		KOG0069	D-isomer specific 2-hydroxyacid dehydrogenase family protein
XLOC_040797	XLOC_040797	Solyc12g044250.1	chr12:44589627-44593253	15.6411	10.0072	24.1446	GO:0016616(oxidoreductase activity, acting on the CH-OH group of donors, NAD or NADP as acceptor),GO:0051287(NAD binding),GO:0008152(metabolic process),GO:0055114(oxidation-reduction process),GO:0048037(cofactor binding)	NA		KOG0069	D-isomer specific 2-hydroxyacid dehydrogenase family protein
XLOC_040798	XLOC_040798	Solyc12g044250.1	chr12:44589627-44593253	1.38179	1.57509	1.64587	GO:0016616(oxidoreductase activity, acting on the CH-OH group of donors, NAD or NADP as acceptor),GO:0051287(NAD binding),GO:0008152(metabolic process),GO:0055114(oxidation-reduction process),GO:0048037(cofactor binding)	NA		KOG0069	D-isomer specific 2-hydroxyacid dehydrogenase family protein
XLOC_042489	XLOC_042489	Solyc12g044250.1	chr12:44589627-44593253	9.55443	4.1795	8.94656	GO:0016616(oxidoreductase activity, acting on the CH-OH group of donors, NAD or NADP as acceptor),GO:0051287(NAD binding),GO:0008152(metabolic process),GO:0055114(oxidation-reduction process),GO:0048037(cofactor binding)	NA		KOG0069	D-isomer specific 2-hydroxyacid dehydrogenase family protein
XLOC_040796	XLOC_040796	Solyc12g044240.1	chr12:44589627-44593253	110.041	85.3494	126.514	GO:0007017(microtubule-based process),GO:0005875(microtubule associated complex)	NA		KOG3430	RHO guanyl-nucleotide exchange factor 11
XLOC_040795	XLOC_040795	Solyc12g044230.1	chr12:44577666-44581693	8.02952	5.4686	7.14492	GO:0016021(integral to membrane)	NA			Sulfite exporter TauE/SafE family protein
XLOC_042485	XLOC_042485	Solyc12g044220.1	chr12:44542680-44552424	27.3443	30.1724	24.1313	GO:0005515(protein binding),GO:0035091(phosphatidylinositol binding),GO:0007154(cell communication)	NA			Phox-associated domain;Phox-like;Sorting nexin, C-terminal
XLOC_040793	XLOC_040793	Solyc12g044210.1	chr12:44502227-44502692	0.767551	1.0579	0.438635	GO:0003723(RNA binding),GO:0003964(RNA-directed DNA polymerase activity),GO:0006278(RNA-dependent DNA replication)	NA
XLOC_042483	XLOC_042483	Solyc12g044200.1	chr12:44488886-44494577	0.0158649	0.0228951	0.163982	GO:0043531(ADP binding),GO:0006915(apoptotic process),GO:0005524(ATP binding)	NA		KOG4658	LRR and NB-ARC domains-containing disease resistance protein
XLOC_042482	XLOC_042482	Solyc12g044190.1	chr12:44434034-44437619	0	0.0185466	0.118314	GO:0043531(ADP binding),GO:0006915(apoptotic process),GO:0005524(ATP binding)	NA		KOG4658	LRR and NB-ARC domains-containing disease resistance protein
XLOC_042479	XLOC_042479	Solyc12g043170.1	chr12:44359912-44360089	328.716	0	0	NA	NA
XLOC_040790	XLOC_040790	Solyc12g043160.1	chr12:44345329-44352438	1236.37	944.702	1244.15	NA	NA			Translation machinery associated TMA7
XLOC_042476	XLOC_042476	Solyc12g043160.1	chr12:44345329-44352438	188.131	179.43	206.43	NA	NA			Translation machinery associated TMA7
XLOC_042475	XLOC_042475	Solyc12g043150.1	chr12:44322169-44324362	0	0	0.0128667	NA	NA		KOG2027	Regulator of Vps4 activity in the MVB pathway protein
XLOC_042472	XLOC_042472	Solyc12g043120.1	chr12:44226369-44230445	52.7753	52.5388	47.6581	GO:0000902(cell morphogenesis),GO:0005524(ATP binding)	NA		KOG0103	Heat shock protein 70 (Hsp 70) family protein
XLOC_042471	XLOC_042471	Solyc12g043110.1	chr12:44210648-44217571	98.3083	88.2941	98.3159	GO:0000902(cell morphogenesis),GO:0005524(ATP binding)	NA		KOG0103	Heat shock protein 70 (Hsp 70) family protein
XLOC_040787	XLOC_040787	Solyc12g043100.1	chr12:44201814-44207677	1.78898	1.24151	1.48046	NA	NA			Pentatricopeptide repeat (PPR-like) superfamily protein
XLOC_042470	XLOC_042470	Solyc12g043100.1	chr12:44201814-44207677	2.63665	2.54098	3.74837	NA	NA			Pentatricopeptide repeat (PPR-like) superfamily protein
XLOC_040786	XLOC_040786	Solyc12g043090.1	chr12:44198870-44201593	40.304	35.5278	40.4692	NA	NA		KOG4282	Alcohol dehydrogenase transcription factor Myb/SANT-like family protein
XLOC_042469	XLOC_042469	Solyc12g043090.1	chr12:44198870-44201593	12.7933	14.7395	13.7511	NA	NA		KOG4282	Alcohol dehydrogenase transcription factor Myb/SANT-like family protein
XLOC_040785	XLOC_040785	Solyc12g043070.1	chr12:44187366-44188530	0.568288	0.750606	0.478732	NA	NA			zinc ion binding;DNA binding;helicases;ATP binding;nucleic acid binding
XLOC_042467	XLOC_042467	Solyc12g043050.1,Solyc12g043060.1	chr12:44165180-44179186	5.16493	6.33391	4.94702	NA	NA
XLOC_040784	XLOC_040784	Solyc12g043030.1,Solyc12g043040.1	chr12:44165180-44179186	2.19524	2.67583	3.63384	NA	NA			sulfate transporter 3;4
XLOC_040783	XLOC_040783	Solyc12g043020.1	chr12:44067474-44080864	28.9	23.6605	23.938	GO:0003824(catalytic activity),GO:0008152(metabolic process)	00290(Valine, leucine and isoleucine biosynthesis)	K01687	KOG2448	dehydratase family
XLOC_042466	XLOC_042466	Solyc12g043000.1	chr12:44041777-44056641	47.4645	43.2886	42.5713	GO:0005515(protein binding),GO:0005198(structural molecule activity),GO:0006886(intracellular protein transport),GO:0016192(vesicle-mediated transport),GO:0030117(membrane coat)	NA		KOG0276	Coatomer, beta\' subunit
XLOC_042465	XLOC_042465	Solyc12g042990.1	chr12:44030344-44041404	21.5596	26.5922	22.149	NA	NA			CASC3/Barentsz eIF4AIII binding
XLOC_040780	XLOC_040780	Solyc12g042980.1	chr12:44025897-44029069	0	0.696954	0	GO:0016491(oxidoreductase activity),GO:0016706(oxidoreductase activity, acting on paired donors, with incorporation or reduction of molecular oxygen, 2-oxoglutarate as one donor, and incorporation of one atom each of oxygen into both donors),GO:0055114(oxidation-reduction process)	NA		KOG0143	2-oxoglutarate (2OG) and Fe(II)-dependent oxygenase superfamily protein
XLOC_040779	XLOC_040779	Solyc12g042950.1,Solyc12g042960.1	chr12:43908269-43915421	46.1645	40.1581	51.7345	NA	NA	K03301		nucleotide transporter 1
XLOC_042464	XLOC_042464	Solyc12g042930.1	chr12:43822814-43825801	0.0279748	0	0	NA	NA			Protein of unknown function, DUF642
XLOC_040777	XLOC_040777	Solyc12g042920.1	chr12:43815324-43822302	7.1909	8.67706	7.44058	GO:0005506(iron ion binding),GO:0009055(electron carrier activity),GO:0020037(heme binding)	00190(Oxidative phosphorylation)	K00413	KOG3052	Cytochrome C1 family
XLOC_042463	XLOC_042463	Solyc12g042920.1	chr12:43815324-43822302	1.49811	2.95876	0.944349	GO:0005506(iron ion binding),GO:0009055(electron carrier activity),GO:0020037(heme binding)	00190(Oxidative phosphorylation)	K00413	KOG3052	Cytochrome C1 family
XLOC_040776	XLOC_040776	Solyc12g042910.1	chr12:43805620-43811395	0.63647	0.52226	0.818703	GO:0003913(DNA photolyase activity),GO:0006281(DNA repair)	04710(Circadian rhythm - mammal)	K02295	KOG0133	DNA photolyase family protein
XLOC_042462	XLOC_042462	Solyc12g042910.1	chr12:43805620-43811395	0.998192	1.1875	1.71914	GO:0003913(DNA photolyase activity),GO:0006281(DNA repair)	04710(Circadian rhythm - mammal)	K02295	KOG0133	DNA photolyase family protein
XLOC_042461	XLOC_042461	Solyc12g042900.1	chr12:43796770-43805096	178.481	146.419	161.172	GO:0004129(cytochrome-c oxidase activity),GO:0005740(mitochondrial envelope)	00190(Oxidative phosphorylation)	K02265	KOG3352	Rubredoxin-like superfamily protein
XLOC_040775	XLOC_040775	Solyc12g042880.1	chr12:43779511-43781487	0.77218	0.707082	1.46644	NA	NA			Protein of unknown function (DUF1644)
XLOC_042458	XLOC_042458	Solyc12g042880.1	chr12:43779511-43781487	0.0847496	0.456348	0.0583984	NA	NA			Protein of unknown function (DUF1644)
XLOC_040774	XLOC_040774	Solyc12g042860.1	chr12:43768511-43768946	0.715253	0	0.904556	NA	NA
XLOC_040773	XLOC_040773	Solyc12g042840.1	chr12:43715185-43716684	1.41152	0.224435	6.00585	NA	NA		KOG2944	Lactoylglutathione lyase / glyoxalase I family protein
XLOC_040772	XLOC_040772	Solyc12g042830.1	chr12:43709357-43711869	27.2212	31.9925	29.9874	NA	NA			HSP20-like chaperones superfamily protein
XLOC_042455	XLOC_042455	Solyc12g042830.1	chr12:43709357-43711869	200.033	207.552	81.4886	NA	NA			HSP20-like chaperones superfamily protein
XLOC_040770	XLOC_040770	Solyc12g042810.1	chr12:43689821-43690067	1.26754	1.21416	0	NA	NA
XLOC_042454	XLOC_042454	Solyc12g042800.1	chr12:43667123-43671039	0	0.311183	2.97748	NA	NA
XLOC_042451	XLOC_042451	Solyc12g042770.1	chr12:43642544-43645650	40.5785	37.2893	39.5859	NA	NA			post-illumination chlorophyll fluorescence increase
XLOC_042450	XLOC_042450	Solyc12g042760.1	chr12:43638389-43639829	0.0421849	0.0178161	0.511318	GO:0005515(protein binding)	NA		KOG1909	Leucine-rich repeat (LRR) family protein
XLOC_040769	XLOC_040769	Solyc12g042750.1	chr12:43631110-43635743	0.933797	0.425691	2.17018	GO:0005515(protein binding)	NA			Ubiquitin system component Cue protein
XLOC_042449	XLOC_042449	Solyc12g042750.1	chr12:43631110-43635743	2.63156	2.35673	2.95941	GO:0005515(protein binding)	NA			Ubiquitin system component Cue protein
XLOC_042448	XLOC_042448	Solyc12g042740.1	chr12:43614744-43620587	20.674	22.2071	18.6225	GO:0005525(GTP binding),GO:0006614(SRP-dependent cotranslational protein targeting to membrane),GO:0008312(7S RNA binding),GO:0048500(signal recognition particle)	03060(Protein export)	K03106	KOG0780	Signal recognition particle, SRP54 subunit protein
XLOC_040768	XLOC_040768	Solyc12g042730.1	chr12:43607976-43608495	0	0.532566	2.52775	NA	NA			VQ motif-containing protein
XLOC_040767	XLOC_040767	Solyc12g042720.1	chr12:43592499-43602287	66.317	144.913	126.528	GO:0007049(cell cycle),GO:0005634(nucleus)	NA
XLOC_042446	XLOC_042446	Solyc12g042720.1	chr12:43592499-43602287	3.1591	2.29503	4.17586	GO:0007049(cell cycle),GO:0005634(nucleus)	NA
XLOC_040765	XLOC_040765	Solyc12g042700.1	chr12:43507877-43509860	54.8671	41.4554	60.6874	GO:0007049(cell cycle),GO:0005634(nucleus)	NA
XLOC_040764	XLOC_040764	Solyc12g042690.1	chr12:43475025-43479424	0.98709	1.41624	1.33831	NA	NA			F-box/RNI-like superfamily protein
XLOC_042442	XLOC_042442	Solyc12g042690.1	chr12:43475025-43479424	12.5884	13.8201	11.4042	NA	NA			F-box/RNI-like superfamily protein
XLOC_042441	XLOC_042441	Solyc12g042680.1	chr12:43465187-43468241	0.0135933	0	0.0713184	GO:0008270(zinc ion binding)	NA			MuDR family transposase
XLOC_042440	XLOC_042440	Solyc12g042650.1	chr12:43448563-43450679	105.907	103.689	132.277	GO:0006412(translation),GO:0005840(ribosome),GO:0005622(intracellular),GO:0003735(structural constituent of ribosome)	03010(Ribosome)	K02951	KOG3406	Ribosomal protein L7Ae/L30e/S12e/Gadd45 family protein
XLOC_042436	XLOC_042436	Solyc12g042600.1	chr12:43397045-43398934	0.101672	0.171747	0	GO:0016758(transferase activity, transferring hexosyl groups),GO:0008152(metabolic process)	NA	K13496	KOG1192	UDP-Glycosyltransferase superfamily protein
XLOC_040760	XLOC_040760	Solyc12g042570.1	chr12:43369504-43384388	14.1889	11.6446	14.6702	GO:0003824(catalytic activity)	NA		KOG0698	Protein phosphatase 2C family protein
XLOC_042434	XLOC_042434	Solyc12g042570.1	chr12:43369504-43384388	9.92543	12.3137	12.4137	GO:0003824(catalytic activity)	NA		KOG0698	Protein phosphatase 2C family protein
XLOC_042433	XLOC_042433	Solyc12g042560.1	chr12:43345105-43346086	0	0.146014	0.527562	GO:0005524(ATP binding)	NA			Heat shock protein 70 (Hsp 70) family protein
XLOC_040759	XLOC_040759	Solyc12g042540.1	chr12:43332913-43337059	11.8546	10.0336	19.1522	NA	NA
XLOC_042431	XLOC_042431	Solyc12g042540.1	chr12:43332913-43337059	9.29641	9.17575	14.7522	NA	NA
XLOC_040758	XLOC_040758	Solyc12g042530.1	chr12:43327212-43332616	0.0571922	0.47921	0.649752	GO:0006506(GPI anchor biosynthetic process),GO:0005789(endoplasmic reticulum membrane),GO:0016021(integral to membrane)	NA
XLOC_040756	XLOC_040756	Solyc12g042500.1	chr12:43267869-43268699	5.16186	4.89707	16.731	NA	NA			Gibberellin-regulated family protein
XLOC_042429	XLOC_042429	Solyc12g042500.1	chr12:43267869-43268699	14.5284	28.8051	97.7358	NA	NA			Gibberellin-regulated family protein
XLOC_042427	XLOC_042427	Solyc12g042480.1	chr12:43228602-43230210	22.3738	19.6551	12.8172	GO:0005506(iron ion binding),GO:0009055(electron carrier activity),GO:0016705(oxidoreductase activity, acting on paired donors, with incorporation or reduction of molecular oxygen),GO:0020037(heme binding),GO:0055114(oxidation-reduction process)	NA		KOG0156	cytochrome P450, family 71, subfamily B, polypeptide 10
XLOC_040752	XLOC_040752	Solyc12g042470.1	chr12:43212522-43216070	6.50324	0.364885	8.43957	GO:0055114(oxidation-reduction process),GO:0016491(oxidoreductase activity)	NA		KOG1577	NAD(P)-linked oxidoreductase superfamily protein
XLOC_040751	XLOC_040751	Solyc12g042460.1	chr12:43196884-43202646	0.0180052	0.13128	0.0236478	GO:0003824(catalytic activity),GO:0008152(metabolic process)	NA		KOG1176	4-coumarate:CoA ligase 2
XLOC_042426	XLOC_042426	Solyc12g042440.1	chr12:43141896-43148675	18.7984	21.6569	17.6165	NA	NA			FRIGIDA-like protein
XLOC_040749	XLOC_040749	Solyc12g042430.1	chr12:43136536-43141014	5.45507	4.2159	9.28287	GO:0008440(inositol-1,4,5-trisphosphate 3-kinase activity)	NA		KOG1620	inositol polyphosphate kinase 2 beta
XLOC_042425	XLOC_042425	Solyc12g042430.1	chr12:43136536-43141014	3.43375	2.02167	5.54024	GO:0008440(inositol-1,4,5-trisphosphate 3-kinase activity)	NA		KOG1620	inositol polyphosphate kinase 2 beta
XLOC_042424	XLOC_042424	Solyc12g042420.1	chr12:43129412-43132685	0	0	0.0230577	GO:0003677(DNA binding),GO:0004803(transposase activity),GO:0006313(transposition, DNA-mediated)	NA			MuDR family transposase
XLOC_042422	XLOC_042422	Solyc12g042400.1	chr12:43111038-43114035	0.760127	0.946452	1.00322	NA	NA			Tetratricopeptide repeat (TPR)-like superfamily protein
XLOC_040746	XLOC_040746	Solyc12g042380.1	chr12:43001307-43018495	140.248	190.526	125.642	NA	NA
XLOC_040745	XLOC_040745	Solyc12g042360.1	chr12:42980037-42989129	19.1495	16.2268	19.6447	GO:0016020(membrane)	NA			Exostosin family protein
XLOC_042419	XLOC_042419	Solyc12g042360.1	chr12:42980037-42989129	12.6296	13.3665	11.2757	GO:0016020(membrane)	NA			Exostosin family protein
XLOC_042417	XLOC_042417	Solyc12g042330.1	chr12:42921789-42922212	0.803161	0.342643	0.0910883	NA	NA
XLOC_042415	XLOC_042415	Solyc12g042310.1	chr12:42892308-42901676	0.939106	0.569218	0.685548	NA	NA
XLOC_040742	XLOC_040742	Solyc12g042300.1	chr12:42880293-42890129	0.160501	0	0.0438363	GO:0005215(transporter activity),GO:0006857(oligopeptide transport),GO:0016020(membrane)	NA		KOG1237	peptide transporter 2
XLOC_040741	XLOC_040741	Solyc12g042240.1,Solyc12g042250.1	chr12:42823321-42849779	6.23586	5.53393	10.3823	NA	NA			peptide transporter 2
XLOC_040739	XLOC_040739	Solyc12g042210.1	chr12:42707004-42708328	0	0	0.0241985	GO:0003700(sequence-specific DNA binding transcription factor activity),GO:0006355(regulation of transcription, DNA-dependent)	NA			Integrase-type DNA-binding superfamily protein
XLOC_040738	XLOC_040738	Solyc12g042200.1	chr12:42688617-42703546	9.34689	8.81562	7.27319	GO:0005515(protein binding)	NA		KOG0265	transducin family protein / WD-40 repeat family protein
XLOC_042410	XLOC_042410	Solyc12g042200.1	chr12:42688617-42703546	2.91688	3.79575	2.31351	GO:0005515(protein binding)	NA		KOG0265	transducin family protein / WD-40 repeat family protein
XLOC_042408	XLOC_042408	Solyc12g042170.1,Solyc12g042180.1	chr12:42645755-42670936	5.92583	2.53613	6.57022	NA	NA			ARF GTPase-activating protein
XLOC_040735	XLOC_040735	Solyc12g042170.1	chr12:42645755-42670936	2.70266	0.796609	2.47168	GO:0005515(protein binding),GO:0005543(phospholipid binding),GO:0008060(ARF GTPase activator activity),GO:0008270(zinc ion binding),GO:0032312(regulation of ARF GTPase activity)	NA			ARF GTPase-activating protein
XLOC_042406	XLOC_042406	Solyc12g042120.1	chr12:42575199-42594568	1.44679	1.23141	1.71928	NA	NA
XLOC_040731	XLOC_040731	Solyc12g042100.1,Solyc12g042110.1,Solyc12g042120.1	chr12:42575199-42594568	3.03262	7.88927	5.56902	NA	NA
XLOC_042404	XLOC_042404	Solyc12g042080.1	chr12:42568071-42570673	511.357	288.26	585.768	GO:0003735(structural constituent of ribosome),GO:0006412(translation),GO:0005622(intracellular),GO:0005840(ribosome)	03010(Ribosome)	K02949	KOG1728	ribosomal protein S11-beta
XLOC_042403	XLOC_042403	Solyc12g042070.1	chr12:42538411-42544886	50.4154	54.8699	51.5268	GO:0006355(regulation of transcription, DNA-dependent),GO:0005634(nucleus),GO:0003677(DNA binding),GO:0009725(response to hormone stimulus)	NA			auxin response factor 2
XLOC_040729	XLOC_040729	Solyc12g042060.1	chr12:42530589-42537935	243.44	273.026	266.125	GO:0005524(ATP binding),GO:0008134(transcription factor binding),GO:0006355(regulation of transcription, DNA-dependent),GO:0005515(protein binding),GO:0019538(protein metabolic process),GO:0016887(ATPase activity),GO:0006289(nucleotide-excision repair),GO:0004518(nuclease activity),GO:0003677(DNA binding)	NA	K03696	KOG1051	CLPC homologue 1
XLOC_040724	XLOC_040724	Solyc12g042010.1	chr12:41564605-41564989	4.05367	1.02091	3.01479	NA	NA			ILI1 binding bHLH 1
XLOC_040721	XLOC_040721	Solyc12g042000.1	chr12:41300643-41315053	1.50576	0.84903	2.02662	NA	NA			breast cancer associated RING 1
XLOC_040720	XLOC_040720	Solyc12g041990.1	chr12:41300643-41315053	0.0969364	0.321516	0	GO:0003676(nucleic acid binding),GO:0006810(transport)	NA
XLOC_042400	XLOC_042400	Solyc12g041980.1,Solyc12g042000.1	chr12:41300643-41315053	18.7845	15.1323	15.4238	NA	NA			breast cancer associated RING 1
XLOC_040719	XLOC_040719	Solyc12g041980.1	chr12:41300643-41315053	3.75605	3.579	3.91424	GO:0005622(intracellular)	NA			breast cancer associated RING 1
XLOC_040717	XLOC_040717	Solyc12g041940.1	chr12:41005905-41006655	0.0492308	0	0.0549275	GO:0008171(O-methyltransferase activity),GO:0008168(methyltransferase activity),GO:0046983(protein dimerization activity)	NA			O-methyltransferase family protein
XLOC_042397	XLOC_042397	Solyc12g041930.1	chr12:40999183-41000047	0	0	0.252218	NA	NA
XLOC_040715	XLOC_040715	Solyc12g041910.1	chr12:40968707-40969685	0	0	0.0725338	NA	NA
XLOC_042396	XLOC_042396	Solyc12g041890.1	chr12:40943250-40945691	0.0206716	0	0	NA	NA		KOG2866	Nse4, component of Smc5/6 DNA repair complex
XLOC_040714	XLOC_040714	Solyc12g041880.1	chr12:40939341-40943036	11.1704	5.87542	13.7411	NA	NA
XLOC_040713	XLOC_040713	Solyc12g041870.1	chr12:40926790-40932173	2.12724	1.9847	4.08846	GO:0004356(glutamate-ammonia ligase activity),GO:0006807(nitrogen compound metabolic process),GO:0006542(glutamine biosynthetic process)	NA		KOG0683	glutamine synthase clone R1
XLOC_042395	XLOC_042395	Solyc12g041870.1	chr12:40926790-40932173	3.71183	3.92474	7.67185	GO:0004356(glutamate-ammonia ligase activity),GO:0006807(nitrogen compound metabolic process),GO:0006542(glutamine biosynthetic process)	NA		KOG0683	glutamine synthase clone R1
XLOC_042394	XLOC_042394	Solyc12g040870.1	chr12:40886047-40887708	0.130692	0.564462	0.294724	GO:0016787(hydrolase activity)	NA		KOG2839	nudix hydrolase homolog 17
XLOC_042391	XLOC_042391	Solyc12g040830.1	chr12:40791262-40791755	2.39633	1.39001	0.443685	NA	NA			hydrolases;protein serine/threonine phosphatases
XLOC_040711	XLOC_040711	Solyc12g040820.1	chr12:40788691-40790670	0.0258234	0	0	NA	NA			MuDR family transposase
XLOC_040710	XLOC_040710	Solyc12g040810.1	chr12:40775642-40786058	16.6665	16.1657	16.3943	GO:0003824(catalytic activity)	NA	K05956	KOG0366	RAB geranylgeranyl transferase beta subunit 2
XLOC_042390	XLOC_042390	Solyc12g040810.1	chr12:40775642-40786058	34.4393	37.8809	40.0271	GO:0003824(catalytic activity)	NA	K05956	KOG0366	RAB geranylgeranyl transferase beta subunit 2
XLOC_040709	XLOC_040709	Solyc12g040800.1	chr12:40770772-40772922	12.4491	4.67723	27.2948	GO:0005515(protein binding)	NA		KOG1030	Calcium-dependent lipid-binding (CaLB domain) family protein
XLOC_042389	XLOC_042389	Solyc12g040800.1	chr12:40770772-40772922	28.3777	5.62356	46.8066	GO:0005515(protein binding)	NA		KOG1030	Calcium-dependent lipid-binding (CaLB domain) family protein
XLOC_042388	XLOC_042388	Solyc12g040790.1	chr12:40668206-40671881	0.0200463	0	0	GO:0008168(methyltransferase activity),GO:0008610(lipid biosynthetic process),GO:0008757(S-adenosylmethionine-dependent methyltransferase activity),GO:0009312(oligosaccharide biosynthetic process),GO:0009877(nodulation),GO:0008152(metabolic process)	00564(Glycerophospholipid metabolism)	K05929	KOG1269	S-adenosyl-L-methionine-dependent methyltransferases superfamily protein
XLOC_040703	XLOC_040703	Solyc12g040760.1	chr12:40544795-40545914	0	0.121429	0.532369	NA	NA			RING/U-box superfamily protein
XLOC_040701	XLOC_040701	Solyc12g040740.1	chr12:40469834-40471520	0.0871865	0	0	GO:0005515(protein binding)	NA			receptor like protein 33
XLOC_040698	XLOC_040698	Solyc12g040700.1	chr12:40295365-40298524	0.0780549	0.861473	0	GO:0005985(sucrose metabolic process)	NA			sucrose synthase 4
XLOC_042380	XLOC_042380	Solyc12g040700.1	chr12:40295365-40298524	0.12973	0.346469	0.055373	GO:0005985(sucrose metabolic process)	NA			sucrose synthase 4
XLOC_040697	XLOC_040697	Solyc12g040690.1	chr12:40290924-40294188	1.35773	1.93758	1.545	NA	NA
XLOC_042378	XLOC_042378	Solyc12g040690.1	chr12:40290924-40294188	0.755833	0.628422	0.511062	NA	NA
XLOC_040696	XLOC_040696	Solyc12g040680.1	chr12:40280681-40288019	25.9998	25.4388	31.21	GO:0004672(protein kinase activity),GO:0005524(ATP binding),GO:0006468(protein phosphorylation)	NA		KOG0660	MAP kinase 15
XLOC_042376	XLOC_042376	Solyc12g040640.1	chr12:40136351-40141560	0	0	0.156581	GO:0004553(hydrolase activity, hydrolyzing O-glycosyl compounds),GO:0005975(carbohydrate metabolic process)	NA		KOG0626	B-S glucosidase 44
XLOC_040691	XLOC_040691	Solyc12g040570.1	chr12:39910309-39911739	2.88061	4.4234	2.67058	GO:0004616(phosphogluconate dehydrogenase (decarboxylating) activity),GO:0006098(pentose-phosphate shunt),GO:0055114(oxidation-reduction process)	NA			6-phosphogluconate dehydrogenase family protein
XLOC_042370	XLOC_042370	Solyc12g040520.1	chr12:39619674-39623965	0.0373575	0.0151056	0	GO:0005524(ATP binding),GO:0009378(four-way junction helicase activity),GO:0006281(DNA repair),GO:0006310(DNA recombination)	NA		KOG0738	P-loop containing nucleoside triphosphate hydrolases superfamily protein
XLOC_040687	XLOC_040687	Solyc12g040510.1	chr12:39488922-39492242	33.5413	20.8552	30.5183	GO:0005515(protein binding)	NA		KOG0279	receptor for activated C kinase 1B
XLOC_042369	XLOC_042369	Solyc12g040480.1,Solyc12g040500.1	chr12:39447382-39468574	8.82796	8.21426	9.87143	NA	NA			peroxin 3
XLOC_040683	XLOC_040683	Solyc12g040460.1	chr12:39416465-39418997	7.50206	4.60648	8.10183	NA	NA			Protein of unknown function, DUF599
XLOC_042368	XLOC_042368	Solyc12g040460.1	chr12:39416465-39418997	10.9003	8.29544	11.4822	NA	NA			Protein of unknown function, DUF599
XLOC_040678	XLOC_040678	Solyc12g040390.1	chr12:39219487-39221649	2.00807	1.48983	2.51904	NA	NA			RING/U-box superfamily protein
XLOC_042364	XLOC_042364	Solyc12g040390.1	chr12:39219487-39221649	0.328909	0	1.27092	NA	NA			RING/U-box superfamily protein
XLOC_040669	XLOC_040669	Solyc12g039180.1	chr12:37983188-37994002	21.2186	18.3609	23.4416	GO:0035556(intracellular signal transduction),GO:0004143(diacylglycerol kinase activity),GO:0007205(activation of protein kinase C activity by G-protein coupled receptor protein signaling pathway)	00561(Glycerolipid metabolism)	K00901	KOG1169	diacylglycerol kinase1
XLOC_040668	XLOC_040668	Solyc12g039170.1	chr12:37959246-37959483	0	0	9.09685	NA	NA
XLOC_040663	XLOC_040663	Solyc12g039120.1	chr12:37882985-37884789	5.49845	3.54911	4.39712	GO:0003735(structural constituent of ribosome),GO:0006412(translation),GO:0005622(intracellular),GO:0005840(ribosome)	03010(Ribosome)	K02966	KOG3411	Ribosomal protein S19e family protein
XLOC_042345	XLOC_042345	Solyc12g039120.1	chr12:37882985-37884789	201.259	153.325	186.065	GO:0003735(structural constituent of ribosome),GO:0006412(translation),GO:0005622(intracellular),GO:0005840(ribosome)	03010(Ribosome)	K02966	KOG3411	Ribosomal protein S19e family protein
XLOC_042343	XLOC_042343	Solyc12g039080.1,Solyc12g039100.1	chr12:37670045-37689249	3.492	5.50448	4.87818	NA	NA			Leucine-rich repeat protein kinase family protein
XLOC_040661	XLOC_040661	Solyc12g039080.1	chr12:37670045-37689249	0.798955	1.72131	1.60187	NA	NA			Leucine-rich repeat protein kinase family protein
XLOC_040659	XLOC_040659	Solyc12g039060.1	chr12:37636112-37636640	0.0912262	0	0	NA	NA
XLOC_042341	XLOC_042341	Solyc12g039050.1	chr12:37634828-37635721	0.473312	0.154331	0.538446	NA	NA
XLOC_040657	XLOC_040657	Solyc12g039030.1	chr12:37588326-37588488	21950.1	8063.46	7955.28	GO:0045156(electron transporter, transferring electrons within the cyclic electron transport pathway of photosynthesis activity),GO:0009772(photosynthetic electron transport in photosystem II),GO:0019684(photosynthesis, light reaction),GO:0030077(plasma membrane light-harvesting complex)	NA			photosystem II reaction center protein A
XLOC_040655	XLOC_040655	Solyc12g038980.1	chr12:37136297-37138218	25.078	29.9818	24.8284	NA	NA	K11129	KOG3167	Ribosomal protein L7Ae/L30e/S12e/Gadd45 family protein
XLOC_042339	XLOC_042339	Solyc12g038980.1	chr12:37136297-37138218	71.0552	46.0258	68.318	NA	NA	K11129	KOG3167	Ribosomal protein L7Ae/L30e/S12e/Gadd45 family protein
XLOC_042338	XLOC_042338	Solyc12g038970.1	chr12:37030315-37037719	32.8338	27.2678	37.8596	NA	00330(Arginine and proline metabolism)	K10536		porphyromonas-type peptidyl-arginine deiminase family protein
XLOC_040654	XLOC_040654	Solyc12g038960.1	chr12:36997411-37000276	0.470894	0	2.23548	NA	NA
XLOC_042336	XLOC_042336	Solyc12g038920.1	chr12:36907057-36910596	10.9364	7.90813	16.0473	GO:0004672(protein kinase activity),GO:0005524(ATP binding),GO:0006468(protein phosphorylation)	NA		KOG2345	serine/threonine protein kinase 3
XLOC_042332	XLOC_042332	Solyc12g038880.1	chr12:36832742-36833204	0	0.185073	0	NA	NA
XLOC_040649	XLOC_040649	Solyc12g038820.1	chr12:36480389-36482361	18.5271	17.3217	22.0435	NA	NA		KOG2882	Haloacid dehalogenase-like hydrolase (HAD) superfamily protein
XLOC_042327	XLOC_042327	Solyc12g038820.1	chr12:36480389-36482361	4.72162	4.49229	5.38325	NA	NA		KOG2882	Haloacid dehalogenase-like hydrolase (HAD) superfamily protein
XLOC_040648	XLOC_040648	Solyc12g038810.1	chr12:36399733-36407499	3.79328	2.94081	3.74907	NA	NA			ACT-like protein tyrosine kinase family protein
XLOC_042326	XLOC_042326	Solyc12g038810.1	chr12:36399733-36407499	1.7943	0.734204	0.621602	NA	NA			ACT-like protein tyrosine kinase family protein
XLOC_040647	XLOC_040647	Solyc12g038800.1	chr12:36398351-36399246	7.80164	7.57763	13.5598	NA	NA
XLOC_042325	XLOC_042325	Solyc12g038800.1	chr12:36398351-36399246	31.8635	27.7303	55.4948	NA	NA
XLOC_040643	XLOC_040643	Solyc12g038670.1	chr12:36155157-36158710	9.10036	9.6213	10.9293	NA	NA			O-fucosyltransferase family protein
XLOC_042314	XLOC_042314	Solyc12g038670.1	chr12:36155157-36158710	6.14518	6.42261	6.28574	NA	NA			O-fucosyltransferase family protein
XLOC_040638	XLOC_040638	Solyc12g038640.1	chr12:36098768-36122346	1.74084	3.32288	1.14896	NA	NA
XLOC_042311	XLOC_042311	Solyc12g038630.1	chr12:36088919-36097353	35.7082	31.8402	32.3216	NA	NA			BSD domain-containing protein
XLOC_040636	XLOC_040636	Solyc12g038620.1	chr12:36070402-36071613	842.811	65.3907	102.063	NA	NA
XLOC_042309	XLOC_042309	Solyc12g038620.1	chr12:36070402-36071613	7.07849	7.85657	5.62225	NA	NA
XLOC_042307	XLOC_042307	Solyc12g038600.1	chr12:36033318-36054125	4.73863	4.09872	4.85533	GO:0004252(serine-type endopeptidase activity),GO:0016021(integral to membrane)	NA			RHOMBOID-like protein 12
XLOC_040635	XLOC_040635	Solyc12g038590.1,Solyc12g038600.1	chr12:36033318-36054125	14.3421	11.9562	10.6574	NA	NA			RHOMBOID-like protein 12
XLOC_040634	XLOC_040634	Solyc12g038570.1,Solyc12g038580.1	chr12:36026417-36031637	4.28561	2.64026	16.1639	NA	NA
XLOC_042306	XLOC_042306	Solyc12g038570.1	chr12:36026417-36031637	0.697098	0.228441	1.15712	NA	NA
XLOC_042303	XLOC_042303	Solyc12g038550.1	chr12:35973274-36004325	1.50032	0.969559	1.30829	NA	NA			Transducin/WD40 repeat-like superfamily protein
XLOC_042304	XLOC_042304	Solyc12g038550.1	chr12:35973274-36004325	5.60764	7.46322	3.64534	NA	NA			Transducin/WD40 repeat-like superfamily protein
XLOC_040633	XLOC_040633	Solyc12g038530.1,Solyc12g038540.1,Solyc12g038550.1	chr12:35973274-36004325	22.3247	12.204	8.39568	NA	NA	K14406		Transducin/WD40 repeat-like superfamily protein
XLOC_042302	XLOC_042302	Solyc12g038520.1	chr12:35932466-35936205	2.6137	1.55286	2.53168	GO:0003677(DNA binding),GO:0005634(nucleus)	NA			Squamosa promoter-binding protein-like (SBP domain) transcription factor family protein
XLOC_042300	XLOC_042300	Solyc12g038510.1	chr12:35889364-35901176	0.78315	2.15292	0.623752	GO:0003677(DNA binding),GO:0046983(protein dimerization activity),GO:0003700(sequence-specific DNA binding transcription factor activity),GO:0006355(regulation of transcription, DNA-dependent),GO:0005634(nucleus),GO:0043565(sequence-specific DNA binding)	NA		KOG0014	K-box region and MADS-box transcription factor family protein
XLOC_040631	XLOC_040631	Solyc12g038500.1	chr12:35844324-35849881	1.99481	352.634	318.101	NA	NA
XLOC_042298	XLOC_042298	Solyc12g038490.1	chr12:35815528-35827653	10.8374	11.4524	9.75095	NA	NA			dentin sialophosphoprotein-related
XLOC_040626	XLOC_040626	Solyc12g038450.1	chr12:35685366-35685648	0	0.447289	0	GO:0003700(sequence-specific DNA binding transcription factor activity),GO:0006355(regulation of transcription, DNA-dependent)	NA			ethylene responsive element binding factor 4
XLOC_040624	XLOC_040624	Solyc12g038430.1	chr12:35557823-35565344	17.5706	17.6823	19.0301	NA	NA			kinesin-like calmodulin-binding protein (ZWICHEL)
XLOC_042292	XLOC_042292	Solyc12g038430.1	chr12:35557823-35565344	3.08188	3.46661	3.57749	NA	NA			kinesin-like calmodulin-binding protein (ZWICHEL)
XLOC_040622	XLOC_040622	Solyc12g038420.1	chr12:35520154-35523081	1.78364	2.62825	2.13084	NA	NA
XLOC_042290	XLOC_042290	Solyc12g038420.1	chr12:35520154-35523081	1.03381	3.58555	1.29451	NA	NA
XLOC_040620	XLOC_040620	Solyc12g038400.1	chr12:35197469-35216143	21.4305	20.9977	26.901	GO:0003824(catalytic activity),GO:0008152(metabolic process)	NA		KOG1175	acyl-activating enzyme 17
XLOC_042289	XLOC_042289	Solyc12g038400.1	chr12:35197469-35216143	0.937223	0.661783	1.29675	GO:0003824(catalytic activity),GO:0008152(metabolic process)	NA		KOG1175	acyl-activating enzyme 17
XLOC_040619	XLOC_040619	Solyc12g038380.1	chr12:35178938-35179346	0	0	0.751516	NA	NA
XLOC_040618	XLOC_040618	Solyc12g038370.1	chr12:35153068-35158394	12.1556	8.7915	10.0985	GO:0003697(single-stranded DNA binding),GO:0006260(DNA replication)	03030(DNA replication)	K03111	KOG1653	Nucleic acid-binding, OB-fold-like protein
XLOC_040617	XLOC_040617	Solyc12g038360.1	chr12:35149206-35150289	1.16107	0.819002	2.20158	NA	NA
XLOC_042286	XLOC_042286	Solyc12g038360.1	chr12:35149206-35150289	0.140883	0.742172	1.08628	NA	NA
XLOC_040616	XLOC_040616	Solyc12g038350.1	chr12:35134801-35137814	0	0	0.0781324	NA	NA
XLOC_040615	XLOC_040615	Solyc12g038340.1	chr12:35122817-35129206	20.8654	21.2187	20.6437	GO:0044237(cellular metabolic process)	NA		KOG1467	NagB/RpiA/CoA transferase-like superfamily protein
XLOC_040610	XLOC_040610	Solyc12g038160.1	chr12:34524303-34530987	5.38354	5.52403	13.4255	GO:0006629(lipid metabolic process)	NA		KOG2624	alpha/beta-Hydrolases superfamily protein
XLOC_040609	XLOC_040609	Solyc12g038130.1	chr12:34232336-34233155	0	0	0.103108	NA	NA
XLOC_040606	XLOC_040606	Solyc12g038100.1	chr12:34157355-34158093	0	0	0.167122	NA	NA
XLOC_042275	XLOC_042275	Solyc12g038090.1	chr12:34144338-34145142	0.608511	0.297519	0.860761	NA	NA
XLOC_040604	XLOC_040604	Solyc12g038080.1	chr12:34043647-34043872	17.9046	20.2953	0	GO:0016168(chlorophyll binding),GO:0009767(photosynthetic electron transport chain),GO:0019684(photosynthesis, light reaction),GO:0009521(photosystem),GO:0016020(membrane)	NA			photosystem II reaction center protein C
XLOC_040602	XLOC_040602	Solyc12g037980.1	chr12:33727096-33744896	51.836	58.0297	49.416	GO:0000902(cell morphogenesis)	NA		KOG0679	actin-related protein 4
XLOC_040600	XLOC_040600	Solyc12g037970.1	chr12:33685704-33688821	35.7855	42.9534	21.3634	GO:0004045(aminoacyl-tRNA hydrolase activity),GO:0006412(translation)	NA	K01056	KOG2255	Peptidyl-tRNA hydrolase family protein
XLOC_042265	XLOC_042265	Solyc12g037960.1	chr12:33678309-33678687	0.380582	0	1.70041	NA	NA
XLOC_042264	XLOC_042264	Solyc12g037940.1	chr12:33664360-33665331	0	0	0.341662	GO:0003677(DNA binding),GO:0003899(DNA-directed RNA polymerase activity),GO:0006351(transcription, DNA-dependent),GO:0032549(ribonucleoside binding)	NA			RNA polymerase subunit beta
XLOC_040598	XLOC_040598	Solyc12g037930.1	chr12:33580210-33580881	0	0	7.59597	NA	NA
XLOC_040591	XLOC_040591	Solyc12g036870.1	chr12:33008772-33009822	0	0	0.445958	NA	NA
XLOC_040590	XLOC_040590	Solyc12g036860.1	chr12:33006923-33008134	0	0	0.0203172	GO:0003677(DNA binding),GO:0004803(transposase activity),GO:0006313(transposition, DNA-mediated),GO:0016788(hydrolase activity, acting on ester bonds)	NA		KOG4585
XLOC_040588	XLOC_040588	Solyc12g036850.1	chr12:32996362-32997229	0.943111	1.47191	1.31355	NA	NA
XLOC_042260	XLOC_042260	Solyc12g036850.1	chr12:32996362-32997229	138.839	12.0783	86.748	NA	NA
XLOC_040585	XLOC_040585	Solyc12g036820.1	chr12:32905607-32906201	0.813086	0	0.0940735	NA	NA
XLOC_040584	XLOC_040584	Solyc12g036810.1	chr12:32899135-32904401	0.0334569	0.0431038	0.0714508	GO:0003777(microtubule motor activity),GO:0005524(ATP binding),GO:0007018(microtubule-based movement),GO:0005515(protein binding)	NA		KOG1003	P-loop containing nucleoside triphosphate hydrolases superfamily protein
XLOC_040583	XLOC_040583	Solyc12g036800.1	chr12:32845065-32848754	0.681414	0.635603	1.25959	NA	NA			receptor like protein 25
XLOC_040582	XLOC_040582	Solyc12g036790.1	chr12:32518310-32770952	9.4876	15.5974	16.2075	NA	00190(Oxidative phosphorylation)	K03966		Complex I subunit NDUFS6
XLOC_042258	XLOC_042258	Solyc12g036790.1	chr12:32518310-32770952	179.826	189.989	164.079	NA	00190(Oxidative phosphorylation)	K03966		Complex I subunit NDUFS6
XLOC_040576	XLOC_040576	Solyc12g036730.1	chr12:32392794-32395830	0.705315	0.391676	0.357328	NA	NA
XLOC_042255	XLOC_042255	Solyc12g036730.1	chr12:32392794-32395830	0.747848	0.368751	0.781114	NA	NA
XLOC_040575	XLOC_040575	Solyc12g036720.1	chr12:32288753-32289938	0	0	0.261949	GO:0006397(mRNA processing),GO:0005524(ATP binding),GO:0009507(chloroplast)	NA			Intron maturase, type II family protein
XLOC_042253	XLOC_042253	Solyc12g036710.1	chr12:32285903-32287585	0	0	0.0602093	NA	NA
XLOC_042252	XLOC_042252	Solyc12g036670.1	chr12:32229914-32230658	0.840593	0.345292	0.567354	NA	NA			dicarboxylate transporter 2.2
XLOC_040573	XLOC_040573	Solyc12g036650.1	chr12:31807715-31808367	0.104262	0.726714	0.82076	NA	NA
XLOC_040569	XLOC_040569	Solyc12g036550.1	chr12:31729070-31729508	0	0	0.312537	NA	NA			Ycf1 protein
XLOC_040567	XLOC_040567	Solyc12g036530.1	chr12:31685443-31686083	0.507132	0.660755	0.204724	NA	NA			Tetratricopeptide repeat (TPR)-like superfamily protein
XLOC_042244	XLOC_042244	Solyc12g036530.1	chr12:31685443-31686083	0	0	34.5446	NA	NA			Tetratricopeptide repeat (TPR)-like superfamily protein
XLOC_040564	XLOC_040564	Solyc12g036500.1	chr12:31632149-31636010	2.99126	1.89435	2.75434	GO:0006412(translation),GO:0005840(ribosome),GO:0005622(intracellular),GO:0003735(structural constituent of ribosome)	NA			Protein of unknown function (DUF1666)
XLOC_042242	XLOC_042242	Solyc12g036480.1	chr12:31380779-31383643	0.0340317	0	0	GO:0003677(DNA binding),GO:0006355(regulation of transcription, DNA-dependent)	NA			NAC domain containing protein 58
XLOC_040563	XLOC_040563	Solyc12g036470.1	chr12:31329026-31331264	0	0	0.34494	GO:0030528(transcription regulator activity),GO:0006355(regulation of transcription, DNA-dependent)	NA			BR enhanced expression 1
XLOC_040560	XLOC_040560	Solyc12g036450.1	chr12:31282154-31284728	1.08883	3.03635	6.94977	GO:0003735(structural constituent of ribosome),GO:0006412(translation),GO:0005622(intracellular),GO:0005840(ribosome)	NA			Ribosomal protein S7e family protein
XLOC_040561	XLOC_040561	Solyc12g036450.1	chr12:31282154-31284728	0.379552	0.240622	0.448489	GO:0003735(structural constituent of ribosome),GO:0006412(translation),GO:0005622(intracellular),GO:0005840(ribosome)	NA			Ribosomal protein S7e family protein
XLOC_042240	XLOC_042240	Solyc12g036450.1	chr12:31282154-31284728	4.55894	2.85325	4.56866	GO:0003735(structural constituent of ribosome),GO:0006412(translation),GO:0005622(intracellular),GO:0005840(ribosome)	NA			Ribosomal protein S7e family protein
XLOC_040558	XLOC_040558	Solyc12g036410.1	chr12:31119787-31133609	9.9308	7.01292	8.15995	GO:0003924(GTPase activity),GO:0005525(GTP binding)	NA		KOG0458	Translation elongation factor EF1A/initiation factor IF2gamma family protein
XLOC_042236	XLOC_042236	Solyc12g036410.1	chr12:31119787-31133609	5.76256	5.91154	4.90639	GO:0003924(GTPase activity),GO:0005525(GTP binding)	NA		KOG0458	Translation elongation factor EF1A/initiation factor IF2gamma family protein
XLOC_042234	XLOC_042234	Solyc12g036390.1	chr12:30933295-30936090	0.158266	0.422039	0.0972225	NA	NA			Calmodulin binding protein-like
XLOC_042232	XLOC_042232	Solyc12g036380.1	chr12:30898762-30902562	15.8355	0	11.2921	NA	NA
XLOC_040556	XLOC_040556	Solyc12g036370.1	chr12:30863716-30865051	0	0	0.0459777	NA	NA
XLOC_040554	XLOC_040554	Solyc12g036340.1	chr12:30766422-30769182	3.23629	2.81899	3.06447	NA	NA
XLOC_042230	XLOC_042230	Solyc12g036340.1	chr12:30766422-30769182	2.31906	2.47374	2.50127	NA	NA
XLOC_040553	XLOC_040553	Solyc12g036320.1,Solyc12g036330.1	chr12:30752071-30765905	4.2001	2.975	3.60603	NA	NA			Protein kinase superfamily protein
XLOC_040550	XLOC_040550	Solyc12g036300.1	chr12:30679350-30691187	8.63907	10.3411	11.0994	NA	NA
XLOC_040541	XLOC_040541	Solyc12g036250.1	chr12:30145287-30148254	3.35873	2.05524	3.57333	GO:0003676(nucleic acid binding),GO:0004519(endonuclease activity)	NA			HNH endonuclease domain-containing protein
XLOC_042219	XLOC_042219	Solyc12g036250.1	chr12:30145287-30148254	42.5178	34.7176	41.5779	GO:0003676(nucleic acid binding),GO:0004519(endonuclease activity)	NA			HNH endonuclease domain-containing protein
XLOC_040539	XLOC_040539	Solyc12g036220.1	chr12:29868462-29873746	11.8303	10.0626	15.8183	NA	NA			Polynucleotidyl transferase, ribonuclease H-like superfamily protein
XLOC_040537	XLOC_040537	Solyc12g036200.1	chr12:29804399-29807940	247.935	275.503	209.399	GO:0016853(isomerase activity)	NA	K09579	KOG3258	FKBP-like peptidyl-prolyl cis-trans isomerase family protein
XLOC_042217	XLOC_042217	Solyc12g036200.1	chr12:29804399-29807940	22.2105	23.4667	17.3478	GO:0016853(isomerase activity)	NA	K09579	KOG3258	FKBP-like peptidyl-prolyl cis-trans isomerase family protein
XLOC_042213	XLOC_042213	Solyc12g036170.1	chr12:29752814-29754223	0	0	0.293189	NA	NA			NDH dependent flow 6
XLOC_042209	XLOC_042209	Solyc12g036160.1	chr12:29605875-29673829	2.24857	0.214609	0.622712	GO:0005524(ATP binding),GO:0016887(ATPase activity)	NA			multidrug resistance-associated protein 2
XLOC_040531	XLOC_040531	Solyc12g036120.1,Solyc12g036130.1,Solyc12g036140.1,Solyc12g036150.1,Solyc12g036160.1	chr12:29605875-29673829	3.81552	6.37503	5.59547	NA	NA			multidrug resistance-associated protein 12
XLOC_040510	XLOC_040510	Solyc12g035710.1	chr12:28960937-28963507	0.188229	0.068699	0.0860078	NA	NA		KOG2118	CBS domain-containing protein with a domain of unknown function (DUF21)
XLOC_040507	XLOC_040507	Solyc12g035670.1	chr12:28832582-28853148	12.9675	14.5354	13.2734	NA	NA		KOG1860	SAC3/GANP/Nin1/mts3/eIF-3 p25 family
XLOC_042185	XLOC_042185	Solyc12g035650.1	chr12:28332414-28346392	12.3066	11.0008	12.1402	NA	NA		KOG3091
XLOC_040504	XLOC_040504	Solyc12g035550.1	chr12:26417521-26417692	497.672	0	41.6569	NA	NA			Ycf1 protein
XLOC_040503	XLOC_040503	Solyc12g035520.1	chr12:25868721-25894039	19.7217	24.6891	17.0199	GO:0005515(protein binding),GO:0003677(DNA binding),GO:0005634(nucleus),GO:0030528(transcription regulator activity),GO:0006355(regulation of transcription, DNA-dependent),GO:0005516(calmodulin binding)	NA		KOG0520	Calmodulin-binding transcription activator protein with CG-1 and Ankyrin domains
XLOC_040501	XLOC_040501	Solyc12g035490.1,Solyc12g035500.1	chr12:25695501-25742018	7.59258	8.24638	9.73898	NA	NA			Zn-dependent exopeptidases superfamily protein
XLOC_040499	XLOC_040499	Solyc12g035470.1	chr12:25089056-25091243	4.9917	6.27471	4.11093	GO:0003830(beta-1,4-mannosylglycoprotein 4-beta-N-acetylglucosaminyltransferase activity),GO:0006487(protein N-linked glycosylation),GO:0016020(membrane)	00510(N-Glycan biosynthesis)	K00737		beta-1,4-N-acetylglucosaminyltransferase family protein
XLOC_042178	XLOC_042178	Solyc12g035470.1	chr12:25089056-25091243	3.56415	3.191	1.56515	GO:0003830(beta-1,4-mannosylglycoprotein 4-beta-N-acetylglucosaminyltransferase activity),GO:0006487(protein N-linked glycosylation),GO:0016020(membrane)	00510(N-Glycan biosynthesis)	K00737		beta-1,4-N-acetylglucosaminyltransferase family protein
XLOC_040492	XLOC_040492	Solyc12g035360.1	chr12:24407194-24424666	11.9822	11.8973	12.3885	GO:0005515(protein binding)	NA		KOG1446	Transducin/WD40 repeat-like superfamily protein
XLOC_042174	XLOC_042174	Solyc12g035360.1	chr12:24407194-24424666	2.4745	2.34556	3.49453	GO:0005515(protein binding)	NA		KOG1446	Transducin/WD40 repeat-like superfamily protein
XLOC_042167	XLOC_042167	Solyc12g035250.1	chr12:24097142-24115488	13.6287	12.0212	14.3854	GO:0003676(nucleic acid binding)	NA			zinc finger (CCCH-type) family protein / RNA recognition motif (RRM)-containing protein
XLOC_040490	XLOC_040490	Solyc12g035240.1	chr12:23997386-24003463	49.9543	59.9115	38.1968	NA	NA			Protein of unknown function (DUF1421)
XLOC_040487	XLOC_040487	Solyc12g035190.1	chr12:23790103-23797990	3.61771	3.07953	3.46326	GO:0016757(transferase activity, transferring glycosyl groups),GO:0008152(metabolic process)	NA		KOG1438	tryptophan biosynthesis 1
XLOC_040485	XLOC_040485	Solyc12g035170.1	chr12:23288025-23292329	3.18127	2.91693	3.76616	NA	NA			Pentatricopeptide repeat (PPR) superfamily protein
XLOC_040484	XLOC_040484	Solyc12g035130.1	chr12:23232795-23239903	687.181	624.239	769.782	GO:0003676(nucleic acid binding),GO:0005524(ATP binding),GO:0008026(ATP-dependent helicase activity),GO:0004386(helicase activity),GO:0005515(protein binding),GO:0003677(DNA binding),GO:0016787(hydrolase activity)	NA		KOG0331	DEAD box RNA helicase family protein
XLOC_040481	XLOC_040481	Solyc12g033070.1	chr12:22378141-22378836	0	0.115223	0	GO:0015979(photosynthesis),GO:0009522(photosystem I),GO:0009579(thylakoid),GO:0016021(integral to membrane),GO:0008137(NADH dehydrogenase (ubiquinone) activity),GO:0042773(ATP synthesis coupled electron transport),GO:0055114(oxidation-reduction process)	NA			NADH-Ubiquinone oxidoreductase (complex I), chain 5 protein
XLOC_040480	XLOC_040480	Solyc12g033060.1	chr12:22377107-22378023	0.0365195	0.08009	0.18981	GO:0015979(photosynthesis),GO:0009522(photosystem I),GO:0009579(thylakoid),GO:0016021(integral to membrane)	00195(Photosynthesis)	K02690		Photosystem I, PsaA/PsaB protein
XLOC_042157	XLOC_042157	Solyc12g033020.1	chr12:22322040-22377044	988672	0	0	GO:0008137(NADH dehydrogenase (ubiquinone) activity),GO:0042773(ATP synthesis coupled electron transport),GO:0055114(oxidation-reduction process)	NA			NADH-Ubiquinone/plastoquinone (complex I) protein
XLOC_040473	XLOC_040473	Solyc12g032950.1	chr12:22261164-22286675	31.7412	28.6043	30.0258	GO:0005515(protein binding)	NA			CBS / octicosapeptide/Phox/Bemp1 (PB1) domains-containing protein
XLOC_042156	XLOC_042156	Solyc12g032950.1	chr12:22261164-22286675	18.3938	18.6785	19.7769	GO:0005515(protein binding)	NA			CBS / octicosapeptide/Phox/Bemp1 (PB1) domains-containing protein
XLOC_040472	XLOC_040472	Solyc12g032930.1	chr12:21836137-21839862	0	0.0310685	0	GO:0005515(protein binding)	NA			CBS / octicosapeptide/Phox/Bemp1 (PB1) domains-containing protein
XLOC_042151	XLOC_042151	Solyc12g027860.1	chr12:21200034-21227930	0.108687	0	0.735773	NA	NA
XLOC_042150	XLOC_042150	Solyc12g027850.1,Solyc12g027870.1	chr12:21200034-21227930	28.2186	33.1991	23.1514	NA	NA			cyclin-dependent kinase E;1
XLOC_040469	XLOC_040469	Solyc12g027850.1	chr12:21200034-21227930	5.89	9.56628	5.69189	NA	NA			cyclin-dependent kinase E;1
XLOC_040466	XLOC_040466	Solyc12g027790.1	chr12:20128901-20168253	0	0.84437	0	NA	NA
XLOC_040465	XLOC_040465	Solyc12g027780.1	chr12:20128901-20168253	0	0.030238	0.0472093	NA	NA			hAT transposon superfamily
XLOC_042147	XLOC_042147	Solyc12g027770.1,Solyc12g027800.1	chr12:20128901-20168253	9.45266	6.17893	6.27481	NA	NA			Rhodanese/Cell cycle control phosphatase superfamily protein
XLOC_040464	XLOC_040464	Solyc12g027770.1	chr12:20128901-20168253	0.512466	0.621734	1.03154	NA	NA			Rhodanese/Cell cycle control phosphatase superfamily protein
XLOC_040460	XLOC_040460	Solyc12g027760.1	chr12:19962159-19965093	13.3267	7.50359	8.97939	NA	NA
XLOC_040459	XLOC_040459	Solyc12g027750.1	chr12:19451963-19462631	11.3592	11.0141	12.1407	NA	NA
XLOC_042145	XLOC_042145	Solyc12g027740.1,Solyc12g027750.1	chr12:19451963-19462631	43.1054	21.2738	26.7104	NA	NA
XLOC_040457	XLOC_040457	Solyc12g027720.1	chr12:19396493-19396676	247.888	422.98	84.6168	NA	NA			ATPase, F0 complex, subunit B/B\', bacterial/chloroplast
XLOC_042141	XLOC_042141	Solyc12g027580.1,Solyc12g027590.1,Solyc12g027600.1	chr12:18008569-18080559	14.0032	8.28889	12.1027	NA	NA
XLOC_042140	XLOC_042140	Solyc12g027570.1	chr12:18005690-18006419	0	0.0434607	0	NA	NA
XLOC_040449	XLOC_040449	Solyc12g027550.1	chr12:17602784-17603003	4.87044	48.5479	27.9843	GO:0016168(chlorophyll binding),GO:0009767(photosynthetic electron transport chain),GO:0019684(photosynthesis, light reaction),GO:0009521(photosystem),GO:0016020(membrane)	NA			photosystem II reaction center protein C
XLOC_040448	XLOC_040448	Solyc12g027540.1	chr12:17501778-17505155	4.10738	2.50067	5.67471	NA	NA
XLOC_042138	XLOC_042138	Solyc12g027540.1	chr12:17501778-17505155	2.3035	1.22229	2.97231	NA	NA
XLOC_040444	XLOC_040444	Solyc12g026470.1	chr12:16748559-16750810	4.75002	0.912873	7.62883	NA	NA
XLOC_042129	XLOC_042129	Solyc12g026470.1	chr12:16748559-16750810	0.5539	0.848987	0.678934	NA	NA
XLOC_040443	XLOC_040443	Solyc12g026430.1	chr12:16710134-16716399	33.8472	50.4142	29.6927	GO:0005215(transporter activity),GO:0006810(transport),GO:0055085(transmembrane transport),GO:0016020(membrane)	NA		KOG1292	Xanthine/uracil permease family protein
XLOC_040441	XLOC_040441	Solyc12g026400.1	chr12:16569194-16581387	26.8212	24.9386	26.5745	GO:0004252(serine-type endopeptidase activity),GO:0006508(proteolysis)	NA		KOG1320	DegP protease 9
XLOC_040439	XLOC_040439	Solyc12g021360.1	chr12:16026593-16041566	8.65774	7.58041	10.7266	GO:0005515(protein binding),GO:0006289(nucleotide-excision repair),GO:0004518(nuclease activity),GO:0003677(DNA binding)	NA			Protein of unknown function (DUF3506)
XLOC_042121	XLOC_042121	Solyc12g021360.1	chr12:16026593-16041566	3.95062	17.421	18.6312	GO:0005515(protein binding),GO:0006289(nucleotide-excision repair),GO:0004518(nuclease activity),GO:0003677(DNA binding)	NA			Protein of unknown function (DUF3506)
XLOC_042118	XLOC_042118	Solyc12g021330.1,Solyc12g021340.1	chr12:15670470-15690436	31.252	31.7775	32.3734	NA	NA			Rhodanese/Cell cycle control phosphatase superfamily protein
XLOC_040437	XLOC_040437	Solyc12g021330.1	chr12:15670470-15690436	10.8533	9.51539	10.7206	NA	NA			Rhodanese/Cell cycle control phosphatase superfamily protein
XLOC_040436	XLOC_040436	Solyc12g021320.1	chr12:15634003-15634480	0.0649088	0	0	NA	NA
XLOC_040435	XLOC_040435	Solyc12g021300.1	chr12:15378109-15407531	0.0181135	0.172649	0.136909	GO:0046983(protein dimerization activity)	NA			hAT transposon superfamily
XLOC_042117	XLOC_042117	Solyc12g021290.1,Solyc12g021310.1	chr12:15378109-15407531	33.3314	35.9939	23.9045	NA	NA		KOG0265	Transducin/WD40 repeat-like superfamily protein
XLOC_042116	XLOC_042116	Solyc12g021280.1	chr12:15120483-15133650	15.3031	16.8225	15.7269	GO:0004672(protein kinase activity),GO:0005524(ATP binding),GO:0006468(protein phosphorylation)	NA		KOG0594	STT7 homolog STN7
XLOC_040433	XLOC_040433	Solyc12g021230.1	chr12:14910465-14934338	33.0625	28.2636	32.2816	GO:0003677(DNA binding),GO:0003918(DNA topoisomerase (ATP-hydrolyzing) activity),GO:0005524(ATP binding),GO:0006265(DNA topological change),GO:0005694(chromosome)	NA	K02470	KOG0355	DNA GYRASE B2
XLOC_042112	XLOC_042112	Solyc12g021230.1	chr12:14910465-14934338	18.7432	19.6061	19.7663	GO:0003677(DNA binding),GO:0003918(DNA topoisomerase (ATP-hydrolyzing) activity),GO:0005524(ATP binding),GO:0006265(DNA topological change),GO:0005694(chromosome)	NA	K02470	KOG0355	DNA GYRASE B2
XLOC_042109	XLOC_042109	Solyc12g021190.1	chr12:14638095-14655503	3.35015	3.93603	4.61774	NA	NA			dual specificity protein phosphatase-related
XLOC_040431	XLOC_040431	Solyc12g021180.1,Solyc12g021190.1	chr12:14638095-14655503	9.094	8.90516	10.8738	NA	NA			MAPK phosphatase 2
XLOC_042108	XLOC_042108	Solyc12g021180.1	chr12:14638095-14655503	4.14498	3.55596	8.45251	GO:0008138(protein tyrosine/serine/threonine phosphatase activity),GO:0006470(protein dephosphorylation)	NA			MAPK phosphatase 2
XLOC_040430	XLOC_040430	Solyc12g021170.1	chr12:14507556-14535655	11.4753	13.4478	10.9621	GO:0009055(electron carrier activity),GO:0016491(oxidoreductase activity),GO:0055114(oxidation-reduction process),GO:0004174(electron-transferring-flavoprotein dehydrogenase activity)	NA	K00311	KOG2415	electron-transfer flavoprotein:ubiquinone oxidoreductase
XLOC_040429	XLOC_040429	Solyc12g021160.1	chr12:14397229-14401375	3.66325	2.254	4.18145	NA	NA
XLOC_042106	XLOC_042106	Solyc12g021160.1	chr12:14397229-14401375	4.36718	2.86886	5.82959	NA	NA
XLOC_040428	XLOC_040428	Solyc12g021150.1	chr12:14389023-14390185	0.634642	0	0.385865	GO:0008146(sulfotransferase activity)	NA			P-loop containing nucleoside triphosphate hydrolases superfamily protein
XLOC_042105	XLOC_042105	Solyc12g021150.1	chr12:14389023-14390185	1.87314	0.267497	3.01516	GO:0008146(sulfotransferase activity)	NA			P-loop containing nucleoside triphosphate hydrolases superfamily protein
XLOC_042104	XLOC_042104	Solyc12g021140.1	chr12:14389023-14390185	0	0	23.0678	GO:0008146(sulfotransferase activity)	NA			sulfotransferase 4B
XLOC_040427	XLOC_040427	Solyc12g021130.1	chr12:14336992-14347399	26.1167	24.6891	23.2751	GO:0003854(3-beta-hydroxy-delta5-steroid dehydrogenase activity),GO:0016616(oxidoreductase activity, acting on the CH-OH group of donors, NAD or NADP as acceptor),GO:0006694(steroid biosynthetic process),GO:0055114(oxidation-reduction process),GO:0003824(catalytic activity),GO:0050662(coenzyme binding),GO:0044237(cellular metabolic process),GO:0005783(endoplasmic reticulum)	NA		KOG1430	3-beta hydroxysteroid dehydrogenase/isomerase family protein
XLOC_040426	XLOC_040426	Solyc12g020130.1	chr12:14136923-14137790	0	0	0.132715	NA	NA
XLOC_040424	XLOC_040424	Solyc12g020120.1	chr12:14120978-14126496	1.06769	0.127599	0.444613	NA	NA			Homeobox-leucine zipper family protein / lipid-binding START domain-containing protein
XLOC_042102	XLOC_042102	Solyc12g020120.1	chr12:14120978-14126496	2.58033	0.307578	6.27827	NA	NA			Homeobox-leucine zipper family protein / lipid-binding START domain-containing protein
XLOC_040423	XLOC_040423	Solyc12g020110.1	chr12:14050995-14056328	1.97541	1.38412	2.36731	GO:0003677(DNA binding),GO:0005524(ATP binding),GO:0003676(nucleic acid binding),GO:0004386(helicase activity),GO:0008270(zinc ion binding),GO:0016818(hydrolase activity, acting on acid anhydrides, in phosphorus-containing anhydrides)	NA		KOG1001	DNA/RNA helicase protein
XLOC_040422	XLOC_040422	Solyc12g020050.1	chr12:13965324-13970236	22.4595	21.2483	23.4562	NA	NA			PENTATRICOPEPTIDE REPEAT 596
XLOC_042100	XLOC_042100	Solyc12g020000.1	chr12:12862943-12872523	57.2672	64.941	59.5762	NA	NA
XLOC_040418	XLOC_040418	Solyc12g019990.1	chr12:12854663-12861598	4.85736	3.63895	4.3905	NA	NA
XLOC_042098	XLOC_042098	Solyc12g019970.1	chr12:12753052-12759881	332.389	218.949	406.043	NA	NA
XLOC_040417	XLOC_040417	Solyc12g019960.1,Solyc12g019980.1	chr12:12753052-12759881	43.3486	53.8723	41.2628	NA	NA	K14409		Telomerase activating protein Est1
XLOC_040416	XLOC_040416	Solyc12g019890.1	chr12:12107523-12110758	3.17833	3.06258	4.92905	GO:0004553(hydrolase activity, hydrolyzing O-glycosyl compounds),GO:0005975(carbohydrate metabolic process)	NA			O-Glycosyl hydrolases family 17 protein
XLOC_042091	XLOC_042091	Solyc12g019890.1	chr12:12107523-12110758	4.94401	3.9464	5.95622	GO:0004553(hydrolase activity, hydrolyzing O-glycosyl compounds),GO:0005975(carbohydrate metabolic process)	NA			O-Glycosyl hydrolases family 17 protein
XLOC_040412	XLOC_040412	Solyc12g019860.1	chr12:11996317-12028046	51.7702	57.3708	45.5907	GO:0006355(regulation of transcription, DNA-dependent),GO:0005634(nucleus),GO:0030528(transcription regulator activity)	03018(RNA degradation)	K12580		transcription regulator NOT2/NOT3/NOT5 family protein
XLOC_040411	XLOC_040411	Solyc12g019850.1	chr12:11993823-11994938	0.365627	0.140792	0	NA	NA
XLOC_042086	XLOC_042086	Solyc12g019850.1	chr12:11993823-11994938	0.81404	0.350672	0.863986	NA	NA
XLOC_040405	XLOC_040405	Solyc12g019780.1	chr12:11666943-11667855	0	0	0.173351	NA	NA
XLOC_042074	XLOC_042074	Solyc12g019750.1	chr12:11305326-11312899	26.0204	28.9218	25.4031	GO:0003676(nucleic acid binding)	NA		KOG1190	polypyrimidine tract-binding protein 3
XLOC_040402	XLOC_040402	Solyc12g019740.1	chr12:11252348-11254473	98.1714	67.5747	132.426	GO:0045454(cell redox homeostasis),GO:0015035(protein disulfide oxidoreductase activity),GO:0009055(electron carrier activity),GO:0006662(glycerol ether metabolic process)	NA		KOG0907	atypical CYS HIS rich thioredoxin 4
XLOC_042073	XLOC_042073	Solyc12g019740.1	chr12:11252348-11254473	31.9102	16.8631	46.5312	GO:0045454(cell redox homeostasis),GO:0015035(protein disulfide oxidoreductase activity),GO:0009055(electron carrier activity),GO:0006662(glycerol ether metabolic process)	NA		KOG0907	atypical CYS HIS rich thioredoxin 4
XLOC_040401	XLOC_040401	Solyc12g019720.1	chr12:11182397-11185142	0	0.0443328	0	GO:0003677(DNA binding),GO:0004803(transposase activity),GO:0006313(transposition, DNA-mediated),GO:0008270(zinc ion binding)	NA			MuDR family transposase
XLOC_040400	XLOC_040400	Solyc12g019710.1	chr12:11179330-11181805	5.90724	4.8988	8.58501	NA	NA
XLOC_040399	XLOC_040399	Solyc12g019700.1	chr12:11158133-11160535	3.33239	1.7328	5.62735	NA	NA
XLOC_042070	XLOC_042070	Solyc12g019700.1	chr12:11158133-11160535	3.94527	3.34916	11.0339	NA	NA
XLOC_042069	XLOC_042069	Solyc12g019690.1	chr12:11001675-11005751	46.1479	30.0545	45.8454	GO:0005215(transporter activity),GO:0006810(transport),GO:0016020(membrane)	NA	K09875	KOG0223	Aquaporin-like superfamily protein
XLOC_042068	XLOC_042068	Solyc12g019680.1	chr12:10997501-11000638	25.2324	68.7934	5.38382	GO:0005506(iron ion binding),GO:0009055(electron carrier activity),GO:0016705(oxidoreductase activity, acting on paired donors, with incorporation or reduction of molecular oxygen),GO:0020037(heme binding),GO:0055114(oxidation-reduction process)	NA		KOG0157	cytochrome P450, family 704, subfamily A, polypeptide 2
XLOC_040398	XLOC_040398	Solyc12g019670.1	chr12:10982046-10994607	0.285209	0.328412	0.613803	NA	NA
XLOC_042064	XLOC_042064	Solyc12g019670.1	chr12:10982046-10994607	0.406932	0.711433	1.53603	NA	NA
XLOC_040392	XLOC_040392	Solyc12g019560.1,Solyc12g019570.1	chr12:10632815-10651904	8.53856	9.92207	7.685	NA	NA			serine carboxypeptidase-like 18
XLOC_040391	XLOC_040391	Solyc12g019550.1	chr12:10628079-10628914	1.50773	0	2.64108	NA	NA
XLOC_040390	XLOC_040390	Solyc12g019540.1	chr12:10619326-10622876	6.2358	2.19025	2.90214	NA	NA
XLOC_040387	XLOC_040387	Solyc12g019490.1	chr12:10584041-10593177	2.52358	1.87478	1.39564	NA	NA		KOG2763	Thioesterase/thiol ester dehydrase-isomerase superfamily protein
XLOC_042058	XLOC_042058	Solyc12g019490.1	chr12:10584041-10593177	8.63784	7.47106	8.29733	NA	NA		KOG2763	Thioesterase/thiol ester dehydrase-isomerase superfamily protein
XLOC_040386	XLOC_040386	Solyc12g019480.1	chr12:10578941-10583205	0.0523027	0.18508	0.149104	NA	NA		KOG1922	formin homology 1
XLOC_040385	XLOC_040385	Solyc12g019470.1	chr12:10403056-10411777	1.95596	2.47507	1.8647	NA	NA
XLOC_042057	XLOC_042057	Solyc12g019470.1	chr12:10403056-10411777	20.5423	23.7922	22.257	NA	NA
XLOC_040384	XLOC_040384	Solyc12g019460.1	chr12:10385357-10395971	39.3432	32.8047	39.6946	GO:0004672(protein kinase activity),GO:0005524(ATP binding),GO:0006468(protein phosphorylation)	NA	K14512	KOG0660	MAP kinase 6
XLOC_040383	XLOC_040383	Solyc12g019450.1	chr12:10310677-10312082	0	0	5.33904	NA	NA
XLOC_042054	XLOC_042054	Solyc12g019410.1	chr12:10200164-10206483	0.760091	0.623247	0.238537	GO:0005515(protein binding),GO:0004672(protein kinase activity),GO:0005524(ATP binding),GO:0006468(protein phosphorylation)	NA		KOG0192	Integrin-linked protein kinase family
XLOC_042048	XLOC_042048	Solyc12g019400.1	chr12:10061729-10062173	0.210804	0.609602	0.581251	NA	NA
XLOC_042047	XLOC_042047	Solyc12g019390.1	chr12:10060480-10061632	0.247956	0.269594	0.503298	NA	NA
XLOC_040369	XLOC_040369	Solyc12g019320.1	chr12:9971384-9976838	0.126979	0.0515762	0.696093	GO:0015238(drug transmembrane transporter activity),GO:0015297(antiporter activity),GO:0006855(drug transmembrane transport),GO:0055085(transmembrane transport),GO:0016020(membrane)	NA		KOG1347	MATE efflux family protein
XLOC_042044	XLOC_042044	Solyc12g019300.1,Solyc12g019310.1	chr12:9927296-9953933	16.509	12.2243	21.6273	NA	NA			ACT domain-containing small subunit of acetolactate synthase protein
XLOC_040368	XLOC_040368	Solyc12g019300.1	chr12:9927296-9953933	11.9088	8.15432	14.4745	NA	NA			ACT domain-containing small subunit of acetolactate synthase protein
XLOC_040367	XLOC_040367	Solyc12g019290.1	chr12:9915617-9919954	17.9216	19.978	16.7597	NA	NA		KOG4422	Tetratricopeptide repeat (TPR)-like superfamily protein
XLOC_040363	XLOC_040363	Solyc12g019230.1	chr12:9708476-9710424	0.0809882	0	0.351017	GO:0004650(polygalacturonase activity),GO:0005975(carbohydrate metabolic process)	00040(Pentose and glucuronate interconversions)	K01184		Pectin lyase-like superfamily protein
XLOC_042039	XLOC_042039	Solyc12g019180.1	chr12:9459616-9461467	1.80136	0	2.8913	GO:0004650(polygalacturonase activity),GO:0005975(carbohydrate metabolic process)	00040(Pentose and glucuronate interconversions)	K01184		Pectin lyase-like superfamily protein
XLOC_040357	XLOC_040357	Solyc12g019150.1	chr12:9326175-9331431	1.02307	0.552993	0.537263	NA	NA
XLOC_042035	XLOC_042035	Solyc12g019150.1	chr12:9326175-9331431	3.51454	1.03963	4.34296	NA	NA
XLOC_042032	XLOC_042032	Solyc12g019110.1	chr12:9114045-9150801	2.58345	4.06392	3.09335	GO:0000166(nucleotide binding),GO:0004812(aminoacyl-tRNA ligase activity),GO:0005524(ATP binding),GO:0006418(tRNA aminoacylation for protein translation),GO:0005737(cytoplasm),GO:0004832(valine-tRNA ligase activity),GO:0006438(valyl-tRNA aminoacylation),GO:0006412(translation)	00290(Valine, leucine and isoleucine biosynthesis)	K01873	KOG0432	ATP binding;valine-tRNA ligases;aminoacyl-tRNA ligases;nucleotide binding;ATP binding;aminoacyl-tRNA ligases
XLOC_040354	XLOC_040354	Solyc12g019100.1,Solyc12g019110.1	chr12:9114045-9150801	6.9913	5.69026	5.87129	NA	NA			ATP binding;valine-tRNA ligases;aminoacyl-tRNA ligases;nucleotide binding;ATP binding;aminoacyl-tRNA ligases
XLOC_040353	XLOC_040353	Solyc12g019060.1	chr12:9070831-9076692	32.4491	41.9152	33.0508	GO:0005515(protein binding)	NA		KOG4412	Ankyrin repeat family protein
XLOC_042028	XLOC_042028	Solyc12g019060.1	chr12:9070831-9076692	16.8233	23.398	20.2156	GO:0005515(protein binding)	NA		KOG4412	Ankyrin repeat family protein
XLOC_040350	XLOC_040350	Solyc12g019020.1	chr12:8980004-8985967	0.494315	2.78613	0.117683	NA	NA
XLOC_042027	XLOC_042027	Solyc12g019020.1	chr12:8980004-8985967	0.341195	3.02498	0.0382086	NA	NA
XLOC_042026	XLOC_042026	Solyc12g019010.1	chr12:8970516-8979790	36.3589	58.1034	25.7617	GO:0004719(protein-L-isoaspartate (D-aspartate) O-methyltransferase activity),GO:0006464(cellular protein modification process),GO:0008168(methyltransferase activity),GO:0008152(metabolic process)	00130(Ubiquinone and other terpenoid-quinone biosynthesis)	K06127	KOG1540	S-adenosyl-L-methionine-dependent methyltransferases superfamily protein
XLOC_040349	XLOC_040349	Solyc12g019000.1	chr12:8935924-8948218	7.93922	5.82675	4.13414	NA	NA		KOG1855	RNA-binding protein
XLOC_042025	XLOC_042025	Solyc12g019000.1	chr12:8935924-8948218	16.1681	17.2714	16.9172	NA	NA		KOG1855	RNA-binding protein
XLOC_040348	XLOC_040348	Solyc12g018990.1	chr12:8921364-8935245	90.5293	95.3823	64.2897	NA	NA		KOG2938	uridine-ribohydrolase 2
XLOC_042024	XLOC_042024	Solyc12g018990.1	chr12:8921364-8935245	33.9632	35.8927	27.7436	NA	NA		KOG2938	uridine-ribohydrolase 2
XLOC_042022	XLOC_042022	Solyc12g018970.1	chr12:8907315-8908312	0.276798	0.398834	0.225103	NA	NA			cysteine-rich RLK (RECEPTOR-like protein kinase) 8
XLOC_042021	XLOC_042021	Solyc12g017970.1	chr12:8882120-8883986	0.011825	0.0524008	0.0627054	NA	NA
XLOC_042020	XLOC_042020	Solyc12g017960.1	chr12:8877854-8878118	1.50647	0	8.34855	NA	NA
XLOC_040347	XLOC_040347	Solyc12g017930.1	chr12:8579477-8580408	0.311614	1.43412	0.18801	NA	NA
XLOC_042018	XLOC_042018	Solyc12g017920.1	chr12:7785411-7801666	6.64555	6.32452	6.58957	GO:0004649(poly(ADP-ribose) glycohydrolase activity),GO:0005975(carbohydrate metabolic process)	NA		KOG2064	Poly (ADP-ribose) glycohydrolase (PARG)
XLOC_042017	XLOC_042017	Solyc12g017910.1	chr12:7756989-7765137	52.2777	48.4275	59.5087	GO:0015079(potassium ion transmembrane transporter activity),GO:0071805(potassium ion transmembrane transport),GO:0016020(membrane)	NA			K+ uptake transporter 3
XLOC_042014	XLOC_042014	Solyc12g017880.1	chr12:7611184-7613580	0	0.0887929	0	NA	NA		KOG4293	Auxin-responsive family protein
XLOC_042012	XLOC_042012	Solyc12g017860.1	chr12:7587100-7602999	8.83771	9.89851	7.24605	GO:0003676(nucleic acid binding),GO:0005524(ATP binding),GO:0008026(ATP-dependent helicase activity),GO:0004386(helicase activity),GO:0016818(hydrolase activity, acting on acid anhydrides, in phosphorus-containing anhydrides)	NA		KOG0948	RNA helicase, ATP-dependent, SK12/DOB1 protein
XLOC_040344	XLOC_040344	Solyc12g017850.1	chr12:7567544-7571090	29.4069	30.6423	25.5949	NA	NA			Protein of unknown function (DUF581)
XLOC_042011	XLOC_042011	Solyc12g017850.1	chr12:7567544-7571090	1.66813	3.01172	2.4503	NA	NA			Protein of unknown function (DUF581)
XLOC_040342	XLOC_040342	Solyc12g017830.1	chr12:7453539-7491473	37.1933	29.4777	40.3909	GO:0005086(ARF guanyl-nucleotide exchange factor activity),GO:0032012(regulation of ARF protein signal transduction),GO:0005622(intracellular)	04626(Plant-pathogen interaction)	K13462	KOG0929	HOPM interactor 7
XLOC_040341	XLOC_040341	Solyc12g017820.1	chr12:7439541-7444845	0.0731326	0	0.0195321	NA	NA		KOG3024
XLOC_042010	XLOC_042010	Solyc12g017750.1	chr12:7358766-7359623	0.446934	0	0	GO:0003677(DNA binding),GO:0003899(DNA-directed RNA polymerase activity),GO:0006351(transcription, DNA-dependent),GO:0032549(ribonucleoside binding)	NA			RNA polymerase subunit beta
XLOC_042009	XLOC_042009	Solyc12g017700.1	chr12:7243975-7246877	0	0.0265475	0.036313	GO:0003676(nucleic acid binding),GO:0005524(ATP binding),GO:0008026(ATP-dependent helicase activity),GO:0004386(helicase activity),GO:0006810(transport),GO:0005622(intracellular)	NA		KOG0923	RNA helicase family protein
XLOC_042008	XLOC_042008	Solyc12g017690.1	chr12:7205256-7215346	15.2	13.036	19.9588	GO:0008479(queuine tRNA-ribosyltransferase activity),GO:0006400(tRNA modification),GO:0008616(queuosine biosynthetic process)	NA	K00773	KOG3909
XLOC_040328	XLOC_040328	Solyc12g017630.1	chr12:7084143-7090831	33.2249	20.4563	27.5398	GO:0008168(methyltransferase activity)	NA	K14568	KOG3073	nucleolar essential protein-related
XLOC_040327	XLOC_040327	Solyc12g017610.1	chr12:6967992-6989210	0.718621	0.980437	0.449749	GO:0008270(zinc ion binding)	NA			CW-type Zinc Finger
XLOC_040326	XLOC_040326	Solyc12g017600.1	chr12:6967992-6989210	6.67363	8.37524	6.05893	NA	NA
XLOC_042002	XLOC_042002	Solyc12g017600.1	chr12:6967992-6989210	5.43133	3.9963	5.86942	NA	NA
XLOC_040325	XLOC_040325	Solyc12g017570.1	chr12:6863452-6871019	138.8	137.43	121.473	NA	NA		KOG1439	guanosine nucleotide diphosphate dissociation inhibitor 1
XLOC_042000	XLOC_042000	Solyc12g017540.1	chr12:6803560-6811684	21.6852	24.9163	19.5838	NA	NA			Ankyrin repeat family protein
XLOC_040322	XLOC_040322	Solyc12g017530.1	chr12:6800090-6800888	92.5972	85.3968	41.4749	NA	NA			ARGOS-like
XLOC_041998	XLOC_041998	Solyc12g017530.1	chr12:6800090-6800888	5.66903	6.23189	4.01817	NA	NA			ARGOS-like
XLOC_040320	XLOC_040320	Solyc12g017510.1	chr12:6776342-6781193	12.435	23.4909	8.69197	NA	NA			RAP
XLOC_040318	XLOC_040318	Solyc12g017480.1	chr12:6759517-6763974	0.0590643	0.634576	0.164765	GO:0005515(protein binding)	NA		KOG0617	plant intracellular ras group-related LRR 6
XLOC_040317	XLOC_040317	Solyc12g017470.1	chr12:6737132-6744545	2.54115	2.22984	2.60488	NA	NA			3-phosphoinositide-dependent protein kinase-1, putative
XLOC_041993	XLOC_041993	Solyc12g017470.1	chr12:6737132-6744545	0.932121	3.35035	2.02819	NA	NA			3-phosphoinositide-dependent protein kinase-1, putative
XLOC_041992	XLOC_041992	Solyc12g017460.1	chr12:6720508-6721618	0.396517	0.0974394	0.398255	GO:0016788(hydrolase activity, acting on ester bonds),GO:0006629(lipid metabolic process)	NA			GDSL-like Lipase/Acylhydrolase superfamily protein
XLOC_040316	XLOC_040316	Solyc12g017450.1	chr12:6712677-6717676	16.7509	12.778	20.8193	NA	NA			Ubiquitin-specific protease family C19-related protein
XLOC_041991	XLOC_041991	Solyc12g017450.1	chr12:6712677-6717676	9.14714	9.99109	11.1336	NA	NA			Ubiquitin-specific protease family C19-related protein
XLOC_041990	XLOC_041990	Solyc12g017440.1	chr12:6690840-6693282	0.0381631	0.0322843	0.0221382	GO:0005543(phospholipid binding)	NA			ENTH/ANTH/VHS superfamily protein
XLOC_041989	XLOC_041989	Solyc12g017430.1	chr12:6679610-6690374	4.0189	1.86313	2.17954	NA	NA			ENTH/ANTH/VHS superfamily protein
XLOC_040315	XLOC_040315	Solyc12g017420.1	chr12:6679610-6690374	19.3957	20.9908	19.9027	GO:0005524(ATP binding),GO:0016887(ATPase activity),GO:0005215(transporter activity),GO:0006810(transport),GO:0009276(Gram-negative-bacterium-type cell wall),GO:0016021(integral to membrane),GO:0016020(membrane)	NA		KOG0060	ABC transporter family protein
XLOC_041988	XLOC_041988	Solyc12g017410.1	chr12:6659910-6668502	17.5606	21.0327	15.7842	GO:0003676(nucleic acid binding),GO:0008270(zinc ion binding)	NA		KOG1677	floral homeotic protein (HUA1)
XLOC_041987	XLOC_041987	Solyc12g017400.1	chr12:6650294-6652079	0	0.0286105	0.122962	GO:0003677(DNA binding),GO:0006355(regulation of transcription, DNA-dependent)	NA			NAC (No Apical Meristem) domain transcriptional regulator superfamily protein
XLOC_040313	XLOC_040313	Solyc12g017380.1	chr12:6633130-6634702	0.302321	0.0189974	0.425077	GO:0022857(transmembrane transporter activity),GO:0055085(transmembrane transport),GO:0016021(integral to membrane)	NA		KOG0255	organic cation/carnitine transporter 2
XLOC_040311	XLOC_040311	Solyc12g017370.1	chr12:6620090-6622931	3.92485	2.70792	3.94928	GO:0003677(DNA binding)	NA			Homeodomain-like superfamily protein
XLOC_040310	XLOC_040310	Solyc12g017360.1	chr12:6609418-6610394	0.21705	0.0657553	0.240684	NA	NA			Carbohydrate-binding X8 domain superfamily protein
XLOC_040307	XLOC_040307	Solyc12g017280.1	chr12:6478971-6496724	19.4633	26.9008	14.1016	NA	NA			ARM repeat superfamily protein
XLOC_040306	XLOC_040306	Solyc12g017270.1	chr12:6465278-6473491	11.8017	10.8943	5.94177	NA	NA
XLOC_041981	XLOC_041981	Solyc12g017270.1	chr12:6465278-6473491	2.26367	3.27333	2.22486	NA	NA
XLOC_041979	XLOC_041979	Solyc12g017260.1	chr12:6447098-6459074	43.3528	51.1148	38.2153	NA	03018(RNA degradation)	K12617
XLOC_040305	XLOC_040305	Solyc12g017250.1	chr12:6436868-6441122	287.07	234.133	337.509	GO:0015979(photosynthesis),GO:0009523(photosystem II),GO:0009654(oxygen evolving complex),GO:0042651(thylakoid membrane)	NA			photosystem II subunit R
XLOC_041976	XLOC_041976	Solyc12g017240.1	chr12:6422021-6427733	32.2659	27.378	42.9569	GO:0004553(hydrolase activity, hydrolyzing O-glycosyl compounds),GO:0005975(carbohydrate metabolic process),GO:0016762(xyloglucan:xyloglucosyl transferase activity),GO:0006073(cellular glucan metabolic process),GO:0005618(cell wall),GO:0048046(apoplast)	NA			xyloglucan endotransglucosylase/hydrolase 15
XLOC_040304	XLOC_040304	Solyc12g017230.1	chr12:6422021-6427733	51.9184	79.0665	41.7442	NA	NA
XLOC_040303	XLOC_040303	Solyc12g016220.1	chr12:6400864-6416257	3.21091	2.83689	4.62784	GO:0043531(ADP binding),GO:0006915(apoptotic process),GO:0005524(ATP binding)	NA		KOG4658	NB-ARC domain-containing disease resistance protein
XLOC_040302	XLOC_040302	Solyc12g016210.1	chr12:6348530-6355481	0.871694	0.844937	0.738837	NA	NA
XLOC_041973	XLOC_041973	Solyc12g016210.1	chr12:6348530-6355481	10.5218	14.5853	7.51089	NA	NA
XLOC_040298	XLOC_040298	Solyc12g016190.1	chr12:6311970-6326526	18.8491	17.5864	22.5529	GO:0005515(protein binding),GO:0003677(DNA binding),GO:0005622(intracellular)	NA		KOG0381	HMG (high mobility group) box protein with ARID/BRIGHT DNA-binding domain
XLOC_041959	XLOC_041959	Solyc12g016080.1	chr12:6110904-6111126	8.66302	0	0	NA	NA			Protein kinase superfamily protein
XLOC_040297	XLOC_040297	Solyc12g016070.1	chr12:6106497-6109896	0	0	809.316	GO:0004672(protein kinase activity),GO:0005524(ATP binding),GO:0006468(protein phosphorylation)	NA			Protein kinase superfamily protein
XLOC_040295	XLOC_040295	Solyc12g015970.1	chr12:6001915-6005917	20.7673	2.74328	29.3219	NA	NA			LORELEI-LIKE-GPI-ANCHORED PROTEIN 1
XLOC_041948	XLOC_041948	Solyc12g015970.1	chr12:6001915-6005917	589.612	2294.05	1790.54	NA	NA			LORELEI-LIKE-GPI-ANCHORED PROTEIN 1
XLOC_040291	XLOC_040291	Solyc12g015910.1	chr12:5904836-5905898	39.8071	49.8985	31.9657	NA	NA		KOG2313	chloroplast sulfur E
XLOC_041944	XLOC_041944	Solyc12g015880.1	chr12:5868003-5871038	154.135	133.41	134.67	GO:0005524(ATP binding),GO:0051082(unfolded protein binding),GO:0006457(protein folding),GO:0006950(response to stress)	04612(Antigen processing and presentation)	K04079	KOG0019	HEAT SHOCK PROTEIN 81.4
XLOC_040288	XLOC_040288	Solyc12g015870.1	chr12:5858390-5866677	42.6518	39.7168	43.9909	NA	04010(MAPK signaling pathway)	K06268	KOG0034	calcineurin B-like 3
XLOC_041943	XLOC_041943	Solyc12g015860.1	chr12:5832799-5837059	120.181	107.663	90.2633	GO:0008299(isoprenoid biosynthetic process)	00900(Terpenoid backbone biosynthesis)	K00787	KOG0711	farnesyl diphosphate synthase 2
XLOC_040287	XLOC_040287	Solyc12g015850.1	chr12:5829546-5832334	12.076	0.457971	14.8455	GO:0055085(transmembrane transport)	NA		KOG1441	Nucleotide/sugar transporter family protein
XLOC_040285	XLOC_040285	Solyc12g015830.1	chr12:5812576-5813047	18.8378	21.352	19.8451	NA	NA		KOG2313	chloroplast sulfur E
XLOC_040284	XLOC_040284	Solyc12g015820.1	chr12:5811999-5812512	40.6889	47.1076	42.2989	NA	NA			chloroplast sulfur E
XLOC_041939	XLOC_041939	Solyc12g015780.1	chr12:5775861-5780527	10.4887	9.11288	12.2045	GO:0003899(DNA-directed RNA polymerase activity),GO:0046983(protein dimerization activity),GO:0006351(transcription, DNA-dependent)	NA		KOG1521	RNA polymerase I subunit 43
XLOC_041938	XLOC_041938	Solyc12g015770.1	chr12:5754504-5759974	6.19144	1.36631	6.85408	GO:0016760(cellulose synthase (UDP-forming) activity),GO:0030244(cellulose biosynthetic process),GO:0016020(membrane)	NA			cellulose synthase like E1
XLOC_040281	XLOC_040281	Solyc12g015740.1	chr12:5718344-5723681	3.09587	4.98186	2.05571	GO:0006810(transport),GO:0016021(integral to membrane)	NA		KOG1692	emp24/gp25L/p24 family/GOLD family protein
XLOC_041935	XLOC_041935	Solyc12g015740.1	chr12:5718344-5723681	27.343	46.2234	22.7443	GO:0006810(transport),GO:0016021(integral to membrane)	NA		KOG1692	emp24/gp25L/p24 family/GOLD family protein
XLOC_040279	XLOC_040279	Solyc12g015730.1	chr12:5709524-5716783	5.37991	8.01978	5.17723	NA	NA
XLOC_041933	XLOC_041933	Solyc12g015730.1	chr12:5709524-5716783	4.39971	6.00683	4.65169	NA	NA
XLOC_041932	XLOC_041932	Solyc12g015710.1	chr12:5687096-5695895	7.77568	6.94524	7.59012	GO:0003723(RNA binding),GO:0006355(regulation of transcription, DNA-dependent),GO:0003676(nucleic acid binding),GO:0008168(methyltransferase activity),GO:0032259(methylation),GO:0016740(transferase activity)	NA	K03500	KOG1122	NOL1/NOP2/sun family protein / antitermination NusB domain-containing protein
XLOC_041931	XLOC_041931	Solyc12g015700.1	chr12:5679628-5683436	0.0648457	0.10616	0.198133	GO:0016787(hydrolase activity)	NA		KOG0648	nudix hydrolase homolog 2
XLOC_040278	XLOC_040278	Solyc12g015690.1	chr12:5671092-5671896	0.901482	0.289786	1.27247	NA	NA			FASCICLIN-like arabinogalactan 1
XLOC_040277	XLOC_040277	Solyc12g015680.1	chr12:5664925-5665734	19.5905	19.1946	17.595	NA	NA
XLOC_041929	XLOC_041929	Solyc12g015680.1	chr12:5664925-5665734	4.2684	7.72099	16.6588	NA	NA
XLOC_040274	XLOC_040274	Solyc12g015660.1	chr12:5655052-5659325	0.651792	1.51147	0.595875	NA	NA		KOG4842	zinc ion binding
XLOC_040275	XLOC_040275	Solyc12g015660.1	chr12:5655052-5659325	4.6765	16.3298	4.7651	NA	NA		KOG4842	zinc ion binding
XLOC_041928	XLOC_041928	Solyc12g015660.1	chr12:5655052-5659325	3.91597	2.43291	3.50362	NA	NA		KOG4842	zinc ion binding
XLOC_040273	XLOC_040273	Solyc12g015650.1	chr12:5647231-5652290	3.69115	4.41968	4.52394	GO:0005515(protein binding)	NA		KOG4224	ARM repeat superfamily protein
XLOC_041927	XLOC_041927	Solyc12g015650.1	chr12:5647231-5652290	0.486273	1.20128	0.828501	GO:0005515(protein binding)	NA		KOG4224	ARM repeat superfamily protein
XLOC_040272	XLOC_040272	Solyc12g015640.1	chr12:5642588-5646158	4.45723	4.97719	5.51541	NA	NA		KOG1267	Mitochondrial transcription termination factor family protein
XLOC_040271	XLOC_040271	Solyc12g015630.1	chr12:5639773-5641498	0	0	0.733896	NA	NA
XLOC_041925	XLOC_041925	Solyc12g015630.1	chr12:5639773-5641498	3.9673	1.38701	5.13565	NA	NA
XLOC_041924	XLOC_041924	Solyc12g014630.1	chr12:5630951-5631575	0	0.0373462	0.619877	NA	NA			Bifunctional inhibitor/lipid-transfer protein/seed storage 2S albumin superfamily protein
XLOC_040270	XLOC_040270	Solyc12g014610.1	chr12:5610111-5616607	5.21231	2.21754	5.63658	GO:0003700(sequence-specific DNA binding transcription factor activity),GO:0043565(sequence-specific DNA binding),GO:0006355(regulation of transcription, DNA-dependent)	NA			WRKY family transcription factor family protein
XLOC_041922	XLOC_041922	Solyc12g014610.1	chr12:5610111-5616607	2.00889	1.01468	3.85814	GO:0003700(sequence-specific DNA binding transcription factor activity),GO:0043565(sequence-specific DNA binding),GO:0006355(regulation of transcription, DNA-dependent)	NA			WRKY family transcription factor family protein
XLOC_041921	XLOC_041921	Solyc12g014600.1	chr12:5599900-5604685	12.8938	7.44326	15.7489	GO:0003676(nucleic acid binding)	NA	K14411	KOG4205	RNA-binding (RRM/RBD/RNP motifs) family protein
XLOC_041920	XLOC_041920	Solyc12g014590.1	chr12:5578675-5581766	1.30286	0.739	4.37575	NA	NA			RmlC-like cupins superfamily protein
XLOC_040269	XLOC_040269	Solyc12g014570.1	chr12:5569753-5577847	0.379479	0.103727	1.21773	GO:0008889(glycerophosphodiester phosphodiesterase activity),GO:0006071(glycerol metabolic process)	NA		KOG2258	SHV3-like 1
XLOC_041918	XLOC_041918	Solyc12g014560.1	chr12:5558923-5566991	1.56939	0.697666	1.77368	GO:0051258(protein polymerization),GO:0043234(protein complex)	NA			homolog of bacterial cytokinesis Z-ring protein FTSZ 1-1
XLOC_041916	XLOC_041916	Solyc12g014540.1	chr12:5518075-5534419	16.3518	13.5385	19.1051	GO:0005515(protein binding),GO:0003677(DNA binding)	NA			RING/FYVE/PHD zinc finger superfamily protein
XLOC_041915	XLOC_041915	Solyc12g014530.1	chr12:5498135-5504337	5.60084	7.0785	5.18882	GO:0009055(electron carrier activity),GO:0016491(oxidoreductase activity),GO:0055114(oxidation-reduction process)	00250(Alanine, aspartate and glutamate metabolism)	K00278	KOG2403	L-aspartate oxidase
XLOC_041914	XLOC_041914	Solyc12g014520.1	chr12:5489564-5494483	0.0142652	0	0	GO:0008234(cysteine-type peptidase activity),GO:0006508(proteolysis)	NA			Cysteine proteinases superfamily protein
XLOC_040266	XLOC_040266	Solyc12g014510.1	chr12:5485766-5488524	0.0867515	0.0350094	0.0796964	GO:0003677(DNA binding),GO:0004803(transposase activity),GO:0006313(transposition, DNA-mediated),GO:0008270(zinc ion binding)	NA			MuDR family transposase
XLOC_041913	XLOC_041913	Solyc12g014500.1	chr12:5468305-5475778	0.112998	0.0806639	0.113218	GO:0008168(methyltransferase activity)	NA			IAA carboxylmethyltransferase 1
XLOC_040265	XLOC_040265	Solyc12g014490.1	chr12:5459717-5464285	2.72117	0.385929	5.75128	NA	NA		KOG4302	microtubule-associated proteins 65-1
XLOC_041912	XLOC_041912	Solyc12g014480.1	chr12:5447712-5455449	24.6127	20.0114	26.807	NA	NA
XLOC_040264	XLOC_040264	Solyc12g014470.1	chr12:5447712-5455449	12.2344	14.4016	11.0406	GO:0000774(adenyl-nucleotide exchange factor activity),GO:0042803(protein homodimerization activity),GO:0051087(chaperone binding),GO:0006457(protein folding)	NA	K03687	KOG3003	Co-chaperone GrpE family protein
XLOC_040263	XLOC_040263	Solyc12g014460.1	chr12:5441220-5446746	13.9582	6.69578	17.7039	GO:0003924(GTPase activity),GO:0005525(GTP binding)	NA		KOG1954	EPS15 homology domain 1
XLOC_040262	XLOC_040262	Solyc12g014450.1	chr12:5420743-5424833	0	0	0.0451585	NA	NA			Protein of unknown function (DUF3537)
XLOC_040261	XLOC_040261	Solyc12g014440.1	chr12:5413583-5418744	4.09398	2.3834	5.53457	NA	NA			BNR/Asp-box repeat family protein
XLOC_041911	XLOC_041911	Solyc12g014440.1	chr12:5413583-5418744	13.5363	10.2466	16.5762	NA	NA			BNR/Asp-box repeat family protein
XLOC_040260	XLOC_040260	Solyc12g014430.1	chr12:5399698-5407595	207.735	0	59.9493	GO:0016760(cellulose synthase (UDP-forming) activity),GO:0030244(cellulose biosynthetic process),GO:0016020(membrane)	NA			cellulose synthase like G3
XLOC_041910	XLOC_041910	Solyc12g014430.1	chr12:5399698-5407595	0.905232	0.364627	1.56654	GO:0016760(cellulose synthase (UDP-forming) activity),GO:0030244(cellulose biosynthetic process),GO:0016020(membrane)	NA			cellulose synthase like G3
XLOC_040259	XLOC_040259	Solyc12g014420.1	chr12:5390284-5392254	2.82154	0.842914	4.44893	GO:0004553(hydrolase activity, hydrolyzing O-glycosyl compounds),GO:0005975(carbohydrate metabolic process)	NA			O-Glycosyl hydrolases family 17 protein
XLOC_040258	XLOC_040258	Solyc12g014410.1	chr12:5352606-5355057	7.96975	3.64622	8.53503	GO:0003725(double-stranded RNA binding),GO:0005622(intracellular),GO:0003723(RNA binding),GO:0004525(ribonuclease III activity),GO:0006396(RNA processing)	NA			RNAse THREE-like protein 2
XLOC_041909	XLOC_041909	Solyc12g014410.1	chr12:5352606-5355057	9.11011	21.1186	17.6112	GO:0003725(double-stranded RNA binding),GO:0005622(intracellular),GO:0003723(RNA binding),GO:0004525(ribonuclease III activity),GO:0006396(RNA processing)	NA			RNAse THREE-like protein 2
XLOC_040257	XLOC_040257	Solyc12g014400.1	chr12:5301637-5310748	125.378	108.527	139.58	NA	03018(RNA degradation)	K12606	KOG3036	Cell differentiation, Rcd1-like protein
XLOC_041908	XLOC_041908	Solyc12g014390.1	chr12:5260501-5277011	39.5797	35.4817	38.0947	GO:0003735(structural constituent of ribosome),GO:0006412(translation),GO:0005840(ribosome)	03010(Ribosome)	K02871	KOG3203	Ribosomal protein L13 family protein
XLOC_040256	XLOC_040256	Solyc12g014380.1	chr12:5260501-5277011	80.0943	79.9269	66.1374	GO:0004347(glucose-6-phosphate isomerase activity),GO:0006094(gluconeogenesis),GO:0006096(glycolysis)	00010(Glycolysis / Gluconeogenesis)	K01810	KOG2446	Sugar isomerase (SIS) family protein
XLOC_040254	XLOC_040254	Solyc12g014360.1	chr12:5213917-5218951	0.0304868	0	0.120578	NA	NA			TRICHOME BIREFRINGENCE-LIKE 41
XLOC_041907	XLOC_041907	Solyc12g014350.1	chr12:5158095-5167511	14.1104	6.70013	15.0207	GO:0004672(protein kinase activity),GO:0005524(ATP binding),GO:0006468(protein phosphorylation),GO:0005515(protein binding)	NA		KOG1187	Leucine-rich repeat transmembrane protein kinase
XLOC_040253	XLOC_040253	Solyc12g014330.1	chr12:5146926-5148339	1.44561	1.13627	2.22813	NA	NA			Pentatricopeptide repeat (PPR) superfamily protein
XLOC_041905	XLOC_041905	Solyc12g014320.1	chr12:5135141-5146040	5.35361	3.09627	6.32952	GO:0005515(protein binding)	04110(Cell cycle)	K03353	KOG1173	anaphase promoting complex 6
XLOC_041904	XLOC_041904	Solyc12g014310.1	chr12:5129573-5133435	0.0539222	0.087746	0.672114	NA	NA			pathogenesis-related family protein
XLOC_040252	XLOC_040252	Solyc12g014300.1	chr12:5104486-5104975	0.198759	0	0.200452	NA	NA
XLOC_040251	XLOC_040251	Solyc12g014290.1	chr12:5099924-5102544	237.489	199.318	230.665	GO:0043565(sequence-specific DNA binding)	NA	K03627	KOG3398	multiprotein bridging factor 1B
XLOC_041903	XLOC_041903	Solyc12g014290.1	chr12:5099924-5102544	11.2882	9.8567	9.07781	GO:0043565(sequence-specific DNA binding)	NA	K03627	KOG3398	multiprotein bridging factor 1B
XLOC_040250	XLOC_040250	Solyc12g014280.1	chr12:5095050-5099263	9.12801	7.61461	9.14836	GO:0003723(RNA binding)	NA			RNA-binding CRS1 / YhbY (CRM) domain protein
XLOC_041902	XLOC_041902	Solyc12g014270.1	chr12:5091695-5093344	0	0	0.064983	NA	NA			Peptide-N4-(N-acetyl-beta-glucosaminyl)asparagine amidase A protein
XLOC_041901	XLOC_041901	Solyc12g014260.1	chr12:5085292-5085910	1.97438	2.00586	5.40375	NA	NA			Protein of unknown function (DUF640)
XLOC_041900	XLOC_041900	Solyc12g014250.1	chr12:5069131-5075138	40.9436	30.8224	43.1372	GO:0008964(phosphoenolpyruvate carboxylase activity),GO:0006099(tricarboxylic acid cycle),GO:0015977(carbon fixation)	00620(Pyruvate metabolism)	K01595		phosphoenolpyruvate carboxylase 1
XLOC_041898	XLOC_041898	Solyc12g014230.1	chr12:5063119-5065304	17.3361	18.9863	18.23	NA	NA			cobalt ion binding
XLOC_040249	XLOC_040249	Solyc12g014220.1	chr12:5057392-5062789	4.6462	4.64574	4.36412	GO:0004519(endonuclease activity)	NA
XLOC_041897	XLOC_041897	Solyc12g014220.1	chr12:5057392-5062789	0.963184	0.628589	1.35747	GO:0004519(endonuclease activity)	NA
XLOC_040248	XLOC_040248	Solyc12g014210.1	chr12:5048736-5055694	3.90298	4.64459	3.92445	GO:0003676(nucleic acid binding)	NA			RNA-binding (RRM/RBD/RNP motifs) family protein
XLOC_041896	XLOC_041896	Solyc12g014210.1	chr12:5048736-5055694	42.0372	51.6053	42.6914	GO:0003676(nucleic acid binding)	NA			RNA-binding (RRM/RBD/RNP motifs) family protein
XLOC_041895	XLOC_041895	Solyc12g014190.1	chr12:5033760-5040352	7.29627	4.4708	6.93353	GO:0005524(ATP binding),GO:0008033(tRNA processing),GO:0004161(dimethylallyltranstransferase activity),GO:0009058(biosynthetic process),GO:0016301(kinase activity)	00908(Zeatin biosynthesis)	K00791	KOG1384	isopentenyltransferase 9
XLOC_040246	XLOC_040246	Solyc12g014180.1	chr12:5027557-5032069	2.94393	3.39239	10.9414	GO:0016491(oxidoreductase activity),GO:0055114(oxidation-reduction process),GO:0016616(oxidoreductase activity, acting on the CH-OH group of donors, NAD or NADP as acceptor),GO:0030060(L-malate dehydrogenase activity),GO:0006108(malate metabolic process)	NA		KOG1494	Lactate/malate dehydrogenase family protein
XLOC_041894	XLOC_041894	Solyc12g014180.1	chr12:5027557-5032069	5.25204	2.36685	5.94854	GO:0016491(oxidoreductase activity),GO:0055114(oxidation-reduction process),GO:0016616(oxidoreductase activity, acting on the CH-OH group of donors, NAD or NADP as acceptor),GO:0030060(L-malate dehydrogenase activity),GO:0006108(malate metabolic process)	NA		KOG1494	Lactate/malate dehydrogenase family protein
XLOC_041893	XLOC_041893	Solyc12g014170.1	chr12:5020192-5024587	16.8044	17.2886	20.4722	GO:0005515(protein binding)	NA		KOG1474	global transcription factor group E4
XLOC_041892	XLOC_041892	Solyc12g014160.1	chr12:4979708-4999797	2.76999	0	0.122648	NA	NA
XLOC_040244	XLOC_040244	Solyc12g014150.1,Solyc12g014160.1	chr12:4979708-4999797	3.57052	3.84781	2.86933	NA	NA			P-loop containing nucleoside triphosphate hydrolases superfamily protein
XLOC_041891	XLOC_041891	Solyc12g014140.1	chr12:4950038-4951524	0.419839	0.0438743	1.17346	NA	NA			TCP family transcription factor 4
XLOC_040241	XLOC_040241	Solyc12g014120.1	chr12:4931027-4934793	2.13001	1.57214	2.67017	NA	NA
XLOC_040242	XLOC_040242	Solyc12g014120.1	chr12:4931027-4934793	1.17747	1.27715	2.17146	NA	NA
XLOC_041890	XLOC_041890	Solyc12g014120.1	chr12:4931027-4934793	5.71607	3.07236	8.08631	NA	NA
XLOC_040240	XLOC_040240	Solyc12g014110.1	chr12:4926720-4930465	15.1396	14.4466	17.6476	GO:0055085(transmembrane transport),GO:0016021(integral to membrane)	NA			sodium/calcium exchanger family protein / calcium-binding EF hand family protein
XLOC_040239	XLOC_040239	Solyc12g014100.1	chr12:4918088-4923504	95.2164	91.7392	107.893	GO:0004411(homogentisate 1,2-dioxygenase activity),GO:0006559(L-phenylalanine catabolic process),GO:0006570(tyrosine metabolic process),GO:0055114(oxidation-reduction process)	NA		KOG1417	homogentisate 1,2-dioxygenase
XLOC_041889	XLOC_041889	Solyc12g014090.1	chr12:4901919-4915321	6.65089	5.85109	6.24822	NA	NA
XLOC_041888	XLOC_041888	Solyc12g014080.1	chr12:4894052-4896737	52.5329	46.7383	57.3365	GO:0003924(GTPase activity),GO:0005525(GTP binding),GO:0007264(small GTPase mediated signal transduction),GO:0005634(nucleus),GO:0005737(cytoplasm),GO:0005622(intracellular)	NA	K07976	KOG0087	RAB GTPase homolog A1F
XLOC_040238	XLOC_040238	Solyc12g014070.1	chr12:4887097-4892961	23.1392	27.9457	21.6293	NA	NA			RING/U-box superfamily protein
XLOC_041887	XLOC_041887	Solyc12g014070.1	chr12:4887097-4892961	2.038	2.75992	2.35979	NA	NA			RING/U-box superfamily protein
XLOC_040237	XLOC_040237	Solyc12g014060.1	chr12:4869486-4874592	7.61025	8.56647	8.25513	NA	NA		KOG2249	Polynucleotidyl transferase, ribonuclease H-like superfamily protein
XLOC_041886	XLOC_041886	Solyc12g014060.1	chr12:4869486-4874592	32.3806	29.0106	26.6649	NA	NA		KOG2249	Polynucleotidyl transferase, ribonuclease H-like superfamily protein
XLOC_040236	XLOC_040236	Solyc12g014050.1	chr12:4860151-4867016	9.262	7.70344	6.01316	GO:0008270(zinc ion binding),GO:0016491(oxidoreductase activity),GO:0055114(oxidation-reduction process)	NA		KOG1198	GroES-like zinc-binding alcohol dehydrogenase family protein
XLOC_041885	XLOC_041885	Solyc12g014050.1	chr12:4860151-4867016	38.8143	49.0959	39.5613	GO:0008270(zinc ion binding),GO:0016491(oxidoreductase activity),GO:0055114(oxidation-reduction process)	NA		KOG1198	GroES-like zinc-binding alcohol dehydrogenase family protein
XLOC_041884	XLOC_041884	Solyc12g014040.1	chr12:4855681-4856498	0.156778	0	0.0499192	NA	NA
XLOC_040235	XLOC_040235	Solyc12g014030.1	chr12:4854804-4855158	0.420083	0	0	NA	NA
XLOC_040234	XLOC_040234	Solyc12g014020.1	chr12:4844616-4851742	1.88176	1.16936	1.71643	NA	NA		KOG3416	Nucleic acid-binding, OB-fold-like protein
XLOC_041883	XLOC_041883	Solyc12g014020.1	chr12:4844616-4851742	4.5802	2.86825	4.16213	NA	NA		KOG3416	Nucleic acid-binding, OB-fold-like protein
XLOC_040233	XLOC_040233	Solyc12g014010.1	chr12:4844616-4851742	0.279612	0.236793	0.351424	GO:0016758(transferase activity, transferring hexosyl groups),GO:0008152(metabolic process)	NA		KOG1192	UDP-glucosyl transferase 71B1
XLOC_040232	XLOC_040232	Solyc12g014000.1	chr12:4840018-4842573	1.28544	1.85624	2.00703	NA	NA			Tetratricopeptide repeat (TPR)-like superfamily protein
XLOC_041882	XLOC_041882	Solyc12g014000.1	chr12:4840018-4842573	1.23143	1.53822	1.55006	NA	NA			Tetratricopeptide repeat (TPR)-like superfamily protein
XLOC_040231	XLOC_040231	Solyc12g013990.1	chr12:4825556-4835358	12.0432	12.3459	13.8635	GO:0003723(RNA binding),GO:0003735(structural constituent of ribosome),GO:0006412(translation),GO:0015934(large ribosomal subunit)	NA		KOG1570	Ribosomal protein L1p/L10e family
XLOC_041881	XLOC_041881	Solyc12g013980.1	chr12:4805135-4824225	0	0	55.7917	GO:0004672(protein kinase activity),GO:0005524(ATP binding),GO:0006468(protein phosphorylation)	NA		KOG0192	Mitogen activated protein kinase kinase kinase-related
XLOC_040230	XLOC_040230	Solyc12g013970.1,Solyc12g013980.1	chr12:4805135-4824225	1.60185	1.36827	1.74805	NA	NA			Protein kinase superfamily protein
XLOC_041880	XLOC_041880	Solyc12g013960.1	chr12:4785523-4790246	8.87267	12.5935	6.56846	NA	NA			Protein of unknown function (DUF688)
XLOC_041879	XLOC_041879	Solyc12g013950.1	chr12:4775432-4784609	11.7842	10.0051	11.6648	GO:0006904(vesicle docking involved in exocytosis),GO:0016192(vesicle-mediated transport)	NA
XLOC_041878	XLOC_041878	Solyc12g013920.1	chr12:4753415-4757498	119.193	146.525	149.832	NA	NA		KOG3399	Yippee family putative zinc-binding protein
XLOC_040227	XLOC_040227	Solyc12g013910.1	chr12:4745626-4750635	2.52969	2.57566	2.29703	NA	NA			prenylated RAB acceptor 1.H
XLOC_041877	XLOC_041877	Solyc12g013910.1	chr12:4745626-4750635	9.32733	10.1359	7.7364	NA	NA			prenylated RAB acceptor 1.H
XLOC_041872	XLOC_041872	Solyc12g013900.1	chr12:4705060-4706668	16.9452	12.8308	13.526	GO:0005507(copper ion binding),GO:0009055(electron carrier activity)	NA			early nodulin-like protein 2
XLOC_040220	XLOC_040220	Solyc12g013890.1	chr12:4682042-4693552	19.8955	14.0283	22.9565	NA	NA			embryo defective 2737
XLOC_041871	XLOC_041871	Solyc12g013880.1	chr12:4667361-4680525	4.36618	4.33753	5.03262	GO:0003677(DNA binding),GO:0006260(DNA replication),GO:0005664(nuclear origin of replication recognition complex)	04110(Cell cycle)	K02605		origin recognition complex subunit 3
XLOC_040218	XLOC_040218	Solyc12g013870.1	chr12:4655949-4664705	16.186	14.7532	13.5007	GO:0003723(RNA binding)	NA		KOG4837	RNA-binding S4 domain-containing protein
XLOC_041870	XLOC_041870	Solyc12g013870.1	chr12:4655949-4664705	6.43281	7.66586	6.79141	GO:0003723(RNA binding)	NA		KOG4837	RNA-binding S4 domain-containing protein
XLOC_041869	XLOC_041869	Solyc12g013850.1	chr12:4630431-4641430	1.30429	1.59577	2.14874	GO:0008375(acetylglucosaminyltransferase activity),GO:0016020(membrane)	NA		KOG0799	Core-2/I-branching beta-1,6-N-acetylglucosaminyltransferase family protein
XLOC_040216	XLOC_040216	Solyc12g013840.1	chr12:4630431-4641430	7.96973	7.89667	9.84784	GO:0004672(protein kinase activity),GO:0005524(ATP binding),GO:0006468(protein phosphorylation),GO:0005515(protein binding)	NA		KOG1332	SPA1-related 3
XLOC_040215	XLOC_040215	Solyc12g013830.1	chr12:4621478-4623767	31.1161	19.3957	19.5985	NA	NA
XLOC_041868	XLOC_041868	Solyc12g013830.1	chr12:4621478-4623767	5.20266	3.56367	3.90056	NA	NA
XLOC_041867	XLOC_041867	Solyc12g013820.1	chr12:4603311-4609783	5.59434	8.14018	5.6608	GO:0016881(acid-amino acid ligase activity)	NA		KOG0417	Ubiquitin-conjugating enzyme family protein
XLOC_041866	XLOC_041866	Solyc12g013810.1	chr12:4597673-4599971	110.779	138.707	120.458	GO:0045454(cell redox homeostasis),GO:0016491(oxidoreductase activity),GO:0015035(protein disulfide oxidoreductase activity),GO:0009055(electron carrier activity),GO:0006662(glycerol ether metabolic process)	NA		KOG0910	thioredoxin M-type 4
XLOC_040214	XLOC_040214	Solyc12g013800.1	chr12:4593710-4596815	1.95141	0.763939	1.5883	NA	NA		KOG0823	RING membrane-anchor 1
XLOC_041865	XLOC_041865	Solyc12g013800.1	chr12:4593710-4596815	23.7181	18.0775	24.8528	NA	NA		KOG0823	RING membrane-anchor 1
XLOC_040213	XLOC_040213	Solyc12g013790.1	chr12:4588250-4591740	14.9858	1.29077	1.51039	NA	NA
XLOC_041864	XLOC_041864	Solyc12g013790.1	chr12:4588250-4591740	9.62135	13.0724	10.4006	NA	NA
XLOC_041863	XLOC_041863	Solyc12g013780.1	chr12:4584782-4587211	0	0	0.100049	GO:0016491(oxidoreductase activity),GO:0016706(oxidoreductase activity, acting on paired donors, with incorporation or reduction of molecular oxygen, 2-oxoglutarate as one donor, and incorporation of one atom each of oxygen into both donors),GO:0055114(oxidation-reduction process)	NA		KOG0143	gibberellin 20-oxidase 3
XLOC_041862	XLOC_041862	Solyc12g013770.1	chr12:4582232-4583505	2.0284	0.307795	1.53177	GO:0004553(hydrolase activity, hydrolyzing O-glycosyl compounds),GO:0005975(carbohydrate metabolic process)	NA			Glycosyl hydrolase superfamily protein
XLOC_041860	XLOC_041860	Solyc12g013750.1	chr12:4571919-4574557	61.8826	62.1119	57.1842	NA	NA			Glycosyl hydrolase superfamily protein
XLOC_041859	XLOC_041859	Solyc12g013730.1	chr12:4558665-4559140	0	0	3.70906	GO:0005515(protein binding)	NA			receptor like protein 6
XLOC_041858	XLOC_041858	Solyc12g013710.1	chr12:4532341-4551662	1.55922	0.483662	1.16916	GO:0016491(oxidoreductase activity),GO:0008152(metabolic process)	00860(Porphyrin and chlorophyll metabolism)	K00218	KOG1208	protochlorophyllide oxidoreductase A
XLOC_040208	XLOC_040208	Solyc12g013700.1	chr12:4532341-4551662	2663.51	5499.3	936.485	NA	NA			Aluminium induced protein with YGL and LRDR motifs
XLOC_041857	XLOC_041857	Solyc12g013690.1	chr12:4532341-4551662	1876.64	3123.72	898.518	GO:0009055(electron carrier activity),GO:0016491(oxidoreductase activity),GO:0055114(oxidation-reduction process),GO:0016705(oxidoreductase activity, acting on paired donors, with incorporation or reduction of molecular oxygen),GO:0016117(carotenoid biosynthetic process),GO:0004497(monooxygenase activity)	NA		KOG2614	FAD/NAD(P)-binding oxidoreductase family protein
XLOC_041856	XLOC_041856	Solyc12g013680.1	chr12:4509059-4511957	0.523455	0.546396	0.366512	GO:0005515(protein binding)	NA		KOG0472	receptor like protein 7
XLOC_040205	XLOC_040205	Solyc12g013670.1	chr12:4508120-4508846	1.69065	0.564475	2.01198	NA	NA			Glycosyl hydrolase superfamily protein
XLOC_040203	XLOC_040203	Solyc12g013650.1	chr12:4494794-4496351	18.1405	14.2717	18.9927	NA	NA			Protein of unknown function (DUF1218)
XLOC_041855	XLOC_041855	Solyc12g013640.1	chr12:4477878-4481200	0.251817	0.188684	0.0188572	GO:0005524(ATP binding),GO:0016887(ATPase activity),GO:0016020(membrane)	NA		KOG0061	ABC-2 type transporter family protein
XLOC_040202	XLOC_040202	Solyc12g013620.1	chr12:4461495-4464719	79.3487	118.088	73.206	GO:0003677(DNA binding),GO:0006355(regulation of transcription, DNA-dependent)	NA			NAC (No Apical Meristem) domain transcriptional regulator superfamily protein
XLOC_041853	XLOC_041853	Solyc12g013620.1	chr12:4461495-4464719	184.172	226.215	147.637	GO:0003677(DNA binding),GO:0006355(regulation of transcription, DNA-dependent)	NA			NAC (No Apical Meristem) domain transcriptional regulator superfamily protein
XLOC_040201	XLOC_040201	Solyc12g013610.1	chr12:4452554-4453362	0.0525859	0	0	NA	NA			Protein of unknown function (DUF1645)
XLOC_040200	XLOC_040200	Solyc12g013590.1,Solyc12g013600.1	chr12:4429689-4448632	1.00599	0.893202	0.906987	NA	NA		KOG1801	P-loop containing nucleoside triphosphate hydrolases superfamily protein
XLOC_040199	XLOC_040199	Solyc12g013580.1	chr12:4417319-4424112	25.7093	24.3695	21.6189	GO:0003755(peptidyl-prolyl cis-trans isomerase activity),GO:0006457(protein folding)	NA			Cyclophilin-like peptidyl-prolyl cis-trans isomerase family protein
XLOC_041852	XLOC_041852	Solyc12g013580.1	chr12:4417319-4424112	6.13069	5.12918	4.78762	GO:0003755(peptidyl-prolyl cis-trans isomerase activity),GO:0006457(protein folding)	NA			Cyclophilin-like peptidyl-prolyl cis-trans isomerase family protein
XLOC_040198	XLOC_040198	Solyc12g013570.1	chr12:4413248-4413993	0	0	0.317196	NA	NA			PLAC8 family protein
XLOC_040197	XLOC_040197	Solyc12g013560.1	chr12:4405406-4412222	4.37985	4.9971	3.58446	GO:0046854(phosphatidylinositol phosphorylation),GO:0004437(inositol or phosphatidylinositol phosphatase activity)	00920(Sulfur metabolism)	K01082	KOG1528	HAL2-like
XLOC_040196	XLOC_040196	Solyc12g013550.1	chr12:4397885-4403470	224.519	247.372	201.696	NA	NA
XLOC_041850	XLOC_041850	Solyc12g013550.1	chr12:4397885-4403470	2.22773	3.32127	1.25357	NA	NA
XLOC_040195	XLOC_040195	Solyc12g013540.1	chr12:4393941-4397024	51.3519	60.2042	54.8378	NA	NA
XLOC_041849	XLOC_041849	Solyc12g013540.1	chr12:4393941-4397024	6.52768	17.8273	14.2819	NA	NA
XLOC_040192	XLOC_040192	Solyc12g013530.1	chr12:4383814-4387464	132.515	132.508	123.776	NA	NA
XLOC_040191	XLOC_040191	Solyc12g013520.1	chr12:4380519-4382414	0.335351	0.466501	0.114075	NA	NA
XLOC_040190	XLOC_040190	Solyc12g013510.1	chr12:4379770-4380190	37.9789	51.0318	34.4834	GO:0003677(DNA binding),GO:0006334(nucleosome assembly),GO:0005634(nucleus),GO:0000786(nucleosome)	05322(Systemic lupus erythematosus)	K11252	KOG1744	Histone superfamily protein
XLOC_040189	XLOC_040189	Solyc12g013500.1	chr12:4376686-4379594	3.1293	4.49141	2.36552	NA	NA
XLOC_041845	XLOC_041845	Solyc12g013500.1	chr12:4376686-4379594	20.8343	24.5094	17.6943	NA	NA
XLOC_040188	XLOC_040188	Solyc12g011450.1	chr12:4262084-4264139	17.4863	26.3227	19.1846	GO:0016020(membrane),GO:0009765(photosynthesis, light harvesting)	00196(Photosynthesis - antenna proteins)	K08914		light-harvesting chlorophyll B-binding protein 3
XLOC_040187	XLOC_040187	Solyc12g011440.1	chr12:4258480-4261553	84.8793	63.8569	106.482	GO:0006412(translation),GO:0005840(ribosome),GO:0003735(structural constituent of ribosome)	NA			Ribosomal protein L18ae family
XLOC_041838	XLOC_041838	Solyc12g011440.1	chr12:4258480-4261553	8.37611	5.72637	7.99368	GO:0006412(translation),GO:0005840(ribosome),GO:0003735(structural constituent of ribosome)	NA			Ribosomal protein L18ae family
XLOC_040186	XLOC_040186	Solyc12g011430.1	chr12:4254434-4257509	35.0974	41.0303	37.1946	GO:0016787(hydrolase activity)	NA		KOG0814	glyoxalase II 3
XLOC_041837	XLOC_041837	Solyc12g011420.1	chr12:4244643-4251696	79.8333	72.9394	77.4374	GO:0005515(protein binding)	NA			Calcium-dependent lipid-binding (CaLB domain) family protein
XLOC_041836	XLOC_041836	Solyc12g011410.1	chr12:4241443-4241951	0.185038	0	0.925786	NA	NA
XLOC_041835	XLOC_041835	Solyc12g011400.1	chr12:4219639-4222331	1.7699	2.06527	1.73334	NA	NA			Tetratricopeptide repeat (TPR)-like superfamily protein
XLOC_040183	XLOC_040183	Solyc12g011380.1	chr12:4212084-4212504	0.217402	0	1.91095	NA	NA
XLOC_041834	XLOC_041834	Solyc12g011370.1	chr12:4203734-4205588	5.83199	8.4446	6.20396	GO:0006810(transport),GO:0055085(transmembrane transport),GO:0016020(membrane),GO:0015171(amino acid transmembrane transporter activity),GO:0003333(amino acid transmembrane transport)	NA		KOG1286	cationic amino acid transporter 8
XLOC_040182	XLOC_040182	Solyc12g011360.1	chr12:4201253-4202360	0.0323457	0.206366	0	NA	NA			interactor of constitutive active rops 1
XLOC_040181	XLOC_040181	Solyc12g011340.1	chr12:4182913-4190948	65.8585	92.4631	41.942	GO:0003676(nucleic acid binding)	NA		KOG0131	CTC-interacting domain 9
XLOC_041831	XLOC_041831	Solyc12g011340.1	chr12:4182913-4190948	24.0337	44.6764	13.5122	GO:0003676(nucleic acid binding)	NA		KOG0131	CTC-interacting domain 9
XLOC_041832	XLOC_041832	Solyc12g011340.1	chr12:4182913-4190948	3.87721	6.1761	1.79486	GO:0003676(nucleic acid binding)	NA		KOG0131	CTC-interacting domain 9
XLOC_040180	XLOC_040180	Solyc12g011330.2	chr12:4164578-4175035	18.6754	20.2593	18.8773	GO:0000156(two-component response regulator activity),GO:0000160(two-component signal transduction system (phosphorelay)),GO:0006355(regulation of transcription, DNA-dependent),GO:0000155(two-component sensor activity),GO:0007165(signal transduction),GO:0016020(membrane),GO:0005515(protein binding),GO:0005524(ATP binding)	NA	K14509	KOG0519	Signal transduction histidine kinase, hybrid-type, ethylene sensor
XLOC_041830	XLOC_041830	Solyc12g011310.1,Solyc12g011320.1	chr12:4159247-4163335	399.613	512.707	603.882	NA	NA		KOG0406	glutathione S-transferase TAU 19
XLOC_040179	XLOC_040179	Solyc12g011310.1	chr12:4159247-4163335	39.0943	47.5215	56.3815	GO:0005515(protein binding)	NA		KOG0406	glutathione S-transferase TAU 19
XLOC_040177	XLOC_040177	Solyc12g011290.1	chr12:4145545-4151148	0.545134	0.198577	0.363578	GO:0003777(microtubule motor activity),GO:0005524(ATP binding),GO:0007018(microtubule-based movement)	NA	K10406	KOG0239	Di-glucose binding protein with Kinesin motor domain
XLOC_041829	XLOC_041829	Solyc12g011280.1	chr12:4139453-4140793	0.864301	0.353408	1.72813	GO:0016020(membrane),GO:0009765(photosynthesis, light harvesting)	00196(Photosynthesis - antenna proteins)	K08909		photosystem I light harvesting complex gene 3
XLOC_040176	XLOC_040176	Solyc12g011270.1	chr12:4130503-4139185	24.6273	19.948	23.1781	GO:0003746(translation elongation factor activity),GO:0006414(translational elongation),GO:0005622(intracellular)	NA		KOG1071	translation elongation factor Ts (EF-Ts), putative
XLOC_041828	XLOC_041828	Solyc12g011270.1	chr12:4130503-4139185	5.53655	6.59083	6.60034	GO:0003746(translation elongation factor activity),GO:0006414(translational elongation),GO:0005622(intracellular)	NA		KOG1071	translation elongation factor Ts (EF-Ts), putative
XLOC_040172	XLOC_040172	Solyc12g011230.1	chr12:4075690-4077453	9.1466	2.19549	2.55734	NA	NA
XLOC_041827	XLOC_041827	Solyc12g011230.1	chr12:4075690-4077453	0.803769	0.744732	0.925651	NA	NA
XLOC_041826	XLOC_041826	Solyc12g011200.1	chr12:4045305-4047487	0.174805	0	0	GO:0003700(sequence-specific DNA binding transcription factor activity),GO:0043565(sequence-specific DNA binding),GO:0006355(regulation of transcription, DNA-dependent)	NA			WRKY DNA-binding protein 28
XLOC_040168	XLOC_040168	Solyc12g011190.1	chr12:4033784-4039407	8.42188	7.48718	9.26263	NA	NA
XLOC_041825	XLOC_041825	Solyc12g011190.1	chr12:4033784-4039407	6.1325	5.18919	7.22526	NA	NA
XLOC_040167	XLOC_040167	Solyc12g011180.1	chr12:4021429-4033273	7.99891	10.4263	8.55635	NA	NA		KOG2473	Transcription factor IIIC, subunit 5
XLOC_041824	XLOC_041824	Solyc12g011180.1	chr12:4021429-4033273	13.7835	18.3246	14.8779	NA	NA		KOG2473	Transcription factor IIIC, subunit 5
XLOC_040166	XLOC_040166	Solyc12g011170.1	chr12:4013434-4018305	0.755381	0.158064	1.824	GO:0005515(protein binding),GO:0003824(catalytic activity),GO:0008152(metabolic process)	NA		KOG1329	phospholipase D alpha 1
XLOC_040165	XLOC_040165	Solyc12g011160.1	chr12:4007821-4012854	45.6146	48.5099	33.6213	GO:0003824(catalytic activity),GO:0008152(metabolic process)	00280(Valine, leucine and isoleucine degradation)	K05605	KOG1684	ATP-dependent caseinolytic (Clp) protease/crotonase family protein
XLOC_041822	XLOC_041822	Solyc12g011140.1	chr12:3975872-3981612	0	0	0.119035	GO:0004252(serine-type endopeptidase activity),GO:0006508(proteolysis),GO:0042802(identical protein binding),GO:0043086(negative regulation of catalytic activity)	NA			Subtilisin-like serine endopeptidase family protein
XLOC_040164	XLOC_040164	Solyc12g011130.1	chr12:3971009-3974056	10.1945	15.1677	10.8071	GO:0003924(GTPase activity),GO:0005525(GTP binding),GO:0007264(small GTPase mediated signal transduction),GO:0005634(nucleus),GO:0005737(cytoplasm),GO:0005622(intracellular)	NA	K07976	KOG0098	RAB GTPase homolog B1C
XLOC_041821	XLOC_041821	Solyc12g011130.1	chr12:3971009-3974056	20.0714	31.3969	19.9566	GO:0003924(GTPase activity),GO:0005525(GTP binding),GO:0007264(small GTPase mediated signal transduction),GO:0005634(nucleus),GO:0005737(cytoplasm),GO:0005622(intracellular)	NA	K07976	KOG0098	RAB GTPase homolog B1C
XLOC_040160	XLOC_040160	Solyc12g011050.1	chr12:3912711-3927186	26.3303	27.5387	26.1873	GO:0003676(nucleic acid binding)	NA		KOG0114	RNA recognition motif (RRM)-containing protein
XLOC_041816	XLOC_041816	Solyc12g011040.1	chr12:3894073-3904280	0.105331	0.0464815	0.0378887	GO:0016702(oxidoreductase activity, acting on single donors with incorporation of molecular oxygen, incorporation of two atoms of oxygen),GO:0046872(metal ion binding),GO:0055114(oxidation-reduction process),GO:0005515(protein binding)	NA			lipoxygenase 2
XLOC_040159	XLOC_040159	Solyc12g011030.1	chr12:3892611-3893722	1.50635	0.337879	2.51437	GO:0004553(hydrolase activity, hydrolyzing O-glycosyl compounds),GO:0005975(carbohydrate metabolic process),GO:0016762(xyloglucan:xyloglucosyl transferase activity),GO:0006073(cellular glucan metabolic process),GO:0005618(cell wall),GO:0048046(apoplast)	NA			xyloglucan endotransglucosylase/hydrolase 15
XLOC_041815	XLOC_041815	Solyc12g011030.1	chr12:3892611-3893722	1.48756	0	1.54114	GO:0004553(hydrolase activity, hydrolyzing O-glycosyl compounds),GO:0005975(carbohydrate metabolic process),GO:0016762(xyloglucan:xyloglucosyl transferase activity),GO:0006073(cellular glucan metabolic process),GO:0005618(cell wall),GO:0048046(apoplast)	NA			xyloglucan endotransglucosylase/hydrolase 15
XLOC_041814	XLOC_041814	Solyc12g011020.1	chr12:3877789-3880867	2.27897	2.12019	2.28815	NA	NA	K07015	KOG2961	haloacid dehalogenase (HAD) superfamily protein
XLOC_040158	XLOC_040158	Solyc12g011010.1	chr12:3870608-3872077	47507.3	0	2445.64	NA	NA			protodermal factor 1
XLOC_041813	XLOC_041813	Solyc12g011010.1	chr12:3870608-3872077	1.15599	0.669759	8.20133	NA	NA			protodermal factor 1
XLOC_041812	XLOC_041812	Solyc12g011000.1	chr12:3858048-3864969	86.5557	73.2509	82.5536	GO:0046912(transferase activity, transferring acyl groups, acyl groups converted into alkyl on transfer),GO:0044262(cellular carbohydrate metabolic process)	00020(Citrate cycle (TCA cycle))	K01647	KOG2617	citrate synthase 2
XLOC_041811	XLOC_041811	Solyc12g010990.1	chr12:3849993-3854459	0	0	0.146983	GO:0016020(membrane),GO:0055085(transmembrane transport)	NA		KOG1443	Nucleotide/sugar transporter family protein
XLOC_041809	XLOC_041809	Solyc12g010970.1	chr12:3833702-3835990	0.47377	0	0.765095	GO:0055114(oxidation-reduction process),GO:0016491(oxidoreductase activity),GO:0008270(zinc ion binding)	NA			alkenal reductase
XLOC_041808	XLOC_041808	Solyc12g010960.1	chr12:3832262-3833603	0	0	0.471423	GO:0008270(zinc ion binding),GO:0016491(oxidoreductase activity),GO:0055114(oxidation-reduction process)	NA			Zinc-binding dehydrogenase family protein
XLOC_041807	XLOC_041807	Solyc12g010950.1	chr12:3827847-3830773	0.315987	0.129426	0.297403	GO:0008270(zinc ion binding),GO:0016491(oxidoreductase activity),GO:0055114(oxidation-reduction process)	NA	K08070	KOG1196	alkenal reductase
XLOC_041806	XLOC_041806	Solyc12g010940.1	chr12:3822165-3822834	0.549089	0.346288	0.666748	NA	NA
XLOC_040157	XLOC_040157	Solyc12g010930.1	chr12:3818533-3820142	88.1386	65.6664	94.2833	GO:0003735(structural constituent of ribosome),GO:0006412(translation),GO:0005622(intracellular),GO:0005840(ribosome)	NA		KOG0397	Ribosomal L5P family protein
XLOC_040156	XLOC_040156	Solyc12g010920.1	chr12:3815831-3816769	340.106	309.38	956.132	GO:0012511(monolayer-surrounded lipid storage body),GO:0016021(integral to membrane)	NA			Oleosin family protein
XLOC_041805	XLOC_041805	Solyc12g010910.1	chr12:3811810-3813376	0.563813	0.103774	0.638774	GO:0004806(triglyceride lipase activity),GO:0006629(lipid metabolic process)	NA		KOG4569	alpha/beta-Hydrolases superfamily protein
XLOC_040155	XLOC_040155	Solyc12g010900.1	chr12:3807526-3809695	11.3116	6.74097	14.6836	NA	NA			RNI-like superfamily protein
XLOC_041804	XLOC_041804	Solyc12g010880.1,Solyc12g010890.1	chr12:3791119-3796332	8.53573	8.39207	8.59877	NA	NA		KOG1493	RING/U-box superfamily protein
XLOC_040154	XLOC_040154	Solyc12g010870.1	chr12:3785576-3790332	11.943	9.24362	15.9915	NA	00190(Oxidative phosphorylation)	K02116		ATP synthase protein I -related
XLOC_041803	XLOC_041803	Solyc12g010860.1	chr12:3779388-3784366	126.723	110.598	113.494	GO:0019904(protein domain specific binding)	NA		KOG0841	general regulatory factor 9
XLOC_040153	XLOC_040153	Solyc12g010850.1	chr12:3779388-3784366	3.29884	3.30712	2.96729	NA	NA
XLOC_040152	XLOC_040152	Solyc12g010840.1	chr12:3772902-3778701	54.7094	36.0605	63.6233	GO:0004455(ketol-acid reductoisomerase activity),GO:0009082(branched chain family amino acid biosynthetic process),GO:0055114(oxidation-reduction process),GO:0008652(cellular amino acid biosynthetic process),GO:0016491(oxidoreductase activity)	00290(Valine, leucine and isoleucine biosynthesis)	K00053		ketol-acid reductoisomerase
XLOC_041802	XLOC_041802	Solyc12g010820.1,Solyc12g010830.1	chr12:3763137-3770878	61.0049	74.6288	94.6758	NA	NA			late embryogenesis abundant domain-containing protein / LEA domain-containing protein
XLOC_041801	XLOC_041801	Solyc12g010800.1	chr12:3715694-3717430	11.1396	4.52111	13.125	GO:0003700(sequence-specific DNA binding transcription factor activity),GO:0043565(sequence-specific DNA binding),GO:0046983(protein dimerization activity),GO:0006355(regulation of transcription, DNA-dependent)	NA			Basic-leucine zipper (bZIP) transcription factor family protein
XLOC_040148	XLOC_040148	Solyc12g010790.1	chr12:3710877-3713754	19.0669	20.2186	14.2516	GO:0003924(GTPase activity),GO:0005525(GTP binding),GO:0007264(small GTPase mediated signal transduction),GO:0005622(intracellular)	NA	K07976	KOG0087	RAB GTPase homolog A1F
XLOC_040149	XLOC_040149	Solyc12g010790.1	chr12:3710877-3713754	1.95823	1.83548	1.53462	GO:0003924(GTPase activity),GO:0005525(GTP binding),GO:0007264(small GTPase mediated signal transduction),GO:0005622(intracellular)	NA	K07976	KOG0087	RAB GTPase homolog A1F
XLOC_041800	XLOC_041800	Solyc12g010790.1	chr12:3710877-3713754	48.0572	37.6756	43.1242	GO:0003924(GTPase activity),GO:0005525(GTP binding),GO:0007264(small GTPase mediated signal transduction),GO:0005622(intracellular)	NA	K07976	KOG0087	RAB GTPase homolog A1F
XLOC_040144	XLOC_040144	Solyc12g010750.1	chr12:3670659-3675334	0.702651	0.341271	0.562452	GO:0015031(protein transport),GO:0016021(integral to membrane)	NA		KOG3088	secretory carrier 3
XLOC_040143	XLOC_040143	Solyc12g010740.1	chr12:3660488-3670087	162.186	147.297	185.839	GO:0004672(protein kinase activity),GO:0005524(ATP binding),GO:0006468(protein phosphorylation),GO:0005515(protein binding)	NA		KOG1187	STRUBBELIG-receptor family 3
XLOC_040142	XLOC_040142	Solyc12g010730.1	chr12:3644941-3648254	11.0618	18.6637	8.40958	NA	NA			Protein of unknown function (DUF789)
XLOC_041798	XLOC_041798	Solyc12g010730.1	chr12:3644941-3648254	51.2646	77.3351	35.3292	NA	NA			Protein of unknown function (DUF789)
XLOC_041797	XLOC_041797	Solyc12g010710.1	chr12:3635211-3635634	0.418514	0.620436	0	NA	NA
XLOC_040140	XLOC_040140	Solyc12g010690.1	chr12:3627043-3630301	16.6476	15.783	16.3354	GO:0022857(transmembrane transporter activity),GO:0055085(transmembrane transport),GO:0016021(integral to membrane)	NA		KOG0254	Major facilitator superfamily protein
XLOC_040139	XLOC_040139	Solyc12g010680.1	chr12:3618708-3620479	22.1841	25.9631	19.1411	GO:0008080(N-acetyltransferase activity),GO:0016747(transferase activity, transferring acyl groups other than amino-acyl groups),GO:0008152(metabolic process)	NA		KOG3139	Acyl-CoA N-acyltransferases (NAT) superfamily protein
XLOC_040138	XLOC_040138	Solyc12g010670.1	chr12:3614741-3615416	1.81864	0.307495	0.790772	NA	NA		KOG0823	RING membrane-anchor 1
XLOC_040136	XLOC_040136	Solyc12g010650.1	chr12:3593794-3596323	5.99201	6.59545	4.75794	NA	NA		KOG1267	Mitochondrial transcription termination factor family protein
XLOC_041795	XLOC_041795	Solyc12g010650.1	chr12:3593794-3596323	1.83042	0.426512	0.253426	NA	NA		KOG1267	Mitochondrial transcription termination factor family protein
XLOC_040135	XLOC_040135	Solyc12g010640.1	chr12:3590927-3593340	21.2124	17.3637	19.9525	NA	NA
XLOC_041793	XLOC_041793	Solyc12g010610.1	chr12:3586919-3587634	0	0.0578711	0	NA	NA
XLOC_040133	XLOC_040133	Solyc12g010600.1	chr12:3579392-3586368	0.340597	0.56802	0.144134	GO:0003677(DNA binding),GO:0003899(DNA-directed RNA polymerase activity),GO:0006351(transcription, DNA-dependent),GO:0032549(ribonucleoside binding)	00230(Purine metabolism)	K03010	KOG0214	DNA-directed RNA polymerase family protein
XLOC_040132	XLOC_040132	Solyc12g010590.1	chr12:3563159-3568207	0	0	0.118137	GO:0004144(diacylglycerol O-acyltransferase activity)	NA			O-acyltransferase (WSD1-like) family protein
XLOC_040130	XLOC_040130	Solyc12g010570.1	chr12:3547558-3549840	0.175541	0.600825	1.52865	GO:0016021(integral to membrane)	NA		KOG3882	tetraspanin7
XLOC_041790	XLOC_041790	Solyc12g010540.1	chr12:3531521-3532820	4.39692	2.80134	7.65137	GO:0016491(oxidoreductase activity),GO:0008152(metabolic process),GO:0003854(3-beta-hydroxy-delta5-steroid dehydrogenase activity),GO:0016616(oxidoreductase activity, acting on the CH-OH group of donors, NAD or NADP as acceptor),GO:0006694(steroid biosynthetic process),GO:0055114(oxidation-reduction process),GO:0003824(catalytic activity),GO:0050662(coenzyme binding),GO:0044237(cellular metabolic…	NA		KOG1371	UDP-D-glucuronate 4-epimerase 1
XLOC_040128	XLOC_040128	Solyc12g010520.1	chr12:3516120-3519376	26.8414	27.6964	25.7391	GO:0016149(translation release factor activity, codon specific),GO:0006415(translational termination),GO:0005737(cytoplasm)	NA	K03265	KOG0688	eukaryotic release factor 1-3
XLOC_040127	XLOC_040127	Solyc12g010500.1	chr12:3509142-3510865	0	0	0.0555153	NA	NA			RING/U-box superfamily protein
XLOC_041788	XLOC_041788	Solyc12g010480.1	chr12:3490184-3494072	0	0.143646	0.235062	GO:0016021(integral to membrane)	NA		KOG0748	heptahelical transmembrane protein2
XLOC_040124	XLOC_040124	Solyc12g010450.1	chr12:3471087-3475830	7.82871	2.52497	1.28362	GO:0003824(catalytic activity)	NA		KOG0698	DNA-binding protein phosphatase 1
XLOC_041786	XLOC_041786	Solyc12g010450.1	chr12:3471087-3475830	2.12897	3.89078	2.03214	GO:0003824(catalytic activity)	NA		KOG0698	DNA-binding protein phosphatase 1
XLOC_040123	XLOC_040123	Solyc12g010440.1	chr12:3468202-3470542	2.65177	8.36669	3.41883	GO:0055085(transmembrane transport),GO:0016021(integral to membrane)	NA		KOG2533	Major facilitator superfamily protein
XLOC_041785	XLOC_041785	Solyc12g010440.1	chr12:3468202-3470542	1.59493	4.44522	1.04287	GO:0055085(transmembrane transport),GO:0016021(integral to membrane)	NA		KOG2533	Major facilitator superfamily protein
XLOC_041784	XLOC_041784	Solyc12g010430.1	chr12:3464006-3464420	42.2625	53.1054	36.3276	NA	NA
XLOC_040122	XLOC_040122	Solyc12g010420.1	chr12:3460381-3461097	2.46725	2.83241	3.95171	NA	NA
XLOC_041783	XLOC_041783	Solyc12g010420.1	chr12:3460381-3461097	167.847	54.6865	207.589	NA	NA
XLOC_040121	XLOC_040121	Solyc12g010410.1	chr12:3455746-3459453	6.21407	15.204	9.33419	GO:0003700(sequence-specific DNA binding transcription factor activity),GO:0043565(sequence-specific DNA binding),GO:0006355(regulation of transcription, DNA-dependent),GO:0003677(DNA binding),GO:0005634(nucleus)	NA		KOG0773	KNOTTED1-like homeobox gene 3
XLOC_040118	XLOC_040118	Solyc12g010400.1	chr12:3450310-3451412	215.868	282.389	277.501	NA	NA
XLOC_041781	XLOC_041781	Solyc12g010390.1	chr12:3440121-3442095	81.8854	79.4632	77.833	GO:0016021(integral to membrane)	NA		KOG1278	Endomembrane protein 70 protein family
XLOC_040117	XLOC_040117	Solyc12g010380.1	chr12:3429264-3438938	3.72436	8.59559	7.32332	GO:0005524(ATP binding),GO:0019205(nucleobase-containing compound kinase activity),GO:0006139(nucleobase-containing compound metabolic process)	00230(Purine metabolism)	K00939	KOG3078	adenylate kinase family protein
XLOC_041780	XLOC_041780	Solyc12g010380.1	chr12:3429264-3438938	12.3931	12.1939	12.5297	GO:0005524(ATP binding),GO:0019205(nucleobase-containing compound kinase activity),GO:0006139(nucleobase-containing compound metabolic process)	00230(Purine metabolism)	K00939	KOG3078	adenylate kinase family protein
XLOC_040116	XLOC_040116	Solyc12g010360.1	chr12:3413620-3421147	0	0	0.00592949	GO:0000166(nucleotide binding),GO:0046872(metal ion binding),GO:0003824(catalytic activity),GO:0008152(metabolic process),GO:0016020(membrane),GO:0015662(ATPase activity, coupled to transmembrane movement of ions, phosphorylative mechanism),GO:0006812(cation transport),GO:0006754(ATP biosynthetic process)	NA		KOG0205	H(+)-ATPase 8
XLOC_041777	XLOC_041777	Solyc12g010350.1	chr12:3404603-3409984	6.97486	14.5173	12.1352	GO:0003735(structural constituent of ribosome),GO:0006412(translation),GO:0005622(intracellular),GO:0005840(ribosome)	03010(Ribosome)	K02924	KOG0002	Ribosomal protein L39 family protein
XLOC_041778	XLOC_041778	Solyc12g010350.1	chr12:3404603-3409984	10.0154	6.85164	5.18993	GO:0003735(structural constituent of ribosome),GO:0006412(translation),GO:0005622(intracellular),GO:0005840(ribosome)	03010(Ribosome)	K02924	KOG0002	Ribosomal protein L39 family protein
XLOC_040115	XLOC_040115	Solyc12g010340.1,Solyc12g010350.1	chr12:3404603-3409984	71.5465	29.1435	45.4707	NA	NA	K12834	KOG1705	PHF5-like protein
XLOC_041776	XLOC_041776	Solyc12g010330.1	chr12:3391381-3396707	19.7794	23.0095	15.7051	GO:0000156(two-component response regulator activity),GO:0000160(two-component signal transduction system (phosphorelay)),GO:0006355(regulation of transcription, DNA-dependent),GO:0003677(DNA binding)	NA	K14491		response regulator 12
XLOC_040114	XLOC_040114	Solyc12g010320.1	chr12:3377489-3380946	906.215	1811.06	650.717	GO:0005488(binding)	NA	K03098	KOG4824	temperature-induced lipocalin
XLOC_041775	XLOC_041775	Solyc12g010320.1	chr12:3377489-3380946	20.4224	46.0435	12.7058	GO:0005488(binding)	NA	K03098	KOG4824	temperature-induced lipocalin
XLOC_041774	XLOC_041774	Solyc12g010300.1	chr12:3367164-3375932	3.42909	6.46681	2.04751	NA	NA
XLOC_040113	XLOC_040113	Solyc12g010290.1,Solyc12g010310.1	chr12:3367164-3375932	2.03161	2.7883	2.15221	NA	NA
XLOC_040110	XLOC_040110	Solyc12g010270.1,Solyc12g010280.1	chr12:3353025-3366844	1.5587	2.20955	2.14741	NA	NA
XLOC_041773	XLOC_041773	Solyc12g010270.1	chr12:3353025-3366844	1.12412	0.868231	1.15799	NA	NA
XLOC_041772	XLOC_041772	Solyc12g010260.1	chr12:3353025-3366844	6.12374	2.37893	3.32529	NA	NA
XLOC_040112	XLOC_040112	Solyc12g010250.1	chr12:3353025-3366844	2.18472	3.37748	0.369513	NA	NA
XLOC_041771	XLOC_041771	Solyc12g010250.1	chr12:3353025-3366844	0.790121	0.582813	1.28481	NA	NA
XLOC_040109	XLOC_040109	Solyc12g010230.1	chr12:3342180-3346441	0	0.381709	0.178008	NA	NA			Calcineurin-like metallo-phosphoesterase superfamily protein
XLOC_040107	XLOC_040107	Solyc12g010220.1	chr12:3337932-3341436	6.61532	7.85255	6.37638	GO:0005524(ATP binding),GO:0016887(ATPase activity)	NA			non-intrinsic ABC protein 10
XLOC_041769	XLOC_041769	Solyc12g010220.1	chr12:3337932-3341436	4.72705	5.56526	4.88371	GO:0005524(ATP binding),GO:0016887(ATPase activity)	NA			non-intrinsic ABC protein 10
XLOC_040106	XLOC_040106	Solyc12g010200.1	chr12:3315133-3320963	7.67021	13.0946	4.9195	GO:0016757(transferase activity, transferring glycosyl groups)	00500(Starch and sucrose metabolism)	K13648		galacturonosyltransferase 6
XLOC_041767	XLOC_041767	Solyc12g010200.1	chr12:3315133-3320963	6.99342	13.845	8.82478	GO:0016757(transferase activity, transferring glycosyl groups)	00500(Starch and sucrose metabolism)	K13648		galacturonosyltransferase 6
XLOC_041766	XLOC_041766	Solyc12g010180.1	chr12:3296688-3307522	21.9666	32.5458	23.6834	GO:0016787(hydrolase activity),GO:0006541(glutamine metabolic process)	00400(Phenylalanine, tyrosine and tryptophan biosynthesis)	K01658	KOG0026	anthranilate synthase beta subunit 1
XLOC_041765	XLOC_041765	Solyc12g010170.1	chr12:3285766-3293079	0.144797	0.399149	0.335553	GO:0030528(transcription regulator activity),GO:0006355(regulation of transcription, DNA-dependent)	NA			LJRHL1-like 1
XLOC_040103	XLOC_040103	Solyc12g010160.1	chr12:3279606-3285372	0.660101	0.568358	0.378674	NA	NA
XLOC_041764	XLOC_041764	Solyc12g010160.1	chr12:3279606-3285372	1.82743	1.44273	2.76628	NA	NA
XLOC_040102	XLOC_040102	Solyc12g010150.1	chr12:3279606-3285372	13.9606	38.5203	18.6829	GO:0004129(cytochrome-c oxidase activity),GO:0005739(mitochondrion)	NA			Cytochrome c oxidase, subunit Vib family protein
XLOC_041763	XLOC_041763	Solyc12g010150.1	chr12:3279606-3285372	2.68946	3.83596	1.8507	GO:0004129(cytochrome-c oxidase activity),GO:0005739(mitochondrion)	NA			Cytochrome c oxidase, subunit Vib family protein
XLOC_040101	XLOC_040101	Solyc12g010140.1	chr12:3270195-3273410	0	0.148159	0.539501	NA	NA
XLOC_040100	XLOC_040100	Solyc12g010130.1	chr12:3266712-3268481	276.625	572.247	198.577	GO:0004672(protein kinase activity),GO:0005524(ATP binding),GO:0006468(protein phosphorylation),GO:0007165(signal transduction)	NA		KOG0583	SOS3-interacting protein 3
XLOC_041761	XLOC_041761	Solyc12g010130.1	chr12:3266712-3268481	155.653	283.835	104.321	GO:0004672(protein kinase activity),GO:0005524(ATP binding),GO:0006468(protein phosphorylation),GO:0007165(signal transduction)	NA		KOG0583	SOS3-interacting protein 3
XLOC_040099	XLOC_040099	Solyc12g010110.1,Solyc12g010120.1	chr12:3235587-3256727	28.8832	40.8517	23.9621	NA	NA		KOG1922	Actin-binding FH2 (Formin Homology) protein
XLOC_041760	XLOC_041760	Solyc12g010110.1	chr12:3235587-3256727	7.79156	8.32675	7.05912	GO:0005515(protein binding)	NA		KOG1922	Actin-binding FH2 (Formin Homology) protein
XLOC_040096	XLOC_040096	Solyc12g010080.1	chr12:3227073-3228382	0	0.127446	0.133933	GO:0005249(voltage-gated potassium channel activity),GO:0006813(potassium ion transport),GO:0008076(voltage-gated potassium channel complex),GO:0016020(membrane)	NA		KOG2714	BTB/POZ domain with WD40/YVTN repeat-like protein
XLOC_040094	XLOC_040094	Solyc12g010060.1	chr12:3203502-3206946	24.9629	35.6273	20.1288	GO:0003723(RNA binding),GO:0003746(translation elongation factor activity),GO:0043022(ribosome binding),GO:0006452(translational frameshifting),GO:0045901(positive regulation of translational elongation),GO:0045905(positive regulation of translational termination),GO:0008612(peptidyl-lysine modification to hypusine)	NA		KOG3271	eukaryotic elongation factor 5A-1
XLOC_041759	XLOC_041759	Solyc12g010060.1	chr12:3203502-3206946	535.777	692.897	462.53	GO:0003723(RNA binding),GO:0003746(translation elongation factor activity),GO:0043022(ribosome binding),GO:0006452(translational frameshifting),GO:0045901(positive regulation of translational elongation),GO:0045905(positive regulation of translational termination),GO:0008612(peptidyl-lysine modification to hypusine)	NA		KOG3271	eukaryotic elongation factor 5A-1
XLOC_040093	XLOC_040093	Solyc12g010050.1	chr12:3197532-3200960	0.0861972	0.097566	0.461472	GO:0008725(DNA-3-methyladenine glycosylase activity),GO:0006284(base-excision repair)	03410(Base excision repair)	K01246		DNA glycosylase superfamily protein
XLOC_041758	XLOC_041758	Solyc12g010040.1	chr12:3180783-3187479	248.967	234.603	196.372	GO:0004177(aminopeptidase activity),GO:0006508(proteolysis),GO:0005622(intracellular)	00480(Glutathione metabolism)	K01255	KOG2597	Cytosol aminopeptidase family protein
XLOC_041757	XLOC_041757	Solyc12g010030.1	chr12:3165468-3165750	0	0	31.1074	GO:0004177(aminopeptidase activity),GO:0006508(proteolysis),GO:0005622(intracellular),GO:0030145(manganese ion binding),GO:0019538(protein metabolic process),GO:0008235(metalloexopeptidase activity),GO:0005737(cytoplasm)	NA			Cytosol aminopeptidase family protein
XLOC_041756	XLOC_041756	Solyc12g010020.1	chr12:3152018-3154797	0	0	0.0117737	GO:0004177(aminopeptidase activity),GO:0006508(proteolysis),GO:0005622(intracellular)	NA		KOG2597	Cytosol aminopeptidase family protein
XLOC_040092	XLOC_040092	Solyc12g010010.1	chr12:3140812-3151079	36.2318	35.9455	34.4875	GO:0005216(ion channel activity),GO:0006811(ion transport),GO:0055085(transmembrane transport),GO:0016020(membrane)	04626(Plant-pathogen interaction)	K05391	KOG0498	cyclic nucleotide gated channel 5
XLOC_040090	XLOC_040090	Solyc12g009990.1	chr12:3131441-3136429	59.6981	77.2401	63.3065	GO:0005525(GTP binding),GO:0006614(SRP-dependent cotranslational protein targeting to membrane),GO:0003924(GTPase activity),GO:0005047(signal recognition particle binding),GO:0006184(GTP catabolic process),GO:0006886(intracellular protein transport),GO:0005785(signal recognition particle receptor complex),GO:0005524(ATP binding),GO:0016301(kinase activity)	03060(Protein export)	K13431	KOG0781	signal recognition particle receptor alpha subunit family protein
XLOC_040089	XLOC_040089	Solyc12g009980.1	chr12:3123620-3130184	32.787	31.3786	32.9322	NA	NA			Uncharacterised BCR, YbaB family COG0718
XLOC_041754	XLOC_041754	Solyc12g009970.1	chr12:3120150-3122378	10.0681	8.33622	11.1535	NA	NA
XLOC_040088	XLOC_040088	Solyc12g009960.1	chr12:3110989-3118704	128.494	102.463	141.615	GO:0005515(protein binding),GO:0016070(RNA metabolic process)	NA		KOG0401	MIF4G domain-containing protein / MA3 domain-containing protein
XLOC_041753	XLOC_041753	Solyc12g009940.1	chr12:3100446-3101829	1.9599	1.07912	1.66252	GO:0016758(transferase activity, transferring hexosyl groups),GO:0008152(metabolic process)	NA		KOG1192	UDP-glucosyl transferase 73B1
XLOC_040086	XLOC_040086	Solyc12g009930.1	chr12:3095648-3097004	0.0195046	0.255581	0	GO:0016758(transferase activity, transferring hexosyl groups),GO:0008152(metabolic process)	NA		KOG1192	UDP-glycosyltransferase 73B4
XLOC_040085	XLOC_040085	Solyc12g009920.1	chr12:3091796-3092423	0	0	0.385679	GO:0016758(transferase activity, transferring hexosyl groups),GO:0008152(metabolic process)	NA			UDP-glucosyl transferase 71D1
XLOC_040082	XLOC_040082	Solyc12g009890.1	chr12:3063813-3072184	21.4338	20.3938	17.1256	GO:0046961(proton-transporting ATPase activity, rotational mechanism),GO:0015991(ATP hydrolysis coupled proton transport),GO:0000221(vacuolar proton-transporting V-type ATPase, V1 domain),GO:0016820(hydrolase activity, acting on acid anhydrides, catalyzing transmembrane movement of substances)	00190(Oxidative phosphorylation)	K02144	KOG2759	vacuolar ATP synthase subunit H family protein
XLOC_040081	XLOC_040081	Solyc12g009880.1	chr12:3055045-3056056	6.13343	2.19743	5.33424	NA	NA			serine-rich protein-related
XLOC_041752	XLOC_041752	Solyc12g009880.1	chr12:3055045-3056056	12.4214	8.03471	13.7556	NA	NA			serine-rich protein-related
XLOC_040080	XLOC_040080	Solyc12g009870.1	chr12:3045341-3051598	0.266683	3.79926	0.820883	NA	NA			Leucine-rich repeat family protein
XLOC_040079	XLOC_040079	Solyc12g009860.1	chr12:3039740-3042224	35.2198	43.4559	49.5337	NA	NA
XLOC_041750	XLOC_041750	Solyc12g009860.1	chr12:3039740-3042224	30.9558	29.4812	37.3345	NA	NA
XLOC_040078	XLOC_040078	Solyc12g009850.1	chr12:3038814-3039159	0	1.62684	0	NA	NA			Protein of unknown function (DUF1278)
XLOC_040077	XLOC_040077	Solyc12g009840.1	chr12:3032881-3037112	3.06136	2.22612	4.5374	GO:0004427(inorganic diphosphatase activity),GO:0009678(hydrogen-translocating pyrophosphatase activity),GO:0015992(proton transport),GO:0016020(membrane)	00190(Oxidative phosphorylation)	K01507		Inorganic H pyrophosphatase family protein
XLOC_040075	XLOC_040075	Solyc12g009830.1	chr12:3021805-3026612	14.0714	17.1846	15.1287	NA	NA			RING/U-box superfamily protein
XLOC_040076	XLOC_040076	Solyc12g009830.1	chr12:3021805-3026612	0.679754	1.00481	0.683967	NA	NA			RING/U-box superfamily protein
XLOC_041749	XLOC_041749	Solyc12g009830.1	chr12:3021805-3026612	34.3948	35.3823	28.4474	NA	NA			RING/U-box superfamily protein
XLOC_041748	XLOC_041748	Solyc12g009820.1	chr12:3016424-3020241	0.905479	0.234707	0.797349	GO:0016758(transferase activity, transferring hexosyl groups),GO:0030246(carbohydrate binding),GO:0005975(carbohydrate metabolic process),GO:0030259(lipid glycosylation),GO:0009247(glycolipid biosynthetic process)	00561(Glycerolipid metabolism)	K03715		monogalactosyldiacylglycerol synthase 2
XLOC_041747	XLOC_041747	Solyc12g009810.1	chr12:3011311-3014662	32.1177	38.2202	35.7661	GO:0016758(transferase activity, transferring hexosyl groups),GO:0030246(carbohydrate binding),GO:0005975(carbohydrate metabolic process),GO:0030259(lipid glycosylation)	00510(N-Glycan biosynthesis)	K07432	KOG3349	glycosyltransferase family protein 28
XLOC_041746	XLOC_041746	Solyc12g009800.1	chr12:3005116-3008886	0	0.0358106	0.455739	GO:0016787(hydrolase activity)	NA		KOG1378	purple acid phosphatase 26
XLOC_040074	XLOC_040074	Solyc12g009790.1	chr12:2996760-3004035	9.26896	3.58916	10.9533	GO:0005515(protein binding)	NA			Calcium-dependent lipid-binding (CaLB domain) family protein
XLOC_040073	XLOC_040073	Solyc12g009780.1	chr12:2985856-2995094	0.0805842	0.00591566	0	GO:0005515(protein binding)	NA		KOG0472	receptor like protein 6
XLOC_041744	XLOC_041744	Solyc12g009780.1	chr12:2985856-2995094	2.40566	0.73295	0.957104	GO:0005515(protein binding)	NA		KOG0472	receptor like protein 6
XLOC_040072	XLOC_040072	Solyc12g009770.1	chr12:2985856-2995094	0.639054	0.627895	1.07946	GO:0005515(protein binding)	NA		KOG0472	receptor like protein 33
XLOC_040067	XLOC_040067	Solyc12g009720.1	chr12:2953701-2955833	0	0	0.0105423	GO:0005515(protein binding)	NA		KOG0472	receptor like protein 32
XLOC_040064	XLOC_040064	Solyc12g009680.1	chr12:2935805-2939048	3.2788	3.18152	3.59893	GO:0016021(integral to membrane)	NA		KOG0748	heptahelical transmembrane protein1
XLOC_041742	XLOC_041742	Solyc12g009680.1	chr12:2935805-2939048	22.7302	16.481	26.1193	GO:0016021(integral to membrane)	NA		KOG0748	heptahelical transmembrane protein1
XLOC_041739	XLOC_041739	Solyc12g009650.1	chr12:2922152-2923552	1.07431	0.350001	0.166459	NA	NA			Bifunctional inhibitor/lipid-transfer protein/seed storage 2S albumin superfamily protein
XLOC_040063	XLOC_040063	Solyc12g009640.1	chr12:2915232-2920563	32.4585	30.9822	34.8901	GO:0003677(DNA binding),GO:0046983(protein dimerization activity)	NA		KOG1121	BED zinc finger ;hAT family dimerisation domain
XLOC_040062	XLOC_040062	Solyc12g009630.1	chr12:2891467-2892330	0.995128	0.239306	1.00585	GO:0005509(calcium ion binding),GO:0007165(signal transduction),GO:0005578(proteinaceous extracellular matrix)	NA			EF hand calcium-binding protein family
XLOC_041738	XLOC_041738	Solyc12g009630.1	chr12:2891467-2892330	0.519949	0.638443	0.253548	GO:0005509(calcium ion binding),GO:0007165(signal transduction),GO:0005578(proteinaceous extracellular matrix)	NA			EF hand calcium-binding protein family
XLOC_040061	XLOC_040061	Solyc12g009620.1	chr12:2883944-2891086	42.0017	51.5975	36.9373	NA	NA			Ubiquitin system component Cue protein
XLOC_041737	XLOC_041737	Solyc12g009620.1	chr12:2883944-2891086	3.51532	4.66779	4.01512	NA	NA			Ubiquitin system component Cue protein
XLOC_041736	XLOC_041736	Solyc12g009610.1	chr12:2864126-2875497	45.1615	89.8237	46.8301	GO:0005097(Rab GTPase activator activity),GO:0032313(regulation of Rab GTPase activity),GO:0005622(intracellular)	NA		KOG2197	RabGAP/TBC domain-containing protein
XLOC_041735	XLOC_041735	Solyc12g009600.1	chr12:2860612-2862594	8.99007	0.212819	12.7548	NA	NA			chloroplast thylakoid lumen protein
XLOC_040060	XLOC_040060	Solyc12g009590.1	chr12:2852171-2860198	14.9316	17.8349	11.8933	GO:0003677(DNA binding),GO:0005634(nucleus)	NA			methyl-CPG-binding domain 10
XLOC_041734	XLOC_041734	Solyc12g009590.1	chr12:2852171-2860198	10.5504	22.8736	10.8526	GO:0003677(DNA binding),GO:0005634(nucleus)	NA			methyl-CPG-binding domain 10
XLOC_040059	XLOC_040059	Solyc12g009570.1	chr12:2827036-2834478	2.33742	2.04277	2.46158	GO:0004672(protein kinase activity),GO:0005524(ATP binding),GO:0006468(protein phosphorylation),GO:0007165(signal transduction)	NA		KOG0583	Protein kinase superfamily protein
XLOC_041732	XLOC_041732	Solyc12g009570.1	chr12:2827036-2834478	5.74495	6.87722	6.19628	GO:0004672(protein kinase activity),GO:0005524(ATP binding),GO:0006468(protein phosphorylation),GO:0007165(signal transduction)	NA		KOG0583	Protein kinase superfamily protein
XLOC_040058	XLOC_040058	Solyc12g009560.1	chr12:2815644-2819485	314.305	357.174	183.429	GO:0005515(protein binding)	NA		KOG1947	EIN3-binding F box protein 1
XLOC_041731	XLOC_041731	Solyc12g009560.1	chr12:2815644-2819485	146.21	171.048	88.1803	GO:0005515(protein binding)	NA		KOG1947	EIN3-binding F box protein 1
XLOC_041730	XLOC_041730	Solyc12g009550.1	chr12:2792590-2793307	0	0	0.237827	GO:0005515(protein binding)	NA			receptor like protein 6
XLOC_040057	XLOC_040057	Solyc12g009540.1	chr12:2785566-2787063	4.79503	4.95258	3.7917	NA	NA			cysteine-rich RLK (RECEPTOR-like protein kinase) 8
XLOC_041729	XLOC_041729	Solyc12g009530.1	chr12:2780185-2781652	0.124691	0.119283	0.0132895	GO:0005515(protein binding)	NA		KOG0472	receptor like protein 7
XLOC_041728	XLOC_041728	Solyc12g009520.1	chr12:2776576-2779468	0.273882	0.541743	0.16364	GO:0005515(protein binding)	NA		KOG0472	receptor like protein 7
XLOC_040056	XLOC_040056	Solyc12g009500.1	chr12:2764791-2767957	17.2919	11.7908	16.6249	NA	NA		KOG4723	elongator protein 6
XLOC_041724	XLOC_041724	Solyc12g009480.1	chr12:2734834-2737711	5.57981	5.23983	11.2958	NA	NA		KOG1161	SPX domain gene 2
XLOC_041723	XLOC_041723	Solyc12g009470.1	chr12:2726289-2729778	43.8549	47.1274	40.7171	GO:0004392(heme oxygenase (decyclizing) activity),GO:0006788(heme oxidation),GO:0055114(oxidation-reduction process)	NA		KOG4480	Plant haem oxygenase (decyclizing) family protein
XLOC_040054	XLOC_040054	Solyc12g009450.1	chr12:2714558-2719247	0.0935628	0.153872	0.052503	GO:0043531(ADP binding),GO:0006915(apoptotic process),GO:0005524(ATP binding)	NA		KOG4658	Disease resistance protein (CC-NBS-LRR class) family
XLOC_040053	XLOC_040053	Solyc12g009440.1	chr12:2711208-2714425	48.2948	33.961	45.854	NA	NA			DnaJ/Hsp40 cysteine-rich domain superfamily protein
XLOC_041722	XLOC_041722	Solyc12g009440.1	chr12:2711208-2714425	5.08709	8.67529	5.54292	NA	NA			DnaJ/Hsp40 cysteine-rich domain superfamily protein
XLOC_040052	XLOC_040052	Solyc12g009430.1	chr12:2697730-2706784	5.47849	4.40093	7.46118	NA	NA
XLOC_041721	XLOC_041721	Solyc12g009420.1	chr12:2697730-2706784	5.54238	3.50049	10.4401	GO:0004650(polygalacturonase activity),GO:0005975(carbohydrate metabolic process)	NA			Pectin lyase-like superfamily protein
XLOC_040051	XLOC_040051	Solyc12g009400.1,Solyc12g009410.1	chr12:2682066-2691216	93.5676	83.613	82.1792	NA	NA	K00161	KOG0225	pyruvate dehydrogenase E1 alpha
XLOC_041720	XLOC_041720	Solyc12g009390.1	chr12:2671826-2680971	10.1088	12.99	7.40708	GO:0003676(nucleic acid binding),GO:0008270(zinc ion binding)	NA	K14321		Zinc finger C-x8-C-x5-C-x3-H type family protein
XLOC_040050	XLOC_040050	Solyc12g009380.1	chr12:2671826-2680971	62.2886	76.6683	65.0625	GO:0003735(structural constituent of ribosome),GO:0006412(translation),GO:0005622(intracellular),GO:0005840(ribosome)	03010(Ribosome)	K02961	KOG1740	Nucleic acid-binding, OB-fold-like protein
XLOC_040049	XLOC_040049	Solyc12g009370.1	chr12:2644791-2645187	0	0	0.427562	GO:0004672(protein kinase activity),GO:0005524(ATP binding),GO:0006468(protein phosphorylation)	NA			Protein kinase superfamily protein
XLOC_040046	XLOC_040046	Solyc12g009340.1	chr12:2618253-2623685	21.5755	22.2714	16.9524	GO:0004672(protein kinase activity),GO:0005524(ATP binding),GO:0006468(protein phosphorylation)	NA		KOG0192	Protein kinase superfamily protein
XLOC_041718	XLOC_041718	Solyc12g009340.1	chr12:2618253-2623685	1.77415	1.82431	1.81408	GO:0004672(protein kinase activity),GO:0005524(ATP binding),GO:0006468(protein phosphorylation)	NA		KOG0192	Protein kinase superfamily protein
XLOC_041719	XLOC_041719	Solyc12g009340.1	chr12:2618253-2623685	16.218	23.8214	17.1341	GO:0004672(protein kinase activity),GO:0005524(ATP binding),GO:0006468(protein phosphorylation)	NA		KOG0192	Protein kinase superfamily protein
XLOC_041716	XLOC_041716	Solyc12g009310.1	chr12:2586787-2590404	0	0.17552	0.149902	GO:0004672(protein kinase activity),GO:0005524(ATP binding),GO:0006468(protein phosphorylation)	NA		KOG1187	Protein kinase superfamily protein
XLOC_041715	XLOC_041715	Solyc12g009300.1	chr12:2573724-2579658	3.89139	1.68083	6.29811	GO:0009058(biosynthetic process),GO:0005985(sucrose metabolic process)	00500(Starch and sucrose metabolism)	K00695	KOG0853	sucrose synthase 4
XLOC_041713	XLOC_041713	Solyc12g009270.1	chr12:2546423-2546987	140.624	153.438	118.37	GO:0004857(enzyme inhibitor activity),GO:0030599(pectinesterase activity)	NA			Plant invertase/pectin methylesterase inhibitor superfamily protein
XLOC_040042	XLOC_040042	Solyc12g009260.1	chr12:2537940-2545080	2.00494	1.96515	1.63977	GO:0009058(biosynthetic process),GO:0003824(catalytic activity)	NA		KOG1394	fatty acid biosynthesis 1
XLOC_040041	XLOC_040041	Solyc12g009250.1	chr12:2528927-2532303	55.7475	46.126	71.0323	GO:0006457(protein folding),GO:0005737(cytoplasm)	NA		KOG1641	chaperonin 20
XLOC_041711	XLOC_041711	Solyc12g009240.1	chr12:2519863-2520610	2.29245	2.15327	5.8727	GO:0003700(sequence-specific DNA binding transcription factor activity),GO:0006355(regulation of transcription, DNA-dependent)	NA			Integrase-type DNA-binding superfamily protein
XLOC_041710	XLOC_041710	Solyc12g009230.1	chr12:2510289-2516333	18.1425	20.8258	18.5121	GO:0003676(nucleic acid binding)	NA		KOG0148	oligouridylate binding protein 1B
XLOC_040040	XLOC_040040	Solyc12g009220.1	chr12:2502554-2504795	0.956387	0.717235	4.29629	GO:0005515(protein binding)	NA			jasmonate-zim-domain protein 1
XLOC_041709	XLOC_041709	Solyc12g009220.1	chr12:2502554-2504795	0	1.5371	6.62303	GO:0005515(protein binding)	NA			jasmonate-zim-domain protein 1
XLOC_040039	XLOC_040039	Solyc12g009210.1	chr12:2490734-2496842	24.6048	30.6186	22.9569	GO:0004650(polygalacturonase activity),GO:0005975(carbohydrate metabolic process)	NA			Pectin lyase-like superfamily protein
XLOC_041708	XLOC_041708	Solyc12g009200.1	chr12:2485057-2487651	0.116826	0	0.27587	GO:0016020(membrane),GO:0009765(photosynthesis, light harvesting)	00196(Photosynthesis - antenna proteins)	K08908		photosystem I light harvesting complex gene 6
XLOC_040038	XLOC_040038	Solyc12g009180.1	chr12:2477537-2480583	17.2229	7.73986	13.054	NA	NA	K09705
XLOC_041706	XLOC_041706	Solyc12g009180.1	chr12:2477537-2480583	32.8322	19.6749	38.9452	NA	NA	K09705
XLOC_040037	XLOC_040037	Solyc12g009170.1	chr12:2474828-2477042	3.84835	0	9.13757	NA	NA			Small nuclear ribonucleoprotein family protein
XLOC_040036	XLOC_040036	Solyc12g009160.1	chr12:2466300-2472953	3.07914	3.852	3.13482	GO:0005515(protein binding)	NA			inter-alpha-trypsin inhibitor heavy chain-related
XLOC_040035	XLOC_040035	Solyc12g009150.1	chr12:2459848-2464765	26.2621	26.187	22.4835	NA	NA			TRICHOME BIREFRINGENCE-LIKE 16
XLOC_041705	XLOC_041705	Solyc12g009140.1	chr12:2453126-2457231	138.272	161.856	121.33	GO:0004298(threonine-type endopeptidase activity),GO:0051603(proteolysis involved in cellular protein catabolic process),GO:0005839(proteasome core complex),GO:0004175(endopeptidase activity),GO:0006511(ubiquitin-dependent protein catabolic process),GO:0019773(proteasome core complex, alpha-subunit complex)	03050(Proteasome)	K02730	KOG0182	20S proteasome subunit PAA2
XLOC_040034	XLOC_040034	Solyc12g009130.1	chr12:2448408-2450432	0	0.525632	0	NA	NA			Protein of unknown function (DUF567)
XLOC_040033	XLOC_040033	Solyc12g009120.1	chr12:2442516-2446047	38.1477	46.5083	31.4248	NA	03420(Nucleotide excision repair)	K03868	KOG2930	RING-box 1
XLOC_041704	XLOC_041704	Solyc12g009120.1	chr12:2442516-2446047	1.04218	1.4594	0.988743	NA	03420(Nucleotide excision repair)	K03868	KOG2930	RING-box 1
XLOC_041703	XLOC_041703	Solyc12g009110.1	chr12:2431856-2435319	0	0.0490714	0	GO:0008171(O-methyltransferase activity),GO:0008168(methyltransferase activity),GO:0046983(protein dimerization activity)	NA		KOG3178	O-methyltransferase family protein
XLOC_040032	XLOC_040032	Solyc12g009100.1	chr12:2419017-2430837	0.880025	1.12126	1.35794	NA	NA			FRIGIDA interacting protein 1
XLOC_041702	XLOC_041702	Solyc12g009100.1	chr12:2419017-2430837	14.8898	20.4244	15.5474	NA	NA			FRIGIDA interacting protein 1
XLOC_040031	XLOC_040031	Solyc12g009090.1	chr12:2414293-2418251	21.1384	25.7889	22.8778	GO:0001104(RNA polymerase II transcription cofactor activity),GO:0006357(regulation of transcription from RNA polymerase II promoter),GO:0016592(mediator complex),GO:0016455(RNA polymerase II transcription cofactor activity)	NA			TATA-binding related factor (TRF) of subunit 20 of Mediator complex
XLOC_040030	XLOC_040030	Solyc12g009080.1	chr12:2409193-2413150	20.5665	23.1316	23.0099	NA	NA			OBP3-responsive gene 4
XLOC_041701	XLOC_041701	Solyc12g009080.1	chr12:2409193-2413150	2.41193	1.91703	1.61654	NA	NA			OBP3-responsive gene 4
XLOC_041700	XLOC_041700	Solyc12g009070.1	chr12:2364567-2364795	27.9994	8.20338	66.8698	NA	NA
XLOC_040027	XLOC_040027	Solyc12g009060.1	chr12:2350299-2354721	153.481	235.178	128.255	GO:0015031(protein transport)	04144(Endocytosis)	K12191	KOG3230	SNF7 family protein
XLOC_040025	XLOC_040025	Solyc12g009050.1	chr12:2340112-2345541	1.61714	2.26441	0.910027	GO:0003700(sequence-specific DNA binding transcription factor activity),GO:0006355(regulation of transcription, DNA-dependent),GO:0005634(nucleus)	NA			nuclear factor Y, subunit A3
XLOC_041696	XLOC_041696	Solyc12g009050.1	chr12:2340112-2345541	7.43658	8.60751	9.18861	GO:0003700(sequence-specific DNA binding transcription factor activity),GO:0006355(regulation of transcription, DNA-dependent),GO:0005634(nucleus)	NA			nuclear factor Y, subunit A3
XLOC_040024	XLOC_040024	Solyc12g009040.1	chr12:2334885-2339910	0.741789	0.288337	1.37968	GO:0003824(catalytic activity),GO:0008152(metabolic process)	00071(Fatty acid metabolism)	K01897	KOG1180	AMP-dependent synthetase and ligase family protein
XLOC_040023	XLOC_040023	Solyc12g009030.1	chr12:2329780-2333073	20.7207	23.0701	18.0905	GO:0005515(protein binding)	03018(RNA degradation)	K12602	KOG0279	Transducin/WD40 repeat-like superfamily protein
XLOC_040022	XLOC_040022	Solyc12g009020.1	chr12:2320067-2326046	13.2129	19.6156	11.707	GO:0004672(protein kinase activity),GO:0005524(ATP binding),GO:0006468(protein phosphorylation)	04010(MAPK signaling pathway)	K04368	KOG0581	MAP kinase kinase 2
XLOC_041695	XLOC_041695	Solyc12g009020.1	chr12:2320067-2326046	36.7053	36.7275	30.7354	GO:0004672(protein kinase activity),GO:0005524(ATP binding),GO:0006468(protein phosphorylation)	04010(MAPK signaling pathway)	K04368	KOG0581	MAP kinase kinase 2
XLOC_040021	XLOC_040021	Solyc12g009010.1	chr12:2309965-2319229	0.244179	0.148472	0.777905	GO:0004672(protein kinase activity),GO:0005524(ATP binding),GO:0006468(protein phosphorylation),GO:0004674(protein serine/threonine kinase activity)	NA		KOG0605	AGC (cAMP-dependent, cGMP-dependent and protein kinase C) kinase family protein
XLOC_040020	XLOC_040020	Solyc12g009000.1	chr12:2301083-2302538	12.7782	18.2941	20.8631	NA	NA		KOG4585
XLOC_040019	XLOC_040019	Solyc12g008990.1	chr12:2291549-2297018	1.58218	1.6114	1.27202	GO:0004672(protein kinase activity),GO:0005524(ATP binding),GO:0006468(protein phosphorylation),GO:0006950(response to stress),GO:0004842(ubiquitin-protein ligase activity),GO:0016567(protein ubiquitination),GO:0000151(ubiquitin ligase complex)	NA		KOG1187	U-box domain-containing protein kinase family protein
XLOC_041694	XLOC_041694	Solyc12g008990.1	chr12:2291549-2297018	0.787991	0.12199	0.906777	GO:0004672(protein kinase activity),GO:0005524(ATP binding),GO:0006468(protein phosphorylation),GO:0006950(response to stress),GO:0004842(ubiquitin-protein ligase activity),GO:0016567(protein ubiquitination),GO:0000151(ubiquitin ligase complex)	NA		KOG1187	U-box domain-containing protein kinase family protein
XLOC_040018	XLOC_040018	Solyc12g008980.1	chr12:2285371-2290327	0	0.0307309	0.160918	GO:0016705(oxidoreductase activity, acting on paired donors, with incorporation or reduction of molecular oxygen),GO:0016117(carotenoid biosynthetic process),GO:0016491(oxidoreductase activity),GO:0055114(oxidation-reduction process)	00906(Carotenoid biosynthesis)	K06444		Lycopene beta/epsilon cyclase protein
XLOC_041693	XLOC_041693	Solyc12g008970.1	chr12:2271582-2280149	27.018	32.6038	25.7881	NA	00561(Glycerolipid metabolism)	K11155	KOG0380	membrane bound O-acyl transferase (MBOAT) family protein
XLOC_040017	XLOC_040017	Solyc12g008960.1	chr12:2266945-2269714	0.645665	0.366438	0.653294	NA	NA			calmodulin-binding family protein
XLOC_041692	XLOC_041692	Solyc12g008960.1	chr12:2266945-2269714	0	0.666843	1.37745	NA	NA			calmodulin-binding family protein
XLOC_041691	XLOC_041691	Solyc12g008950.1	chr12:2253604-2257549	2.93433	1.92663	3.47464	NA	NA
XLOC_040016	XLOC_040016	Solyc12g008940.1	chr12:2246936-2252175	19.9084	19.5731	24.8482	GO:0006334(nucleosome assembly),GO:0005634(nucleus)	NA	K11279	KOG1507	nucleosome assembly protein 1;2
XLOC_041690	XLOC_041690	Solyc12g008940.1	chr12:2246936-2252175	77.5785	50.7689	79.9612	GO:0006334(nucleosome assembly),GO:0005634(nucleus)	NA	K11279	KOG1507	nucleosome assembly protein 1;2
XLOC_040014	XLOC_040014	Solyc12g008920.1	chr12:2237268-2240645	0	2.02715	0.0735519	GO:0008762(UDP-N-acetylmuramate dehydrogenase activity),GO:0016491(oxidoreductase activity),GO:0050660(flavin adenine dinucleotide binding),GO:0055114(oxidation-reduction process),GO:0019139(cytokinin dehydrogenase activity),GO:0009690(cytokinin metabolic process)	NA		KOG1231	cytokinin oxidase 3
XLOC_040013	XLOC_040013	Solyc12g008910.1	chr12:2227222-2232353	17.304	25.2826	20.4005	GO:0003743(translation initiation factor activity),GO:0006413(translational initiation)	NA		KOG3239	Translation initiation factor SUI1 family protein
XLOC_041689	XLOC_041689	Solyc12g008910.1	chr12:2227222-2232353	18.4773	13.828	11.885	GO:0003743(translation initiation factor activity),GO:0006413(translational initiation)	NA		KOG3239	Translation initiation factor SUI1 family protein
XLOC_041688	XLOC_041688	Solyc12g008900.1	chr12:2209296-2213073	0	1.31273	0.261698	GO:0008762(UDP-N-acetylmuramate dehydrogenase activity),GO:0016491(oxidoreductase activity),GO:0050660(flavin adenine dinucleotide binding),GO:0055114(oxidation-reduction process),GO:0019139(cytokinin dehydrogenase activity),GO:0009690(cytokinin metabolic process)	00908(Zeatin biosynthesis)	K00279	KOG1231	cytokinin oxidase 3
XLOC_041687	XLOC_041687	Solyc12g008870.1,Solyc12g008890.1	chr12:2198747-2207092	28.1538	18.8834	16.3644	NA	NA			CwfJ-like family protein / zinc finger (CCCH-type) family protein
XLOC_040011	XLOC_040011	Solyc12g008860.1	chr12:2194827-2198052	6.147	7.40358	4.51161	NA	NA		KOG4452
XLOC_041686	XLOC_041686	Solyc12g008860.1	chr12:2194827-2198052	61.7919	49.7565	59.5896	NA	NA		KOG4452
XLOC_040009	XLOC_040009	Solyc12g008840.1	chr12:2183683-2190740	308.737	342.179	182.28	GO:0004553(hydrolase activity, hydrolyzing O-glycosyl compounds),GO:0005975(carbohydrate metabolic process),GO:0004565(beta-galactosidase activity),GO:0009341(beta-galactosidase complex)	00052(Galactose metabolism)	K01190	KOG0496	beta-galactosidase 12
XLOC_041685	XLOC_041685	Solyc12g008830.1	chr12:2159137-2161186	0.31377	0	0.0757329	GO:0003700(sequence-specific DNA binding transcription factor activity),GO:0008270(zinc ion binding),GO:0043565(sequence-specific DNA binding),GO:0006355(regulation of transcription, DNA-dependent)	NA			cytokinin-responsive gata factor 1
XLOC_041684	XLOC_041684	Solyc12g008810.1,Solyc12g008820.1	chr12:2150241-2155959	59.1098	49.9458	35.7371	NA	NA			embryo defective 2752
XLOC_040008	XLOC_040008	Solyc12g008810.1	chr12:2150241-2155959	8.96167	9.64245	8.75778	NA	NA			embryo defective 2752
XLOC_040007	XLOC_040007	Solyc12g008800.1	chr12:2142768-2145042	1.22512	0.774347	4.16441	GO:0003677(DNA binding)	NA			myb-like transcription factor family protein
XLOC_041682	XLOC_041682	Solyc12g008800.1	chr12:2142768-2145042	0.977688	0	1.59914	GO:0003677(DNA binding)	NA			myb-like transcription factor family protein
XLOC_041683	XLOC_041683	Solyc12g008800.1	chr12:2142768-2145042	2.60229	0.146068	2.84804	GO:0003677(DNA binding)	NA			myb-like transcription factor family protein
XLOC_040006	XLOC_040006	Solyc12g008790.1	chr12:2134013-2140565	8.46357	6.10163	5.41361	NA	NA			bacterial transferase hexapeptide repeat-containing protein
XLOC_041680	XLOC_041680	Solyc12g008790.1	chr12:2134013-2140565	0.628576	0.452754	0.784677	NA	NA			bacterial transferase hexapeptide repeat-containing protein
XLOC_041679	XLOC_041679	Solyc12g008780.1	chr12:2123459-2129694	48.78	54.0722	42.7117	GO:0009001(serine O-acetyltransferase activity),GO:0006535(cysteine biosynthetic process from serine),GO:0005737(cytoplasm)	00270(Cysteine and methionine metabolism)	K00640	KOG4750	serine acetyltransferase 1;1
XLOC_040005	XLOC_040005	Solyc12g008770.1	chr12:2123459-2129694	11.573	5.87119	13.4248	NA	NA		KOG0752	Mitochondrial substrate carrier family protein
XLOC_040004	XLOC_040004	Solyc12g008760.1	chr12:2116903-2121189	38.3583	33.7594	33.436	GO:0016740(transferase activity),GO:0008168(methyltransferase activity),GO:0005737(cytoplasm),GO:0008276(protein methyltransferase activity),GO:0006479(protein methylation),GO:0008152(metabolic process)	NA	K11434	KOG1499	arginine methyltransferase 11
XLOC_041678	XLOC_041678	Solyc12g008760.1	chr12:2116903-2121189	17.5912	28.4271	20.2216	GO:0016740(transferase activity),GO:0008168(methyltransferase activity),GO:0005737(cytoplasm),GO:0008276(protein methyltransferase activity),GO:0006479(protein methylation),GO:0008152(metabolic process)	NA	K11434	KOG1499	arginine methyltransferase 11
XLOC_040003	XLOC_040003	Solyc12g008750.1	chr12:2107865-2116211	40.7342	43.7847	38.5372	GO:0003676(nucleic acid binding)	03040(Spliceosome)	K12837	KOG0120	U2 snRNP auxilliary factor, large subunit, splicing factor
XLOC_040002	XLOC_040002	Solyc12g008730.1	chr12:2091071-2094171	10.9062	10.4056	12.371	GO:0015078(hydrogen ion transmembrane transporter activity),GO:0015986(ATP synthesis coupled proton transport),GO:0000276(mitochondrial proton-transporting ATP synthase complex, coupling factor F(o))	NA			Mitochondrial ATP synthase subunit G protein
XLOC_041676	XLOC_041676	Solyc12g008730.1	chr12:2091071-2094171	83.9649	81.6989	81.4259	GO:0015078(hydrogen ion transmembrane transporter activity),GO:0015986(ATP synthesis coupled proton transport),GO:0000276(mitochondrial proton-transporting ATP synthase complex, coupling factor F(o))	NA			Mitochondrial ATP synthase subunit G protein
XLOC_040001	XLOC_040001	Solyc12g008720.1	chr12:2087389-2089334	272.942	194.195	229.471	GO:0003735(structural constituent of ribosome),GO:0006412(translation),GO:0005622(intracellular),GO:0005840(ribosome)	03010(Ribosome)	K02910	KOG0893	Ribosomal protein L31e family protein
XLOC_040000	XLOC_040000	Solyc12g008710.1	chr12:2074100-2086748	25.793	24.5949	20.9337	GO:0004222(metalloendopeptidase activity),GO:0006508(proteolysis),GO:0008270(zinc ion binding)	NA		KOG0959	Insulinase (Peptidase family M16) protein
XLOC_039999	XLOC_039999	Solyc12g008700.1	chr12:2069983-2071739	1.61001	1.50425	1.10906	GO:0003735(structural constituent of ribosome),GO:0006412(translation),GO:0005622(intracellular),GO:0005840(ribosome)	03010(Ribosome)	K02983	KOG0009	Ribosomal protein S30 family protein
XLOC_041675	XLOC_041675	Solyc12g008700.1	chr12:2069983-2071739	1309.92	1248.62	2339.84	GO:0003735(structural constituent of ribosome),GO:0006412(translation),GO:0005622(intracellular),GO:0005840(ribosome)	03010(Ribosome)	K02983	KOG0009	Ribosomal protein S30 family protein
XLOC_039998	XLOC_039998	Solyc12g008690.1	chr12:2064425-2068921	10.936	13.4389	12.1381	GO:0016787(hydrolase activity),GO:0008152(metabolic process)	NA	K14664		peptidase M20/M25/M40 family protein
XLOC_039997	XLOC_039997	Solyc12g008680.1	chr12:2056413-2062039	0	0.173843	0.178355	NA	NA		KOG3433	Mnd1 family protein
XLOC_039995	XLOC_039995	Solyc12g008660.1	chr12:2038194-2039412	8.5523	7.30242	21.1864	GO:0003676(nucleic acid binding),GO:0008270(zinc ion binding)	NA		KOG1595	Zinc finger C-x8-C-x5-C-x3-H type family protein
XLOC_041674	XLOC_041674	Solyc12g008650.1	chr12:2025278-2028961	0.353057	0.449565	0.724709	GO:0005506(iron ion binding),GO:0050113(inositol oxygenase activity),GO:0019310(inositol catabolic process),GO:0055114(oxidation-reduction process),GO:0005737(cytoplasm)	00053(Ascorbate and aldarate metabolism)	K00469	KOG1573	myo-inositol oxygenase 4
XLOC_041673	XLOC_041673	Solyc12g008640.1	chr12:2016946-2020595	124.525	191.984	94.2152	GO:0003840(gamma-glutamyltransferase activity)	00430(Taurine and hypotaurine metabolism)	K00681	KOG2410	gamma-glutamyl transpeptidase 4
XLOC_041672	XLOC_041672	Solyc12g008630.1	chr12:2007426-2015488	207.415	213.367	165.851	GO:0004222(metalloendopeptidase activity),GO:0006508(proteolysis),GO:0008270(zinc ion binding)	NA	K01412	KOG2067	Insulinase (Peptidase family M16) protein
XLOC_039994	XLOC_039994	Solyc12g008620.1	chr12:2003336-2006627	68.2866	99.9616	65.5019	GO:0008138(protein tyrosine/serine/threonine phosphatase activity),GO:0006470(protein dephosphorylation)	NA		KOG1719	Phosphotyrosine protein phosphatases superfamily protein
XLOC_041671	XLOC_041671	Solyc12g008620.1	chr12:2003336-2006627	7.86018	11.5859	6.58647	GO:0008138(protein tyrosine/serine/threonine phosphatase activity),GO:0006470(protein dephosphorylation)	NA		KOG1719	Phosphotyrosine protein phosphatases superfamily protein
XLOC_039993	XLOC_039993	Solyc12g008610.1	chr12:2001072-2001862	0.333005	2.01289	1.29654	NA	NA
XLOC_041670	XLOC_041670	Solyc12g008610.1	chr12:2001072-2001862	0.420734	2.8051	5.48708	NA	NA
XLOC_039992	XLOC_039992	Solyc12g008600.1	chr12:1996211-1999348	1.01103	1.43743	1.39204	NA	NA			Protein of unknown function (DUF1005)
XLOC_041669	XLOC_041669	Solyc12g008590.1	chr12:1974501-1979890	409.305	471.214	457.775	GO:0003779(actin binding),GO:0007010(cytoskeleton organization),GO:0015629(actin cytoskeleton),GO:0030036(actin cytoskeleton organization)	NA			profilin 1
XLOC_039991	XLOC_039991	Solyc12g008580.1	chr12:1968664-1973480	1.80365	0.845906	2.17452	GO:0004553(hydrolase activity, hydrolyzing O-glycosyl compounds),GO:0005975(carbohydrate metabolic process)	NA			O-Glycosyl hydrolases family 17 protein
XLOC_039990	XLOC_039990	Solyc12g008570.1	chr12:1956413-1966911	35.5278	38.7053	33.405	GO:0000166(nucleotide binding),GO:0004814(arginine-tRNA ligase activity),GO:0005524(ATP binding),GO:0006420(arginyl-tRNA aminoacylation),GO:0005737(cytoplasm),GO:0006412(translation)	00970(Aminoacyl-tRNA biosynthesis)	K01887	KOG4426	Arginyl-tRNA synthetase, class Ic
XLOC_039989	XLOC_039989	Solyc12g008560.1	chr12:1952571-1953047	88.1806	49.9066	146.688	NA	NA
XLOC_041668	XLOC_041668	Solyc12g008560.1	chr12:1952571-1953047	765.579	457.371	1809.45	NA	NA
XLOC_039988	XLOC_039988	Solyc12g008540.1,Solyc12g008550.1	chr12:1947019-1951664	3.6572	1.3495	2.05546	NA	NA			protease-associated (PA) domain-containing protein
XLOC_041667	XLOC_041667	Solyc12g008540.1	chr12:1947019-1951664	0.104887	0.923509	1.30647	NA	NA			protease-associated (PA) domain-containing protein
XLOC_041666	XLOC_041666	Solyc12g008530.1	chr12:1935699-1941362	1.91565	1.20424	2.43058	GO:0030599(pectinesterase activity),GO:0042545(cell wall modification),GO:0005618(cell wall)	00040(Pentose and glucuronate interconversions)	K01051		Pectin lyase-like superfamily protein
XLOC_039987	XLOC_039987	Solyc12g008520.1	chr12:1931970-1934807	0.0975624	0.17445	0.0935219	GO:0005515(protein binding)	NA			IQ-domain 26
XLOC_041665	XLOC_041665	Solyc12g008510.1	chr12:1915227-1924241	3.70988	3.42715	5.84036	GO:0005524(ATP binding),GO:0016773(phosphotransferase activity, alcohol group as acceptor),GO:0005975(carbohydrate metabolic process)	00010(Glycolysis / Gluconeogenesis)	K00844	KOG1369	hexokinase 2
XLOC_039986	XLOC_039986	Solyc12g008500.1	chr12:1915227-1924241	4.43818	5.36585	4.09023	GO:0004672(protein kinase activity),GO:0005524(ATP binding),GO:0006468(protein phosphorylation),GO:0005515(protein binding)	NA	K00924	KOG1187	Protein kinase family protein with leucine-rich repeat domain
XLOC_041664	XLOC_041664	Solyc12g008490.1	chr12:1891786-1901811	6.68922	5.06503	6.64472	NA	NA		KOG2547	Nucleotide-diphospho-sugar transferases superfamily protein
XLOC_039985	XLOC_039985	Solyc12g008480.1	chr12:1887949-1889963	0.211834	0	0.0453655	NA	NA		KOG4172	RING/U-box superfamily protein
XLOC_039984	XLOC_039984	Solyc12g008470.1	chr12:1883407-1886629	26.7504	16.3619	26.494	GO:0020037(heme binding)	NA			cytochrome B5-like protein
XLOC_041663	XLOC_041663	Solyc12g008460.1	chr12:1876262-1882122	2.83161	2.48647	3.92827	NA	NA			Senescence/dehydration-associated protein-related
XLOC_041662	XLOC_041662	Solyc12g008450.1	chr12:1870837-1874862	9.21251	12.3707	7.53255	GO:0016763(transferase activity, transferring pentosyl groups)	NA		KOG2634	initiator tRNA phosphoribosyl transferase family protein
XLOC_039983	XLOC_039983	Solyc12g008430.1	chr12:1860771-1866562	19.2964	49.6821	28.8628	GO:0016616(oxidoreductase activity, acting on the CH-OH group of donors, NAD or NADP as acceptor),GO:0055114(oxidation-reduction process),GO:0051287(NAD binding)	00620(Pyruvate metabolism)	K00029	KOG1257	NADP-malic enzyme 4
XLOC_039982	XLOC_039982	Solyc12g008410.1,Solyc12g008420.1	chr12:1846644-1858879	6.56618	3.86592	9.55725	NA	NA			RNA-dependent RNA polymerase family protein
XLOC_041660	XLOC_041660	Solyc12g008400.1	chr12:1836502-1841806	0.601303	0.889941	1.22664	GO:0004672(protein kinase activity),GO:0005524(ATP binding),GO:0006468(protein phosphorylation),GO:0005515(protein binding)	NA		KOG1187	Leucine-rich repeat transmembrane protein kinase
XLOC_039981	XLOC_039981	Solyc12g008390.1	chr12:1822556-1835502	27.8865	26.2373	25.2111	NA	NA			golgin candidate 1
XLOC_039980	XLOC_039980	Solyc12g008380.1	chr12:1810752-1811406	1.2449	0	2.85762	NA	NA
XLOC_039979	XLOC_039979	Solyc12g008370.1	chr12:1799024-1803811	80.9423	69.2552	121.636	GO:0000398(nuclear mRNA splicing, via spliceosome),GO:0005681(spliceosomal complex)	03040(Spliceosome)	K06063		chromatin protein family
XLOC_041659	XLOC_041659	Solyc12g008370.1	chr12:1799024-1803811	67.8738	43.996	79.0868	GO:0000398(nuclear mRNA splicing, via spliceosome),GO:0005681(spliceosomal complex)	03040(Spliceosome)	K06063		chromatin protein family
XLOC_041658	XLOC_041658	Solyc12g008360.1	chr12:1785666-1798278	60.7439	54.3233	56.2792	GO:0004576(oligosaccharyl transferase activity),GO:0006486(protein glycosylation),GO:0016020(membrane)	00510(N-Glycan biosynthesis)	K07151	KOG2292	staurosporin and temperature sensitive 3-like A
XLOC_039978	XLOC_039978	Solyc12g008350.1	chr12:1759909-1760809	2.48627	3.34254	8.03852	GO:0003700(sequence-specific DNA binding transcription factor activity),GO:0006355(regulation of transcription, DNA-dependent)	NA			Integrase-type DNA-binding superfamily protein
XLOC_039975	XLOC_039975	Solyc12g008340.1	chr12:1741181-1746402	3.80956	4.64476	6.50876	GO:0016020(membrane)	NA		KOG1021	Exostosin family protein
XLOC_041657	XLOC_041657	Solyc12g008340.1	chr12:1741181-1746402	5.13302	3.45534	10.4389	GO:0016020(membrane)	NA		KOG1021	Exostosin family protein
XLOC_041656	XLOC_041656	Solyc12g008330.1	chr12:1736470-1740427	11.0276	6.03289	8.66553	NA	NA
XLOC_039974	XLOC_039974	Solyc12g008320.1	chr12:1732690-1736110	3.24403	4.62809	7.41433	GO:0022857(transmembrane transporter activity),GO:0055085(transmembrane transport),GO:0016021(integral to membrane)	NA		KOG0254	sugar transporter 14
XLOC_041655	XLOC_041655	Solyc12g007320.1	chr12:1709309-1710455	0.111532	0.282793	0.409486	NA	NA			RING/U-box superfamily protein
XLOC_039973	XLOC_039973	Solyc12g007310.1	chr12:1700875-1705518	39.2399	51.2998	36.3683	NA	00620(Pyruvate metabolism)	K01759	KOG2943	Glyoxalase/Bleomycin resistance protein/Dioxygenase superfamily protein
XLOC_041654	XLOC_041654	Solyc12g007310.1	chr12:1700875-1705518	113.072	126.398	94.8667	NA	00620(Pyruvate metabolism)	K01759	KOG2943	Glyoxalase/Bleomycin resistance protein/Dioxygenase superfamily protein
XLOC_039972	XLOC_039972	Solyc12g007300.1	chr12:1699430-1700138	8.82621	15.3637	6.62027	GO:0003677(DNA binding),GO:0006355(regulation of transcription, DNA-dependent)	NA			AP2/B3-like transcriptional factor family protein
XLOC_039971	XLOC_039971	Solyc12g007290.1	chr12:1696962-1697838	0.0395871	0.0669864	0.0398627	NA	NA
XLOC_039970	XLOC_039970	Solyc12g007280.1	chr12:1688641-1695573	45.9066	47.7003	46.9848	GO:0004672(protein kinase activity),GO:0005524(ATP binding),GO:0006468(protein phosphorylation)	NA	K00924	KOG1163	casein kinase I-like 4
XLOC_041653	XLOC_041653	Solyc12g007280.1	chr12:1688641-1695573	6.21636	7.84044	6.82401	GO:0004672(protein kinase activity),GO:0005524(ATP binding),GO:0006468(protein phosphorylation)	NA	K00924	KOG1163	casein kinase I-like 4
XLOC_039965	XLOC_039965	Solyc12g007230.1	chr12:1648824-1652254	9.4716	2.51734	9.83567	GO:0006355(regulation of transcription, DNA-dependent),GO:0005634(nucleus)	NA			phytochrome-associated protein 2
XLOC_041650	XLOC_041650	Solyc12g007200.1	chr12:1629538-1632295	62.1307	43.8496	77.5488	GO:0004672(protein kinase activity),GO:0005524(ATP binding),GO:0006468(protein phosphorylation)	NA		KOG0594	CDK-activating kinase 1AT
XLOC_041649	XLOC_041649	Solyc12g007180.1,Solyc12g007190.1	chr12:1605531-1626804	33.9319	54.3393	19.8765	NA	NA			Tesmin/TSO1-like CXC domain-containing protein
XLOC_039964	XLOC_039964	Solyc12g007180.1	chr12:1605531-1626804	3.37191	7.58049	3.66227	NA	NA			Tesmin/TSO1-like CXC domain-containing protein
XLOC_039963	XLOC_039963	Solyc12g007170.1	chr12:1605531-1626804	65.9382	76.6534	61.132	GO:0003824(catalytic activity),GO:0008152(metabolic process),GO:0003857(3-hydroxyacyl-CoA dehydrogenase activity),GO:0016491(oxidoreductase activity),GO:0006631(fatty acid metabolic process),GO:0055114(oxidation-reduction process)	00592(alpha-Linolenic acid metabolism)	K10527	KOG1683	Enoyl-CoA hydratase/isomerase family
XLOC_041648	XLOC_041648	Solyc12g007160.1	chr12:1591340-1593804	0	0	0.140543	NA	NA			ABL interactor-like protein 2
XLOC_039962	XLOC_039962	Solyc12g007150.1	chr12:1587455-1591011	0.0177417	0	0.0655919	GO:0005089(Rho guanyl-nucleotide exchange factor activity)	NA			RHO guanyl-nucleotide exchange factor 8
XLOC_041647	XLOC_041647	Solyc12g007140.1	chr12:1578113-1581947	2.45457	1.20351	3.70661	NA	NA
XLOC_039961	XLOC_039961	Solyc12g007130.1	chr12:1569708-1576536	5.72578	9.26774	9.3396	NA	NA			Protein of unknown function (DUF502)
XLOC_041646	XLOC_041646	Solyc12g007130.1	chr12:1569708-1576536	24.1259	26.4529	24.3023	NA	NA			Protein of unknown function (DUF502)
XLOC_039959	XLOC_039959	Solyc12g007120.1	chr12:1555499-1559934	12.8778	12.1357	11.5635	NA	03060(Protein export)	K03100	KOG0171	plastidic type i signal peptidase 1
XLOC_041644	XLOC_041644	Solyc12g007120.1	chr12:1555499-1559934	11.8575	6.21319	2.4391	NA	03060(Protein export)	K03100	KOG0171	plastidic type i signal peptidase 1
XLOC_039958	XLOC_039958	Solyc12g007110.1	chr12:1549689-1553261	14.8741	21.2146	15.7498	GO:0004672(protein kinase activity),GO:0005524(ATP binding),GO:0006468(protein phosphorylation)	NA		KOG1187	proline extensin-like receptor kinase 1
XLOC_039957	XLOC_039957	Solyc12g007100.1	chr12:1537196-1541140	9.55661	7.20118	6.31502	GO:0005524(ATP binding),GO:0005515(protein binding)	NA		KOG4214	AAA-type ATPase family protein / ankyrin repeat family protein
XLOC_041643	XLOC_041643	Solyc12g007100.1	chr12:1537196-1541140	14.531	16.9188	14.7662	GO:0005524(ATP binding),GO:0005515(protein binding)	NA		KOG4214	AAA-type ATPase family protein / ankyrin repeat family protein
XLOC_041642	XLOC_041642	Solyc12g007090.1	chr12:1532640-1536680	38.0337	56.0087	29.1359	NA	NA
XLOC_039956	XLOC_039956	Solyc12g007070.1	chr12:1512823-1514090	70.034	73.2188	47.2579	GO:0003700(sequence-specific DNA binding transcription factor activity),GO:0043565(sequence-specific DNA binding),GO:0006355(regulation of transcription, DNA-dependent),GO:0005634(nucleus)	NA		KOG0627	heat shock transcription factor C1
XLOC_041640	XLOC_041640	Solyc12g007060.1	chr12:1498751-1499498	5.85979	36.7916	31.005	NA	NA			serine-rich protein-related
XLOC_041639	XLOC_041639	Solyc12g007050.1	chr12:1490151-1490726	9.79792	173.332	107.074	NA	NA			arabinogalactan protein 20
XLOC_041638	XLOC_041638	Solyc12g007040.1	chr12:1483024-1485451	0.365307	0	0.0405068	NA	NA
XLOC_041637	XLOC_041637	Solyc12g007030.1	chr12:1463784-1469521	2.63188	5.03104	3.83597	GO:0016491(oxidoreductase activity),GO:0008152(metabolic process),GO:0055114(oxidation-reduction process)	00940(Phenylpropanoid biosynthesis)	K12355	KOG2450	aldehyde dehydrogenase 2C4
XLOC_039954	XLOC_039954	Solyc12g007020.1	chr12:1459083-1462279	0	0	0.0368034	NA	NA			Plant protein of unknown function (DUF936)
XLOC_039952	XLOC_039952	Solyc12g007010.1	chr12:1446863-1453315	9.57303	3.49092	12.7479	GO:0055114(oxidation-reduction process)	NA		KOG3022	ATP binding
XLOC_039951	XLOC_039951	Solyc12g007000.1	chr12:1440995-1446612	103.429	102.68	122.664	NA	NA			Protein of unknown function, DUF538
XLOC_041635	XLOC_041635	Solyc12g006990.1	chr12:1420105-1430235	47.7632	50.0118	42.4408	GO:0008060(ARF GTPase activator activity),GO:0008270(zinc ion binding),GO:0032312(regulation of ARF GTPase activity)	NA		KOG0702	NSP (nuclear shuttle protein)-interacting GTPase
XLOC_039950	XLOC_039950	Solyc12g006980.1	chr12:1411322-1414308	190.492	251.168	197.554	GO:0005515(protein binding)	NA		KOG3544	Leucine-rich repeat (LRR) family protein
XLOC_041634	XLOC_041634	Solyc12g006980.1	chr12:1411322-1414308	72.3756	115.774	69.6014	GO:0005515(protein binding)	NA		KOG3544	Leucine-rich repeat (LRR) family protein
XLOC_039949	XLOC_039949	Solyc12g006970.1	chr12:1398920-1399416	672.485	1358.82	2839.5	NA	NA
XLOC_041633	XLOC_041633	Solyc12g006970.1	chr12:1398920-1399416	29.9782	30.1661	27.8487	NA	NA
XLOC_039947	XLOC_039947	Solyc12g006940.1	chr12:1367648-1375454	15.9454	15.2242	18.2676	NA	NA		KOG1493	RING/U-box superfamily protein
XLOC_041630	XLOC_041630	Solyc12g006940.1	chr12:1367648-1375454	2.98106	3.03124	3.66376	NA	NA		KOG1493	RING/U-box superfamily protein
XLOC_041629	XLOC_041629	Solyc12g006930.1	chr12:1348566-1353657	106.295	92.9366	122.435	GO:0016790(thiolester hydrolase activity),GO:0006633(fatty acid biosynthetic process)	00061(Fatty acid biosynthesis)	K10781		fatty acyl-ACP thioesterases B
XLOC_041628	XLOC_041628	Solyc12g006920.1	chr12:1338623-1343414	20.8651	14.2648	20.139	GO:0008601(protein phosphatase type 2A regulator activity),GO:0007165(signal transduction),GO:0000159(protein phosphatase type 2A complex)	NA		KOG2085	Protein phosphatase 2A regulatory B subunit family protein
XLOC_041627	XLOC_041627	Solyc12g006910.1	chr12:1336686-1337229	781.451	0	100.34	NA	NA			cadmium tolerance 1
XLOC_039946	XLOC_039946	Solyc12g006890.1,Solyc12g006900.1	chr12:1329738-1334834	8.8988	10.3792	9.23413	NA	NA
XLOC_039945	XLOC_039945	Solyc12g006880.1	chr12:1323466-1329525	13.1903	12.6514	9.8437	NA	NA		KOG0324	PPPDE putative thiol peptidase family protein
XLOC_041626	XLOC_041626	Solyc12g006880.1	chr12:1323466-1329525	20.376	26.1069	15.9133	NA	NA		KOG0324	PPPDE putative thiol peptidase family protein
XLOC_039944	XLOC_039944	Solyc12g006870.1	chr12:1312832-1323163	43.6353	42.876	39.9682	GO:0016787(hydrolase activity),GO:0004806(triglyceride lipase activity),GO:0016042(lipid catabolic process)	NA		KOG2112	alpha/beta-Hydrolases superfamily protein
XLOC_041625	XLOC_041625	Solyc12g006870.1	chr12:1312832-1323163	22.5159	25.6249	24.9123	GO:0016787(hydrolase activity),GO:0004806(triglyceride lipase activity),GO:0016042(lipid catabolic process)	NA		KOG2112	alpha/beta-Hydrolases superfamily protein
XLOC_039943	XLOC_039943	Solyc12g006860.1	chr12:1297045-1301535	0.177417	0.427853	0.63768	GO:0005506(iron ion binding),GO:0009055(electron carrier activity),GO:0016705(oxidoreductase activity, acting on paired donors, with incorporation or reduction of molecular oxygen),GO:0020037(heme binding),GO:0055114(oxidation-reduction process)	NA		KOG0157	Cytochrome P450 superfamily protein
XLOC_041623	XLOC_041623	Solyc12g006850.1	chr12:1258369-1264932	0.757829	0.415344	1.85866	GO:0005515(protein binding),GO:0005216(ion channel activity),GO:0006811(ion transport),GO:0055085(transmembrane transport),GO:0016020(membrane)	NA		KOG0498	K+ transporter 1
XLOC_039941	XLOC_039941	Solyc12g006840.1	chr12:1254396-1257951	0.173833	0.0388493	0.117545	GO:0004672(protein kinase activity),GO:0005524(ATP binding),GO:0006468(protein phosphorylation),GO:0005529(carbohydrate binding)	NA		KOG1187	lectin protein kinase family protein
XLOC_041622	XLOC_041622	Solyc12g006830.1	chr12:1248330-1251609	56.1729	51.627	41.8697	GO:0003677(DNA binding)	05322(Systemic lupus erythematosus)	K11251	KOG1757	histone H2A protein 9
XLOC_039939	XLOC_039939	Solyc12g006810.1	chr12:1238497-1242238	2.09403	0.306367	2.39294	NA	NA			SOUL heme-binding family protein
XLOC_041621	XLOC_041621	Solyc12g006800.1	chr12:1220943-1223910	8.25072	4.38164	6.78952	GO:0003677(DNA binding)	NA			Homeodomain-like superfamily protein
XLOC_041620	XLOC_041620	Solyc12g006790.1	chr12:1200018-1205876	0.0099109	0.00817397	0.106917	GO:0005515(protein binding)	NA		KOG1041	Stabilizer of iron transporter SufD / Polynucleotidyl transferase
XLOC_039937	XLOC_039937	Solyc12g006770.1	chr12:1197836-1198321	4.19174	0	5.62339	NA	NA
XLOC_041619	XLOC_041619	Solyc12g006770.1	chr12:1197836-1198321	4.0666	1.03304	4.77534	NA	NA
XLOC_039936	XLOC_039936	Solyc12g006760.1	chr12:1195899-1196435	0.813276	8.85922	17.7213	NA	NA
XLOC_041618	XLOC_041618	Solyc12g006760.1	chr12:1195899-1196435	3.55149	3.17332	8.99112	NA	NA
XLOC_041617	XLOC_041617	Solyc12g006710.1	chr12:1172165-1176468	4.02974	2.1074	3.75762	NA	NA			Domain of unknown function (DUF1767)
XLOC_039930	XLOC_039930	Solyc12g006700.1	chr12:1164876-1169659	6.24935	9.1956	6.40694	NA	NA			Protein of unknown function (DUF1644)
XLOC_041616	XLOC_041616	Solyc12g006700.1	chr12:1164876-1169659	69.0644	78.9566	68.1502	NA	NA			Protein of unknown function (DUF1644)
XLOC_041615	XLOC_041615	Solyc12g006690.1	chr12:1152814-1155108	0.23668	0.311593	0.358924	GO:0004672(protein kinase activity),GO:0005524(ATP binding),GO:0006468(protein phosphorylation)	NA		KOG0610	AGC (cAMP-dependent, cGMP-dependent and protein kinase C) kinase family protein
XLOC_041614	XLOC_041614	Solyc12g006680.1	chr12:1144016-1145010	0	2.14734	0	NA	NA			early nodulin-related
XLOC_039929	XLOC_039929	Solyc12g006670.1	chr12:1127196-1133776	12.5255	11.8842	9.93582	NA	NA			binding
XLOC_041613	XLOC_041613	Solyc12g006670.1	chr12:1127196-1133776	2.64585	3.62781	3.81082	NA	NA			binding
XLOC_039928	XLOC_039928	Solyc12g006660.1	chr12:1122247-1125860	0.22856	0.205867	0.533516	NA	NA
XLOC_041612	XLOC_041612	Solyc12g006660.1	chr12:1122247-1125860	0.685346	0	0.181257	NA	NA
XLOC_039927	XLOC_039927	Solyc12g006650.1	chr12:1115047-1120054	10.3249	10.0798	8.18821	GO:0001104(RNA polymerase II transcription cofactor activity),GO:0006357(regulation of transcription from RNA polymerase II promoter),GO:0016592(mediator complex),GO:0016455(RNA polymerase II transcription cofactor activity)	NA			RNA polymerase II transcription mediators
XLOC_041610	XLOC_041610	Solyc12g006630.1	chr12:1101150-1105133	0.082936	0	0	GO:0007017(microtubule-based process),GO:0005875(microtubule associated complex)	NA		KOG3430	Dynein light chain type 1 family protein
XLOC_039925	XLOC_039925	Solyc12g006620.1	chr12:1091457-1095287	0.640314	2.66068	0.236037	NA	NA		KOG4791	CCCH-type zinc finger family protein
XLOC_039923	XLOC_039923	Solyc12g006600.1	chr12:1083593-1084486	3.66346	1.07297	7.28465	GO:0008270(zinc ion binding),GO:0005622(intracellular)	NA			Ran BP2/NZF zinc finger-like superfamily protein
XLOC_039922	XLOC_039922	Solyc12g006590.1	chr12:1079209-1080507	13.7747	3.65259	35.0962	GO:0008270(zinc ion binding),GO:0005622(intracellular)	NA			Ran BP2/NZF zinc finger-like superfamily protein
XLOC_039919	XLOC_039919	Solyc12g006550.1	chr12:1059634-1063850	119.882	112.309	136.557	GO:0042254(ribosome biogenesis),GO:0005634(nucleus)	NA		KOG1765	ribosome biogenesis regulatory protein (RRS1) family protein
XLOC_039918	XLOC_039918	Solyc12g006540.1	chr12:1050739-1055981	195.782	197.582	128.381	GO:0016020(membrane),GO:0008233(peptidase activity),GO:0006465(signal peptide processing)	03060(Protein export)	K13280	KOG3342	Peptidase S24/S26A/S26B/S26C family protein
XLOC_039917	XLOC_039917	Solyc12g006530.1	chr12:1040632-1049064	16.9118	3.84996	21.4497	GO:0003824(catalytic activity)	NA		KOG0497	Terpenoid cyclases family protein
XLOC_039916	XLOC_039916	Solyc12g006520.1	chr12:1027443-1035605	0.39344	0.115296	0.578455	GO:0003824(catalytic activity)	NA		KOG0497	Terpenoid cyclases family protein
XLOC_039915	XLOC_039915	Solyc12g006510.1	chr12:1016972-1023902	0.561098	0.719049	1.35031	GO:0003824(catalytic activity)	NA		KOG0497	Terpenoid cyclases family protein
XLOC_039914	XLOC_039914	Solyc12g006500.1	chr12:1011030-1012083	22.1112	15.0542	25.0416	GO:0055085(transmembrane transport)	NA		KOG1441	Nucleotide-sugar transporter family protein
XLOC_039913	XLOC_039913	Solyc12g006490.1	chr12:1001028-1005961	16.4726	8.81223	16.013	GO:0008375(acetylglucosaminyltransferase activity),GO:0016020(membrane)	NA		KOG0799	Core-2/I-branching beta-1,6-N-acetylglucosaminyltransferase family protein
XLOC_041607	XLOC_041607	Solyc12g006490.1	chr12:1001028-1005961	26.2891	23.5878	16.7884	GO:0008375(acetylglucosaminyltransferase activity),GO:0016020(membrane)	NA		KOG0799	Core-2/I-branching beta-1,6-N-acetylglucosaminyltransferase family protein
XLOC_041606	XLOC_041606	Solyc12g006480.1	chr12:969561-1000048	18.2118	16.1105	22.4369	NA	NA	K14310	KOG1835	Protein of unknown function (DUF3414)
XLOC_039912	XLOC_039912	Solyc12g006470.1	chr12:956773-962587	1.49373	0.243398	2.59829	GO:0008483(transaminase activity),GO:0030170(pyridoxal phosphate binding)	NA		KOG1404	Pyridoxal phosphate (PLP)-dependent transferases superfamily protein
XLOC_041605	XLOC_041605	Solyc12g006460.1	chr12:934010-938703	0	0.0976278	0	GO:0005506(iron ion binding),GO:0009055(electron carrier activity),GO:0016705(oxidoreductase activity, acting on paired donors, with incorporation or reduction of molecular oxygen),GO:0020037(heme binding),GO:0055114(oxidation-reduction process)	NA		KOG0157	ent-kaurenoic acid hydroxylase 2
XLOC_041604	XLOC_041604	Solyc12g006450.1	chr12:921663-927269	40.3572	30.5843	29.4318	GO:0008483(transaminase activity),GO:0030170(pyridoxal phosphate binding)	NA		KOG1404	Pyridoxal phosphate (PLP)-dependent transferases superfamily protein
XLOC_039910	XLOC_039910	Solyc12g006420.1	chr12:902730-909085	10.7935	10.4793	11.5727	NA	03018(RNA degradation)	K12617		Topoisomerase II-associated protein PAT1
XLOC_041602	XLOC_041602	Solyc12g006420.1	chr12:902730-909085	21.6762	22.0713	24.3059	NA	03018(RNA degradation)	K12617		Topoisomerase II-associated protein PAT1
XLOC_041601	XLOC_041601	Solyc12g006410.1	chr12:898343-901102	0.166663	0.159205	0	GO:0003854(3-beta-hydroxy-delta5-steroid dehydrogenase activity),GO:0016616(oxidoreductase activity, acting on the CH-OH group of donors, NAD or NADP as acceptor),GO:0006694(steroid biosynthetic process),GO:0055114(oxidation-reduction process),GO:0003824(catalytic activity),GO:0050662(coenzyme binding),GO:0044237(cellular metabolic process),GO:0009058(biosynthetic process),GO:0008831(dTDP-4-dehyd…	NA		KOG1371	NAD(P)-binding Rossmann-fold superfamily protein
XLOC_041599	XLOC_041599	Solyc12g006380.1	chr12:888714-890946	0.070457	0	0	GO:0016491(oxidoreductase activity),GO:0016706(oxidoreductase activity, acting on paired donors, with incorporation or reduction of molecular oxygen, 2-oxoglutarate as one donor, and incorporation of one atom each of oxygen into both donors),GO:0055114(oxidation-reduction process)	NA		KOG0143	2-oxoglutarate (2OG) and Fe(II)-dependent oxygenase superfamily protein
XLOC_041598	XLOC_041598	Solyc12g006370.1	chr12:879276-887464	31.2636	39.1234	22.7404	GO:0009055(electron carrier activity),GO:0016491(oxidoreductase activity),GO:0055114(oxidation-reduction process)	NA	K13367	KOG0029	polyamine oxidase 2
XLOC_039908	XLOC_039908	Solyc12g006360.1	chr12:879276-887464	4.66752	5.52153	8.96306	GO:0015238(drug transmembrane transporter activity),GO:0015297(antiporter activity),GO:0006855(drug transmembrane transport),GO:0055085(transmembrane transport),GO:0016020(membrane)	NA		KOG1347	MATE efflux family protein
XLOC_039906	XLOC_039906	Solyc12g006350.1	chr12:870982-874042	25.6421	22.9636	22.5571	NA	NA			auxin response factor 6
XLOC_041596	XLOC_041596	Solyc12g006350.1	chr12:870982-874042	3.25017	4.95718	1.53864	NA	NA			auxin response factor 6
XLOC_039905	XLOC_039905	Solyc12g006340.1	chr12:856682-859721	5.08122	2.9098	2.83283	NA	NA			auxin response factor 6
XLOC_041595	XLOC_041595	Solyc12g006340.1	chr12:856682-859721	20.776	11.6569	15.1218	NA	NA			auxin response factor 6
XLOC_041592	XLOC_041592	Solyc12g006320.1	chr12:840976-847756	144.77	102.608	165.819	GO:0003676(nucleic acid binding),GO:0005524(ATP binding),GO:0008026(ATP-dependent helicase activity),GO:0004386(helicase activity)	NA		KOG0331	putative mitochondrial RNA helicase 2
XLOC_039902	XLOC_039902	Solyc12g006310.1	chr12:823391-829745	16.1937	19.4334	13.1312	NA	NA		KOG2667	Endoplasmic reticulum vesicle transporter protein
XLOC_041591	XLOC_041591	Solyc12g006310.1	chr12:823391-829745	1.09236	1.42337	0.994977	NA	NA		KOG2667	Endoplasmic reticulum vesicle transporter protein
XLOC_041590	XLOC_041590	Solyc12g006300.1	chr12:818592-822445	4.70403	5.78048	6.00304	NA	NA			transducin family protein / WD-40 repeat family protein
XLOC_041588	XLOC_041588	Solyc12g006290.1	chr12:801715-806075	33.034	30.9686	32.039	GO:0005783(endoplasmic reticulum)	NA		KOG1792	Reticulon family protein
XLOC_041587	XLOC_041587	Solyc12g006270.1	chr12:783429-787716	0.0156582	0	0.0547721	NA	NA
XLOC_041586	XLOC_041586	Solyc12g006260.1	chr12:774624-775032	74.9294	64.5292	86.8308	NA	NA
XLOC_039899	XLOC_039899	Solyc12g006250.1	chr12:767892-772379	6.58019	5.36879	5.26842	GO:0016192(vesicle-mediated transport),GO:0016021(integral to membrane),GO:0006810(transport)	NA		KOG2887	Got1/Sft2-like vescicle transport protein family
XLOC_041585	XLOC_041585	Solyc12g006250.1	chr12:767892-772379	0.361588	0	6.10231	GO:0016192(vesicle-mediated transport),GO:0016021(integral to membrane),GO:0006810(transport)	NA		KOG2887	Got1/Sft2-like vescicle transport protein family
XLOC_041584	XLOC_041584	Solyc12g006240.1	chr12:755055-762452	1.72926	1.64155	1.78476	GO:0008270(zinc ion binding),GO:0005622(intracellular)	NA			CONSTANS-like 9
XLOC_041583	XLOC_041583	Solyc12g006230.1	chr12:743667-747868	49.3336	23.8973	19.0092	NA	NA			RING/U-box superfamily protein
XLOC_039896	XLOC_039896	Solyc12g006210.1,Solyc12g006220.1	chr12:743667-747868	9.21573	13.8384	12.5862	NA	NA			ATP synthase subunit beta
XLOC_039895	XLOC_039895	Solyc12g006200.1	chr12:738978-741998	0.575254	0.055651	0.655002	NA	NA
XLOC_039893	XLOC_039893	Solyc12g006180.1	chr12:722278-728582	20.1599	20.1982	22.5623	GO:0003676(nucleic acid binding)	NA		KOG4205	RNA-binding (RRM/RBD/RNP motifs) family protein
XLOC_039892	XLOC_039892	Solyc12g006170.1	chr12:712635-719102	8.13153	11.301	8.61683	GO:0003700(sequence-specific DNA binding transcription factor activity),GO:0043565(sequence-specific DNA binding),GO:0006355(regulation of transcription, DNA-dependent)	NA			WRKY DNA-binding protein 2
XLOC_041582	XLOC_041582	Solyc12g006170.1	chr12:712635-719102	25.6082	36.2147	20.9375	GO:0003700(sequence-specific DNA binding transcription factor activity),GO:0043565(sequence-specific DNA binding),GO:0006355(regulation of transcription, DNA-dependent)	NA			WRKY DNA-binding protein 2
XLOC_039891	XLOC_039891	Solyc12g006160.1	chr12:705207-710319	7.62968	12.6164	8.98882	GO:0005515(protein binding)	NA			Sterile alpha motif (SAM) domain-containing protein
XLOC_041581	XLOC_041581	Solyc12g006160.1	chr12:705207-710319	103.044	122.258	83.8776	GO:0005515(protein binding)	NA			Sterile alpha motif (SAM) domain-containing protein
XLOC_041579	XLOC_041579	Solyc12g006140.1	chr12:693216-694582	3.61548	0.0351586	8.19482	GO:0016020(membrane),GO:0009765(photosynthesis, light harvesting)	00196(Photosynthesis - antenna proteins)	K08913		photosystem II light harvesting complex gene 2.1
XLOC_039890	XLOC_039890	Solyc12g006130.1	chr12:690069-691290	0.154601	0.152414	0.163951	GO:0005515(protein binding)	NA			F-box and associated interaction domains-containing protein
XLOC_039888	XLOC_039888	Solyc12g006120.1	chr12:682057-683388	2.35569	4.46789	3.21412	GO:0003677(DNA binding),GO:0043565(sequence-specific DNA binding),GO:0005622(intracellular)	NA		KOG0869	nuclear factor Y, subunit B3
XLOC_039889	XLOC_039889	Solyc12g006120.1	chr12:682057-683388	2.36535	0.828785	4.57451	GO:0003677(DNA binding),GO:0043565(sequence-specific DNA binding),GO:0005622(intracellular)	NA		KOG0869	nuclear factor Y, subunit B3
XLOC_041578	XLOC_041578	Solyc12g006120.1	chr12:682057-683388	2.11004	3.5268	2.82907	GO:0003677(DNA binding),GO:0043565(sequence-specific DNA binding),GO:0005622(intracellular)	NA		KOG0869	nuclear factor Y, subunit B3
XLOC_039885	XLOC_039885	Solyc12g006060.1	chr12:648718-657252	5.09027	3.61334	5.46284	NA	NA
XLOC_041575	XLOC_041575	Solyc12g006060.1	chr12:648718-657252	0.84945	0.966137	1.28501	NA	NA
XLOC_039884	XLOC_039884	Solyc12g006050.1	chr12:645790-648040	0.754604	0	0.387824	GO:0005215(transporter activity),GO:0006857(oligopeptide transport),GO:0016020(membrane)	NA		KOG1237	Major facilitator superfamily protein
XLOC_039882	XLOC_039882	Solyc12g006040.1	chr12:633042-636402	1.14426	3.88022	2.3969	GO:0043531(ADP binding),GO:0006915(apoptotic process),GO:0005524(ATP binding)	NA			NB-ARC domain-containing disease resistance protein
XLOC_039883	XLOC_039883	Solyc12g006040.1	chr12:633042-636402	1.82431	3.56762	1.28215	GO:0043531(ADP binding),GO:0006915(apoptotic process),GO:0005524(ATP binding)	NA			NB-ARC domain-containing disease resistance protein
XLOC_041574	XLOC_041574	Solyc12g006040.1	chr12:633042-636402	3.60538	7.6767	3.43106	GO:0043531(ADP binding),GO:0006915(apoptotic process),GO:0005524(ATP binding)	NA			NB-ARC domain-containing disease resistance protein
XLOC_039879	XLOC_039879	Solyc12g006030.1	chr12:626853-629494	5.28845	2.8637	5.62575	GO:0008168(methyltransferase activity),GO:0031167(rRNA methylation),GO:0008276(protein methyltransferase activity),GO:0006479(protein methylation),GO:0005737(cytoplasm)	NA	K07579	KOG3420	S-adenosyl-L-methionine-dependent methyltransferases superfamily protein
XLOC_041573	XLOC_041573	Solyc12g006030.1	chr12:626853-629494	7.43324	6.61371	8.5061	GO:0008168(methyltransferase activity),GO:0031167(rRNA methylation),GO:0008276(protein methyltransferase activity),GO:0006479(protein methylation),GO:0005737(cytoplasm)	NA	K07579	KOG3420	S-adenosyl-L-methionine-dependent methyltransferases superfamily protein
XLOC_039878	XLOC_039878	Solyc12g006020.1	chr12:622381-625015	0.0584093	0.0196925	0.26832	GO:0005515(protein binding)	NA		KOG0472	receptor like protein 34
XLOC_039877	XLOC_039877	Solyc12g006010.1	chr12:619143-621788	346.756	399.638	303.465	GO:0005515(protein binding)	NA	K12160	KOG1769	small ubiquitin-like modifier 2
XLOC_041572	XLOC_041572	Solyc12g006010.1	chr12:619143-621788	1.59869	2.37011	1.50624	GO:0005515(protein binding)	NA	K12160	KOG1769	small ubiquitin-like modifier 2
XLOC_039876	XLOC_039876	Solyc12g006000.1	chr12:616050-618237	0.101717	0	0.0581225	GO:0005543(phospholipid binding)	NA			ENTH/ANTH/VHS superfamily protein
XLOC_039875	XLOC_039875	Solyc12g005990.1	chr12:608256-613805	16.6731	17.9185	23.2514	GO:0008138(protein tyrosine/serine/threonine phosphatase activity),GO:0006470(protein dephosphorylation)	NA		KOG1716	indole-3-butyric acid response 5
XLOC_041571	XLOC_041571	Solyc12g005990.1	chr12:608256-613805	7.35816	8.83144	8.42083	GO:0008138(protein tyrosine/serine/threonine phosphatase activity),GO:0006470(protein dephosphorylation)	NA		KOG1716	indole-3-butyric acid response 5
XLOC_041570	XLOC_041570	Solyc12g005980.1	chr12:600727-607237	55.338	68.3863	43.9482	NA	NA		KOG4842
XLOC_039873	XLOC_039873	Solyc12g005970.1	chr12:593177-597740	1.6069	2.15501	1.54071	GO:0043531(ADP binding),GO:0006915(apoptotic process),GO:0005524(ATP binding)	NA			Disease resistance protein (CC-NBS-LRR class) family
XLOC_039874	XLOC_039874	Solyc12g005970.1	chr12:593177-597740	2.69319	3.42057	1.81746	GO:0043531(ADP binding),GO:0006915(apoptotic process),GO:0005524(ATP binding)	NA			Disease resistance protein (CC-NBS-LRR class) family
XLOC_041569	XLOC_041569	Solyc12g005970.1	chr12:593177-597740	4.97915	5.85144	4.15339	GO:0043531(ADP binding),GO:0006915(apoptotic process),GO:0005524(ATP binding)	NA			Disease resistance protein (CC-NBS-LRR class) family
XLOC_039871	XLOC_039871	Solyc12g005960.1	chr12:588933-592129	0.779694	1.85111	0.864975	GO:0003700(sequence-specific DNA binding transcription factor activity),GO:0006355(regulation of transcription, DNA-dependent)	NA	K09286		ethylene responsive element binding factor 4
XLOC_039872	XLOC_039872	Solyc12g005960.1	chr12:588933-592129	22.0779	34.9159	23.6588	GO:0003700(sequence-specific DNA binding transcription factor activity),GO:0006355(regulation of transcription, DNA-dependent)	NA	K09286		ethylene responsive element binding factor 4
XLOC_041568	XLOC_041568	Solyc12g005960.1	chr12:588933-592129	15.758	19.6371	14.9688	GO:0003700(sequence-specific DNA binding transcription factor activity),GO:0006355(regulation of transcription, DNA-dependent)	NA	K09286		ethylene responsive element binding factor 4
XLOC_041567	XLOC_041567	Solyc12g005950.1	chr12:576047-587976	55.2542	65.8507	54.6498	GO:0005515(protein binding)	04115(p53 signaling pathway)	K10143	KOG0265	Transducin/WD40 repeat-like superfamily protein
XLOC_041566	XLOC_041566	Solyc12g005940.1	chr12:563620-566130	0.190631	0.0980483	0	GO:0016491(oxidoreductase activity),GO:0016706(oxidoreductase activity, acting on paired donors, with incorporation or reduction of molecular oxygen, 2-oxoglutarate as one donor, and incorporation of one atom each of oxygen into both donors),GO:0055114(oxidation-reduction process)	00270(Cysteine and methionine metabolism)	K05933	KOG0143	ethylene-forming enzyme
XLOC_041565	XLOC_041565	Solyc12g005930.1	chr12:553956-559503	7.37604	7.01901	8.44304	GO:0005097(Rab GTPase activator activity),GO:0032313(regulation of Rab GTPase activity),GO:0005622(intracellular)	NA		KOG2058	Ypt/Rab-GAP domain of gyp1p superfamily protein
XLOC_039868	XLOC_039868	Solyc12g005920.1	chr12:547656-552765	0	0.0365935	0.0284363	GO:0005515(protein binding)	NA		KOG0046	fimbrin-like protein 2
XLOC_039867	XLOC_039867	Solyc12g005910.1	chr12:541489-547034	29.8751	22.5851	48.8553	GO:0006886(intracellular protein transport),GO:0005783(endoplasmic reticulum),GO:0016021(integral to membrane)	NA		KOG1962	B-cell receptor-associated 31-like
XLOC_041563	XLOC_041563	Solyc12g005910.1	chr12:541489-547034	0.647712	1.0215	1.47885	GO:0006886(intracellular protein transport),GO:0005783(endoplasmic reticulum),GO:0016021(integral to membrane)	NA		KOG1962	B-cell receptor-associated 31-like
XLOC_041564	XLOC_041564	Solyc12g005910.1	chr12:541489-547034	13.1098	12.511	15.8822	GO:0006886(intracellular protein transport),GO:0005783(endoplasmic reticulum),GO:0016021(integral to membrane)	NA		KOG1962	B-cell receptor-associated 31-like
XLOC_039866	XLOC_039866	Solyc12g005900.1	chr12:530449-536165	1.50158	1.54264	1.48113	NA	NA			Domain of unknown function (DUF1767)
XLOC_041562	XLOC_041562	Solyc12g005900.1	chr12:530449-536165	3.55266	3.84707	3.15753	NA	NA			Domain of unknown function (DUF1767)
XLOC_041561	XLOC_041561	Solyc12g005890.1	chr12:526668-529582	0.453112	0.1356	0.441973	GO:0003677(DNA binding)	NA			myb domain protein 101
XLOC_039865	XLOC_039865	Solyc12g005880.1	chr12:514186-518073	11.5434	7.85235	13.1785	GO:0008378(galactosyltransferase activity),GO:0006486(protein glycosylation),GO:0016020(membrane)	NA		KOG2288	Galactosyltransferase family protein
XLOC_041560	XLOC_041560	Solyc12g005880.1	chr12:514186-518073	4.64078	7.27307	10.2964	GO:0008378(galactosyltransferase activity),GO:0006486(protein glycosylation),GO:0016020(membrane)	NA		KOG2288	Galactosyltransferase family protein
XLOC_039864	XLOC_039864	Solyc12g005870.1	chr12:499937-512118	50.2093	63.1935	36.1495	GO:0003824(catalytic activity)	05010(Alzheimer's disease)	K04532	KOG2016	NAD(P)-binding Rossmann-fold superfamily protein
XLOC_041559	XLOC_041559	Solyc12g005870.1	chr12:499937-512118	6.70871	8.96672	5.07642	GO:0003824(catalytic activity)	05010(Alzheimer's disease)	K04532	KOG2016	NAD(P)-binding Rossmann-fold superfamily protein
XLOC_041558	XLOC_041558	Solyc12g005860.1	chr12:490500-499290	658.713	749.553	462.906	GO:0008152(metabolic process)	00020(Citrate cycle (TCA cycle))	K01681	KOG0452	aconitase 3
XLOC_039862	XLOC_039862	Solyc12g005850.1	chr12:481557-488981	4.90413	6.86394	3.91332	GO:0015238(drug transmembrane transporter activity),GO:0015297(antiporter activity),GO:0006855(drug transmembrane transport),GO:0055085(transmembrane transport),GO:0016020(membrane)	NA		KOG1347	MATE efflux family protein
XLOC_041557	XLOC_041557	Solyc12g005850.1	chr12:481557-488981	23.3787	22.9654	19.2387	GO:0015238(drug transmembrane transporter activity),GO:0015297(antiporter activity),GO:0006855(drug transmembrane transport),GO:0055085(transmembrane transport),GO:0016020(membrane)	NA		KOG1347	MATE efflux family protein
XLOC_041556	XLOC_041556	Solyc12g005840.1	chr12:474796-477406	0.86766	0.289254	2.9716	GO:0005525(GTP binding),GO:0007264(small GTPase mediated signal transduction),GO:0005622(intracellular)	NA		KOG1673	Ras-related small GTP-binding family protein
XLOC_039861	XLOC_039861	Solyc12g005830.1	chr12:468370-472633	0	0	0.0945393	GO:0003700(sequence-specific DNA binding transcription factor activity),GO:0043565(sequence-specific DNA binding),GO:0006355(regulation of transcription, DNA-dependent)	NA		KOG0483	protodermal factor 2
XLOC_041555	XLOC_041555	Solyc12g005820.1	chr12:457546-458884	0.791978	0	2.87397	NA	NA
XLOC_039860	XLOC_039860	Solyc12g005800.1	chr12:447841-449285	0.383991	3.11597	0.46915	NA	NA			Homeodomain-like superfamily protein
XLOC_039859	XLOC_039859	Solyc12g005780.1	chr12:428786-434500	39.9465	43.7156	43.3246	NA	NA			TraB family protein
XLOC_041552	XLOC_041552	Solyc12g005780.1	chr12:428786-434500	20.657	35.9223	18.1558	NA	NA			TraB family protein
XLOC_039858	XLOC_039858	Solyc12g005770.1	chr12:414784-427042	2.3503	3.45253	2.74345	NA	NA			Zinc finger C-x8-C-x5-C-x3-H type family protein
XLOC_041551	XLOC_041551	Solyc12g005770.1	chr12:414784-427042	20.2615	23.5613	17.539	NA	NA			Zinc finger C-x8-C-x5-C-x3-H type family protein
XLOC_039857	XLOC_039857	Solyc12g005760.1	chr12:402795-411483	9.64797	7.27201	13.3389	NA	NA			peroxin 22
XLOC_041550	XLOC_041550	Solyc12g005760.1	chr12:402795-411483	6.45429	5.54928	8.39661	NA	NA			peroxin 22
XLOC_039856	XLOC_039856	Solyc12g005750.1	chr12:400111-400441	1.93912	0	0.371014	NA	NA			B-box type zinc finger family protein
XLOC_041548	XLOC_041548	Solyc12g005730.1	chr12:387823-390117	12.3264	9.84425	12.247	GO:0016757(transferase activity, transferring glycosyl groups),GO:0016020(membrane)	NA		KOG2246	Protein of unknown function (DUF604)
XLOC_041547	XLOC_041547	Solyc12g005720.1	chr12:382631-383354	0.830805	0.133406	1.20905	NA	NA			Receptor-like protein kinase-related family protein
XLOC_041545	XLOC_041545	Solyc12g005690.1	chr12:371794-372187	0	0.137115	0.326974	NA	NA
XLOC_039854	XLOC_039854	Solyc12g005680.1	chr12:366518-371397	0	0.121373	0.0151036	GO:0015079(potassium ion transmembrane transporter activity),GO:0071805(potassium ion transmembrane transport),GO:0016020(membrane)	NA			high affinity K+ transporter 5
XLOC_041544	XLOC_041544	Solyc12g005660.1	chr12:351056-351746	1.91499	0.395271	1.35536	GO:0008270(zinc ion binding),GO:0005622(intracellular)	NA			B-box type zinc finger family protein
XLOC_041541	XLOC_041541	Solyc12g005630.1	chr12:334078-336443	31.6666	30.0888	32.7448	GO:0016491(oxidoreductase activity),GO:0051537(2 iron, 2 sulfur cluster binding),GO:0055114(oxidation-reduction process),GO:0009496(plastoquinol--plastocyanin reductase activity),GO:0042651(thylakoid membrane),GO:0016679(oxidoreductase activity, acting on diphenols and related substances as donors)	00195(Photosynthesis)	K02636	KOG1671	photosynthetic electron transfer C
XLOC_039852	XLOC_039852	Solyc12g005620.1	chr12:329992-331726	0	0.100252	0	GO:0005515(protein binding)	NA			disease resistance family protein / LRR family protein
XLOC_039851	XLOC_039851	Solyc12g005610.1	chr12:323975-324962	0.202566	0.494195	0	GO:0005515(protein binding)	NA			disease resistance family protein / LRR family protein
XLOC_041539	XLOC_041539	Solyc12g005590.1	chr12:313214-317831	12.1595	14.6256	9.75139	NA	NA		KOG2641	Protein of unknown function (DUF300)
XLOC_039850	XLOC_039850	Solyc12g005570.1	chr12:306412-309886	7.11796	12.863	7.67944	NA	NA
XLOC_041537	XLOC_041537	Solyc12g005570.1	chr12:306412-309886	146.667	137.364	141.367	NA	NA
XLOC_039849	XLOC_039849	Solyc12g005560.1	chr12:303376-306070	0.080401	0.113109	0.26029	NA	NA
XLOC_041536	XLOC_041536	Solyc12g005550.1	chr12:300476-301503	0	0.239915	0	NA	NA
XLOC_039846	XLOC_039846	Solyc12g005520.1	chr12:299024-299309	0	0	0.428749	GO:0043531(ADP binding),GO:0005524(ATP binding),GO:0006915(apoptotic process)	NA			Disease resistance protein (CC-NBS-LRR class) family
XLOC_041535	XLOC_041535	Solyc12g005500.1	chr12:293643-295414	0.0288954	0.0347961	0	GO:0016020(membrane)	NA		KOG3090	prohibitin 2
XLOC_039844	XLOC_039844	Solyc12g005470.1	chr12:277037-286170	13.8314	18.3019	12.9886	NA	NA		KOG0828	RING/U-box superfamily protein
XLOC_039842	XLOC_039842	Solyc12g005450.1	chr12:270039-271071	0	0.134685	0.0783283	GO:0004672(protein kinase activity),GO:0005524(ATP binding),GO:0006468(protein phosphorylation)	NA		KOG1187	Protein kinase superfamily protein
XLOC_039840	XLOC_039840	Solyc12g005420.1	chr12:251563-253919	5.08255	2.34582	8.38548	GO:0008270(zinc ion binding),GO:0005622(intracellular)	NA			light-regulated zinc finger protein 1
XLOC_041531	XLOC_041531	Solyc12g005420.1	chr12:251563-253919	1.68364	0.275407	3.57986	GO:0008270(zinc ion binding),GO:0005622(intracellular)	NA			light-regulated zinc finger protein 1
XLOC_041530	XLOC_041530	Solyc12g005410.1	chr12:246683-250211	28.3003	37.6829	16.8775	GO:0008508(bile acid:sodium symporter activity),GO:0006814(sodium ion transport),GO:0016020(membrane)	NA	K03453	KOG2718	Sodium Bile acid symporter family
XLOC_039839	XLOC_039839	Solyc12g005400.1	chr12:235999-242060	0.550961	1.53625	1.4622	NA	NA		KOG0498	cyclic nucleotide-gated cation channel 4
XLOC_041529	XLOC_041529	Solyc12g005400.1	chr12:235999-242060	0.52821	0.701237	0.380834	NA	NA		KOG0498	cyclic nucleotide-gated cation channel 4
XLOC_039838	XLOC_039838	Solyc12g005390.1	chr12:231872-235689	43.1466	54.7547	38.9635	GO:0005198(structural molecule activity)	NA		KOG0439	PapD-like superfamily protein
XLOC_039837	XLOC_039837	Solyc12g005380.1	chr12:224568-229111	0.0310141	0.206009	0.504429	GO:0004143(diacylglycerol kinase activity),GO:0007205(activation of protein kinase C activity by G-protein coupled receptor protein signaling pathway)	NA			diacylglycerol kinase 5
XLOC_039836	XLOC_039836	Solyc12g005360.1	chr12:218972-219878	0.416053	0.127983	0.0219327	GO:0004672(protein kinase activity),GO:0005524(ATP binding),GO:0006468(protein phosphorylation)	NA		KOG0198	mitogen-activated protein kinase kinase kinase 20
XLOC_039835	XLOC_039835	Solyc12g005350.1	chr12:216127-218521	11.3172	9.48214	10.5386	GO:0016491(oxidoreductase activity),GO:0008152(metabolic process),GO:0003854(3-beta-hydroxy-delta5-steroid dehydrogenase activity),GO:0016616(oxidoreductase activity, acting on the CH-OH group of donors, NAD or NADP as acceptor),GO:0006694(steroid biosynthetic process),GO:0055114(oxidation-reduction process),GO:0003824(catalytic activity),GO:0050662(coenzyme binding),GO:0044237(cellular metabolic…	NA		KOG1502	NAD(P)-binding Rossmann-fold superfamily protein
XLOC_041527	XLOC_041527	Solyc12g005340.1	chr12:211278-214372	17.4692	18.9514	16.3107	NA	NA			GRAS family transcription factor
XLOC_039834	XLOC_039834	Solyc12g005330.1	chr12:208842-210348	298.099	211.83	277.441	GO:0003735(structural constituent of ribosome),GO:0006412(translation),GO:0005622(intracellular),GO:0005840(ribosome)	03010(Ribosome)	K02938	KOG2309	Ribosomal protein L2 family
XLOC_041526	XLOC_041526	Solyc12g005310.1	chr12:189136-191139	0.366671	1.3386	1.06969	NA	NA	K14487		Auxin-responsive GH3 family protein
XLOC_039832	XLOC_039832	Solyc12g005300.1	chr12:184249-187096	7.20083	0.773079	22.2125	GO:0047746(chlorophyllase activity),GO:0015996(chlorophyll catabolic process)	NA			chlorophyllase 2
XLOC_041524	XLOC_041524	Solyc12g005290.1	chr12:176881-180566	13.3542	15.6914	10.6161	GO:0004672(protein kinase activity),GO:0005524(ATP binding),GO:0006468(protein phosphorylation),GO:0048544(recognition of pollen),GO:0005529(carbohydrate binding),GO:0004674(protein serine/threonine kinase activity)	NA		KOG1187	S-locus lectin protein kinase family protein
XLOC_039831	XLOC_039831	Solyc12g005280.1	chr12:172116-176430	2.41487	1.98872	2.56361	GO:0003723(RNA binding),GO:0004809(tRNA (guanine-N2-)-methyltransferase activity),GO:0008033(tRNA processing),GO:0016740(transferase activity),GO:0008168(methyltransferase activity),GO:0008276(protein methyltransferase activity),GO:0006479(protein methylation),GO:0005737(cytoplasm)	NA		KOG2078	Met-10+ like family protein
XLOC_039830	XLOC_039830	Solyc12g005270.1	chr12:167360-168204	58.8263	72.2053	61.1288	GO:0003677(DNA binding),GO:0043565(sequence-specific DNA binding),GO:0005622(intracellular)	NA		KOG1756	histone H2A 10
XLOC_041523	XLOC_041523	Solyc12g005270.1	chr12:167360-168204	526.135	530.493	549.673	GO:0003677(DNA binding),GO:0043565(sequence-specific DNA binding),GO:0005622(intracellular)	NA		KOG1756	histone H2A 10
XLOC_041521	XLOC_041521	Solyc12g005250.1	chr12:156784-162394	0.0234442	0.0338623	0.0599348	GO:0003777(microtubule motor activity),GO:0005524(ATP binding),GO:0007018(microtubule-based movement)	NA		KOG0239	kinesin 1
XLOC_041520	XLOC_041520	Solyc12g005240.1	chr12:155127-156093	0.93305	0.145099	0.905946	NA	NA			Domain of unknown function (DUF1995)
XLOC_039829	XLOC_039829	Solyc12g005230.1	chr12:146885-153928	1.19664	0.999999	0.996231	GO:0005515(protein binding)	NA		KOG2109	homolog of yeast autophagy 18 (ATG18) F
XLOC_041519	XLOC_041519	Solyc12g005230.1	chr12:146885-153928	0	5.21367	8.15445	GO:0005515(protein binding)	NA		KOG2109	homolog of yeast autophagy 18 (ATG18) F
XLOC_039828	XLOC_039828	Solyc12g005220.1	chr12:140780-146610	36.5777	48.0145	29.5634	GO:0005097(Rab GTPase activator activity),GO:0032313(regulation of Rab GTPase activity),GO:0005622(intracellular)	NA		KOG2197	Ypt/Rab-GAP domain of gyp1p superfamily protein
XLOC_041517	XLOC_041517	Solyc12g005200.1	chr12:131178-136087	19.8404	21.4145	16.7323	NA	NA	K03522	KOG3954	electron transfer flavoprotein alpha
XLOC_039827	XLOC_039827	Solyc12g005190.1	chr12:128389-130763	0.807362	0.978088	1.68396	GO:0003824(catalytic activity)	NA		KOG1379	Protein phosphatase 2C family protein
XLOC_041516	XLOC_041516	Solyc12g005180.1	chr12:123988-127839	25.6408	23.0493	25.8417	GO:0005488(binding)	NA		KOG4824	chloroplastic lipocalin
XLOC_041515	XLOC_041515	Solyc12g005170.1	chr12:119881-122005	2.83299	0.277191	7.82136	GO:0005506(iron ion binding),GO:0009055(electron carrier activity),GO:0016705(oxidoreductase activity, acting on paired donors, with incorporation or reduction of molecular oxygen),GO:0020037(heme binding),GO:0055114(oxidation-reduction process)	00966(Glucosinolate biosynthesis)	K12153	KOG0156	cytochrome p450 79a2
XLOC_041514	XLOC_041514	Solyc12g005150.1	chr12:112567-115959	79.9675	80.1788	124.478	NA	NA			Pollen Ole e 1 allergen and extensin family protein
XLOC_041513	XLOC_041513	Solyc12g005140.1	chr12:105103-111833	2.33237	1.33171	2.14065	NA	NA		KOG3574	Major facilitator superfamily protein
XLOC_039825	XLOC_039825	Solyc12g005130.1	chr12:95781-104374	2.24588	2.93831	1.91702	NA	NA
XLOC_041512	XLOC_041512	Solyc12g005120.1,Solyc12g005130.1	chr12:95781-104374	14.4696	19.8245	15.2772	NA	NA
XLOC_039824	XLOC_039824	Solyc12g005110.1	chr12:91304-95327	12.8186	9.91823	12.0432	GO:0003677(DNA binding)	NA			AT hook motif-containing protein
XLOC_041510	XLOC_041510	Solyc12g005110.1	chr12:91304-95327	1.19202	0.853659	0.90825	GO:0003677(DNA binding)	NA			AT hook motif-containing protein
XLOC_041511	XLOC_041511	Solyc12g005110.1	chr12:91304-95327	2.86633	3.47955	2.90895	GO:0003677(DNA binding)	NA			AT hook motif-containing protein
XLOC_041509	XLOC_041509	Solyc12g005090.1,Solyc12g005100.1	chr12:34804-76988	7.30862	10.4241	9.92311	NA	NA
XLOC_039823	XLOC_039823	Solyc12g005080.1	chr12:34804-76988	79.749	84.1564	69.9997	GO:0016746(transferase activity, transferring acyl groups),GO:0008152(metabolic process),GO:0008415(transferase activity, transferring acyl groups)	00020(Citrate cycle (TCA cycle))	K00658	KOG0559	Dihydrolipoamide succinyltransferase
XLOC_041508	XLOC_041508	Solyc12g005070.1	chr12:28511-31527	2.6382	1.72049	1.72724	NA	NA			Uncharacterised protein family (UPF0497)
XLOC_039822	XLOC_039822	Solyc12g005060.1	chr12:28511-31527	35.4082	55.9363	26.1168	GO:0046933(hydrogen ion transporting ATP synthase activity, rotational mechanism),GO:0046961(proton-transporting ATPase activity, rotational mechanism),GO:0015986(ATP synthesis coupled proton transport),GO:0045261(proton-transporting ATP synthase complex, catalytic core F(1))	NA		KOG1531	ATPase, F1 complex, gamma subunit protein
XLOC_041507	XLOC_041507	Solyc12g005050.1	chr12:22056-27686	7.18067	9.16854	4.8372	NA	NA
XLOC_039821	XLOC_039821	Solyc12g005030.1,Solyc12g005040.1	chr12:18391-21242	0.951787	0.407695	2.1497	NA	NA		KOG0032	calmodulin-domain protein kinase 9
XLOC_041506	XLOC_041506	Solyc12g005030.1	chr12:18391-21242	0	0	0.425867	GO:0004672(protein kinase activity),GO:0005524(ATP binding),GO:0006468(protein phosphorylation)	NA		KOG0032	calmodulin-domain protein kinase 9
XLOC_039820	XLOC_039820	Solyc12g005010.1	chr12:4826-8098	4.35335	2.36777	7.88581	NA	NA
XLOC_038261	XLOC_038261	Solyc11g073300.1	chr11:53376271-53382237	13.0821	18.4852	8.77825	NA	NA
XLOC_039819	XLOC_039819	Solyc11g073300.1	chr11:53376271-53382237	41.8058	40.2977	38.7396	NA	NA
XLOC_039818	XLOC_039818	Solyc11g073290.1	chr11:53371248-53375488	8.96263	8.33856	7.7729	NA	NA
XLOC_038260	XLOC_038260	Solyc11g073280.1	chr11:53371248-53375488	75.552	56.8257	84.4018	GO:0003676(nucleic acid binding)	03040(Spliceosome)	K12881	KOG0533	RNA-binding (RRM/RBD/RNP motifs) family protein
XLOC_038259	XLOC_038259	Solyc11g073270.1	chr11:53359867-53364779	0.743386	1.89255	0.910141	NA	NA			Pentatricopeptide repeat (PPR) superfamily protein
XLOC_039817	XLOC_039817	Solyc11g073270.1	chr11:53359867-53364779	3.64739	4.42885	3.75652	NA	NA			Pentatricopeptide repeat (PPR) superfamily protein
XLOC_039816	XLOC_039816	Solyc11g073260.1	chr11:53357821-53358320	0	0	0.44808	GO:0003677(DNA binding),GO:0043565(sequence-specific DNA binding),GO:0005622(intracellular)	05322(Systemic lupus erythematosus)	K11251	KOG1756	histone H2A 6
XLOC_038257	XLOC_038257	Solyc11g073250.1	chr11:53355180-53355985	2.91002	5.90221	4.46579	GO:0003677(DNA binding),GO:0043565(sequence-specific DNA binding),GO:0005622(intracellular)	05322(Systemic lupus erythematosus)	K11251	KOG1756	histone H2A 12
XLOC_039815	XLOC_039815	Solyc11g073250.1	chr11:53355180-53355985	134.699	151.591	122.255	GO:0003677(DNA binding),GO:0043565(sequence-specific DNA binding),GO:0005622(intracellular)	05322(Systemic lupus erythematosus)	K11251	KOG1756	histone H2A 12
XLOC_038256	XLOC_038256	Solyc11g073240.1	chr11:53349688-53354809	92.1362	109.342	103.126	GO:0016020(membrane)	NA		KOG4267	Transmembrane proteins 14C
XLOC_038255	XLOC_038255	Solyc11g073230.1	chr11:53346204-53347626	2.49775	1.63555	3.19106	NA	NA			Tetratricopeptide repeat (TPR)-like superfamily protein
XLOC_038254	XLOC_038254	Solyc11g073220.1	chr11:53338233-53343797	2.3294	2.07595	2.7244	GO:0003697(single-stranded DNA binding),GO:0005524(ATP binding),GO:0006281(DNA repair),GO:0009432(SOS response)	NA		KOG1433	homolog of RAD51 D
XLOC_038253	XLOC_038253	Solyc11g073210.1	chr11:53336598-53337839	0.234028	0.144356	0	GO:0045735(nutrient reservoir activity)	NA			RmlC-like cupins superfamily protein
XLOC_039813	XLOC_039813	Solyc11g073200.1	chr11:53332787-53334317	23.7028	24.2087	23.3086	GO:0045735(nutrient reservoir activity)	NA			RmlC-like cupins superfamily protein
XLOC_039812	XLOC_039812	Solyc11g073190.1	chr11:53323511-53331426	16.3177	14.2336	16.9336	GO:0016020(membrane),GO:0055085(transmembrane transport)	NA		KOG1581	UDP-N-acetylglucosamine (UAA) transporter family
XLOC_039811	XLOC_039811	Solyc11g073180.1	chr11:53314022-53314741	0.361466	0.129952	1.01357	NA	NA			Protein of unknown function (DUF1635)
XLOC_039810	XLOC_039810	Solyc11g073170.1	chr11:53312890-53313475	0.640289	0.429407	1.68929	NA	NA			RING/U-box superfamily protein
XLOC_038252	XLOC_038252	Solyc11g073160.1	chr11:53309221-53311992	2.44123	1.40191	2.05887	GO:0003935(GTP cyclohydrolase II activity),GO:0009231(riboflavin biosynthetic process),GO:0008686(3,4-dihydroxy-2-butanone-4-phosphate synthase activity)	NA	K14652	KOG1284	DHBP synthase RibB-like alpha/beta domain;GTP cyclohydrolase II
XLOC_038251	XLOC_038251	Solyc11g073150.1	chr11:53307461-53308534	0.439703	0.0267536	0.0665624	NA	NA			late embryogenesis abundant protein-related / LEA protein-related
XLOC_038250	XLOC_038250	Solyc11g073140.1	chr11:53306032-53306329	1.33588	3.66559	0	NA	NA			late embryogenesis abundant protein-related / LEA protein-related
XLOC_038249	XLOC_038249	Solyc11g073130.1	chr11:53300558-53304883	0.429271	0	0.780129	NA	NA		KOG3187	Protein-tyrosine phosphatase-like, PTPLA
XLOC_038248	XLOC_038248	Solyc11g073120.1	chr11:53297140-53298724	8.51522	5.73238	13.01	GO:0003677(DNA binding)	NA	K09422		myb domain protein 48
XLOC_039808	XLOC_039808	Solyc11g073120.1	chr11:53297140-53298724	1.12128	0.76304	1.11423	GO:0003677(DNA binding)	NA	K09422		myb domain protein 48
XLOC_039809	XLOC_039809	Solyc11g073120.1	chr11:53297140-53298724	2.56475	4.83713	9.35521	GO:0003677(DNA binding)	NA	K09422		myb domain protein 48
XLOC_039807	XLOC_039807	Solyc11g073110.1	chr11:53286803-53288557	0.0817684	0	0.0837019	NA	NA			Domain of unknown function (DUF966)
XLOC_039806	XLOC_039806	Solyc11g073090.1,Solyc11g073100.1	chr11:53273697-53281564	0.614283	1.05016	0.521799	NA	NA		KOG4585	PIF / Ping-Pong family of plant transposases
XLOC_038247	XLOC_038247	Solyc11g073090.1	chr11:53273697-53281564	91.5544	45.2041	14.5744	GO:0016788(hydrolase activity, acting on ester bonds)	NA		KOG4585	PIF / Ping-Pong family of plant transposases
XLOC_038246	XLOC_038246	Solyc11g073080.1	chr11:53269356-53273393	3.34043	3.09921	6.78763	GO:0003677(DNA binding),GO:0005634(nucleus)	NA			methyl-CPG-binding domain 7
XLOC_039805	XLOC_039805	Solyc11g073080.1	chr11:53269356-53273393	1.37785	1.62318	2.54877	GO:0003677(DNA binding),GO:0005634(nucleus)	NA			methyl-CPG-binding domain 7
XLOC_039802	XLOC_039802	Solyc11g073060.1	chr11:53255536-53256001	0	0.0933553	0.222165	NA	NA			C2H2 and C2HC zinc fingers superfamily protein
XLOC_038244	XLOC_038244	Solyc11g073050.1	chr11:53248247-53252517	19.1993	13.1962	25.7101	GO:0003924(GTPase activity),GO:0005525(GTP binding),GO:0007264(small GTPase mediated signal transduction),GO:0005634(nucleus),GO:0005737(cytoplasm),GO:0005622(intracellular)	NA	K07976	KOG0078	RAB GTPase homolog 8A
XLOC_039801	XLOC_039801	Solyc11g073050.1	chr11:53248247-53252517	5.27954	9.08961	9.56443	GO:0003924(GTPase activity),GO:0005525(GTP binding),GO:0007264(small GTPase mediated signal transduction),GO:0005634(nucleus),GO:0005737(cytoplasm),GO:0005622(intracellular)	NA	K07976	KOG0078	RAB GTPase homolog 8A
XLOC_039797	XLOC_039797	Solyc11g073010.1	chr11:53223895-53225800	0.240194	0.819742	0.348306	GO:0006887(exocytosis),GO:0000145(exocyst)	NA		KOG2344	exocyst subunit exo70 family protein H2
XLOC_039796	XLOC_039796	Solyc11g072990.1	chr11:53210905-53212306	36.1017	6.27159	30.3616	GO:0016746(transferase activity, transferring acyl groups),GO:0016747(transferase activity, transferring acyl groups other than amino-acyl groups),GO:0006633(fatty acid biosynthetic process),GO:0016020(membrane),GO:0008610(lipid biosynthetic process)	NA			3-ketoacyl-CoA synthase 3
XLOC_038242	XLOC_038242	Solyc11g072970.1	chr11:53193872-53204195	16.2842	11.8031	13.9166	GO:0016787(hydrolase activity)	NA			nudix hydrolase homolog 9
XLOC_039794	XLOC_039794	Solyc11g072960.1,Solyc11g072970.1	chr11:53193872-53204195	24.5535	17.0687	25.0644	NA	NA		KOG4412	Ankyrin repeat family protein
XLOC_039793	XLOC_039793	Solyc11g072950.1	chr11:53185933-53193362	24.3022	27.4934	23.1621	NA	NA		KOG2235
XLOC_038241	XLOC_038241	Solyc11g072940.1	chr11:53177195-53185777	26.6126	30.2162	26.0751	GO:0006355(regulation of transcription, DNA-dependent),GO:0005634(nucleus),GO:0030528(transcription regulator activity)	03018(RNA degradation)	K12605		VIRE2 interacting protein 2
XLOC_038240	XLOC_038240	Solyc11g072930.1	chr11:53166315-53170481	1.13162	0.198118	1.53041	GO:0005515(protein binding)	NA			Leucine-rich repeat transmembrane protein kinase protein
XLOC_039791	XLOC_039791	Solyc11g072910.1	chr11:53154350-53157767	14.2898	13.1544	14.3274	GO:0004672(protein kinase activity),GO:0005524(ATP binding),GO:0006468(protein phosphorylation)	NA		KOG1187	hercules receptor kinase 1
XLOC_039790	XLOC_039790	Solyc11g072900.1	chr11:53153041-53153922	0	0	0.168712	NA	NA			BTB/POZ domain-containing protein
XLOC_038239	XLOC_038239	Solyc11g072890.1	chr11:53146366-53147192	115.995	119.451	86.7805	NA	NA
XLOC_039789	XLOC_039789	Solyc11g072890.1	chr11:53146366-53147192	15.7676	30.114	19.273	NA	NA
XLOC_039788	XLOC_039788	Solyc11g072880.1	chr11:53131015-53136652	89.3671	89.9447	82.9711	GO:0000166(nucleotide binding),GO:0046872(metal ion binding),GO:0003824(catalytic activity),GO:0008152(metabolic process),GO:0016020(membrane),GO:0015662(ATPase activity, coupled to transmembrane movement of ions, phosphorylative mechanism),GO:0006812(cation transport),GO:0006754(ATP biosynthetic process)	NA	K01537	KOG0202	endomembrane-type CA-ATPase 4
XLOC_038237	XLOC_038237	Solyc11g072860.1	chr11:53127348-53127660	0	0.556277	0.503103	GO:0003677(DNA binding),GO:0006334(nucleosome assembly),GO:0005634(nucleus),GO:0000786(nucleosome)	05322(Systemic lupus erythematosus)	K11254	KOG3467	Histone superfamily protein
XLOC_038236	XLOC_038236	Solyc11g072850.1	chr11:53121791-53123684	0	0.031712	0.125536	GO:0005515(protein binding)	NA			CCT motif family protein
XLOC_039786	XLOC_039786	Solyc11g072840.1	chr11:53109947-53110259	0.641918	0	0.231974	GO:0003677(DNA binding),GO:0006334(nucleosome assembly),GO:0005634(nucleus),GO:0000786(nucleosome)	05322(Systemic lupus erythematosus)	K11254	KOG3467	Histone superfamily protein
XLOC_038235	XLOC_038235	Solyc11g072830.1	chr11:53108032-53108953	0.786969	0.338751	0.819325	GO:0004553(hydrolase activity, hydrolyzing O-glycosyl compounds),GO:0005975(carbohydrate metabolic process)	NA
XLOC_039785	XLOC_039785	Solyc11g072820.1	chr11:53087984-53100632	2.43811	1.44957	4.71911	GO:0003777(microtubule motor activity),GO:0005524(ATP binding),GO:0007018(microtubule-based movement)	NA		KOG0243	P-loop containing nucleoside triphosphate hydrolases superfamily protein
XLOC_038234	XLOC_038234	Solyc11g072810.1	chr11:53087984-53100632	17.1618	20.8588	16.9308	NA	NA
XLOC_039784	XLOC_039784	Solyc11g072800.1	chr11:53080286-53084638	0	0	0.00752349	GO:0005506(iron ion binding),GO:0009055(electron carrier activity),GO:0016491(oxidoreductase activity),GO:0050660(flavin adenine dinucleotide binding),GO:0016021(integral to membrane),GO:0055114(oxidation-reduction process),GO:0004601(peroxidase activity),GO:0050664(oxidoreductase activity, acting on NADH or NADPH, oxygen as acceptor)	NA		KOG0039	ferric reductase-like transmembrane component family protein
XLOC_039782	XLOC_039782	Solyc11g072760.1	chr11:53045001-53046929	0.826533	1.10077	1.37878	GO:0004553(hydrolase activity, hydrolyzing O-glycosyl compounds),GO:0005975(carbohydrate metabolic process)	NA
XLOC_039781	XLOC_039781	Solyc11g072750.1	chr11:53043910-53044939	0.239636	0.553694	0.204206	GO:0004553(hydrolase activity, hydrolyzing O-glycosyl compounds),GO:0005975(carbohydrate metabolic process)	NA
XLOC_038230	XLOC_038230	Solyc11g072740.1	chr11:53040796-53041637	17.2432	22.039	19.3561	NA	NA
XLOC_039779	XLOC_039779	Solyc11g072740.1	chr11:53040796-53041637	26.9334	27.5024	18.5876	NA	NA
XLOC_039778	XLOC_039778	Solyc11g072730.1	chr11:53008091-53038835	3.72211	4.75846	4.5137	GO:0003677(DNA binding),GO:0003899(DNA-directed RNA polymerase activity),GO:0006351(transcription, DNA-dependent),GO:0032549(ribonucleoside binding),GO:0008270(zinc ion binding),GO:0005634(nucleus)	00230(Purine metabolism)	K03018	KOG0261	nuclear RNA polymerase C1
XLOC_038229	XLOC_038229	Solyc11g072720.1	chr11:53004186-53006550	4.39793	4.58973	4.20743	NA	NA			BTB/POZ domain-containing protein
XLOC_038228	XLOC_038228	Solyc11g072710.1	chr11:52991920-53002248	26.6547	10.1665	39.6955	GO:0004672(protein kinase activity),GO:0005524(ATP binding),GO:0006468(protein phosphorylation),GO:0006355(regulation of transcription, DNA-dependent),GO:0005515(protein binding)	NA	K08282	KOG0610	phototropin 1
XLOC_038227	XLOC_038227	Solyc11g072690.1	chr11:52977632-52983306	8.4109	5.25567	10.4038	GO:0009058(biosynthetic process),GO:0008676(3-deoxy-8-phosphooctulonate synthase activity),GO:0008152(metabolic process),GO:0005737(cytoplasm)	00540(Lipopolysaccharide biosynthesis)	K01627		Aldolase-type TIM barrel family protein
XLOC_038226	XLOC_038226	Solyc11g072680.1	chr11:52975419-52976622	0.10058	0.0251391	0.175459	NA	NA			Fasciclin-like arabinogalactan family protein
XLOC_038225	XLOC_038225	Solyc11g072660.1,Solyc11g072670.1	chr11:52967345-52973515	26.1362	24.2644	31.7423	NA	NA		KOG1187	Protein kinase superfamily protein
XLOC_039776	XLOC_039776	Solyc11g072650.1	chr11:52957115-52960112	0	0	0.0208522	GO:0008270(zinc ion binding),GO:0016491(oxidoreductase activity),GO:0055114(oxidation-reduction process)	NA		KOG0025	Polyketide synthase, enoylreductase family protein
XLOC_039775	XLOC_039775	Solyc11g072640.1	chr11:52945391-52955354	28.2296	35.3366	18.0797	GO:0008270(zinc ion binding),GO:0016491(oxidoreductase activity),GO:0055114(oxidation-reduction process)	00062(Fatty acid elongation in mitochondria)	K07512	KOG0025	Polyketide synthase, enoylreductase family protein
XLOC_038224	XLOC_038224	Solyc11g072630.1	chr11:52945391-52955354	20.4897	10.1758	20.4351	GO:0004672(protein kinase activity),GO:0005524(ATP binding),GO:0006468(protein phosphorylation)	04010(MAPK signaling pathway)	K04371	KOG0660	Protein kinase superfamily protein
XLOC_038222	XLOC_038222	Solyc11g072620.1	chr11:52928704-52928938	69.1178	77.6276	210.212	NA	NA
XLOC_038221	XLOC_038221	Solyc11g072610.1	chr11:52911311-52921144	2.37778	1.27423	3.82297	NA	03440(Homologous recombination)	K10869	KOG1433	DNA repair (Rad51) family protein
XLOC_039773	XLOC_039773	Solyc11g072610.1	chr11:52911311-52921144	3.65648	4.45231	4.96958	NA	03440(Homologous recombination)	K10869	KOG1433	DNA repair (Rad51) family protein
XLOC_039772	XLOC_039772	Solyc11g072600.1	chr11:52857364-52860247	0.242747	0.0709115	0.631384	GO:0003700(sequence-specific DNA binding transcription factor activity),GO:0006355(regulation of transcription, DNA-dependent)	NA	K09284		related to AP2.7
XLOC_038220	XLOC_038220	Solyc11g072590.1	chr11:52841252-52852606	40.7839	40.3875	41.3082	GO:0003676(nucleic acid binding)	03018(RNA degradation)	K10643	KOG2068	RNA binding (RRM/RBD/RNP motifs) family protein
XLOC_039771	XLOC_039771	Solyc11g072580.1	chr11:52832096-52834718	0.0416756	0	0	GO:0005215(transporter activity),GO:0006857(oligopeptide transport),GO:0016020(membrane)	NA		KOG1237	nitrate excretion transporter1
XLOC_038219	XLOC_038219	Solyc11g072550.1	chr11:52818199-52821172	92.3524	110.425	77.3664	GO:0008198(ferrous iron binding),GO:0016491(oxidoreductase activity),GO:0006725(cellular aromatic compound metabolic process)	NA			catalytic LigB subunit of aromatic ring-opening dioxygenase family
XLOC_038218	XLOC_038218	Solyc11g072540.1	chr11:52812482-52816920	43.8588	52.9758	40.6932	GO:0005515(protein binding)	NA		KOG1334	Transducin/WD40 repeat-like superfamily protein
XLOC_038217	XLOC_038217	Solyc11g072530.1	chr11:52801153-52811218	8.11356	5.89437	8.42429	GO:0015078(hydrogen ion transmembrane transporter activity),GO:0015991(ATP hydrolysis coupled proton transport),GO:0033177(proton-transporting two-sector ATPase complex, proton-transporting domain)	00190(Oxidative phosphorylation)	K02154	KOG2189	vacuolar proton ATPase A1
XLOC_038216	XLOC_038216	Solyc11g072520.1	chr11:52792503-52800285	15.7492	16.1713	13.7706	GO:0004664(prephenate dehydratase activity),GO:0009094(L-phenylalanine biosynthetic process),GO:0016597(amino acid binding),GO:0008152(metabolic process)	NA		KOG2797	arogenate dehydratase 2
XLOC_039768	XLOC_039768	Solyc11g072520.1	chr11:52792503-52800285	1.35706	1.4487	1.63212	GO:0004664(prephenate dehydratase activity),GO:0009094(L-phenylalanine biosynthetic process),GO:0016597(amino acid binding),GO:0008152(metabolic process)	NA		KOG2797	arogenate dehydratase 2
XLOC_038215	XLOC_038215	Solyc11g072510.1	chr11:52788037-52791488	5.36755	2.06692	6.44436	GO:0016491(oxidoreductase activity),GO:0008152(metabolic process),GO:0003854(3-beta-hydroxy-delta5-steroid dehydrogenase activity),GO:0016616(oxidoreductase activity, acting on the CH-OH group of donors, NAD or NADP as acceptor),GO:0006694(steroid biosynthetic process),GO:0055114(oxidation-reduction process),GO:0003824(catalytic activity),GO:0050662(coenzyme binding),GO:0044237(cellular metabolic…	NA		KOG1502	NAD(P)-binding Rossmann-fold superfamily protein
XLOC_039767	XLOC_039767	Solyc11g072510.1	chr11:52788037-52791488	0.325177	4.65088	4.19277	GO:0016491(oxidoreductase activity),GO:0008152(metabolic process),GO:0003854(3-beta-hydroxy-delta5-steroid dehydrogenase activity),GO:0016616(oxidoreductase activity, acting on the CH-OH group of donors, NAD or NADP as acceptor),GO:0006694(steroid biosynthetic process),GO:0055114(oxidation-reduction process),GO:0003824(catalytic activity),GO:0050662(coenzyme binding),GO:0044237(cellular metabolic…	NA		KOG1502	NAD(P)-binding Rossmann-fold superfamily protein
XLOC_038214	XLOC_038214	Solyc11g072500.1	chr11:52781090-52782728	2.35969	4.9109	2.82222	GO:0003677(DNA binding),GO:0008270(zinc ion binding),GO:0006355(regulation of transcription, DNA-dependent)	NA			TARGET OF MONOPTEROS 6
XLOC_038213	XLOC_038213	Solyc11g072490.1	chr11:52765941-52770152	2.93033	1.64056	3.29512	NA	NA			ROP interactive partner 5
XLOC_039766	XLOC_039766	Solyc11g072480.1	chr11:52752184-52755602	4.91471	4.66432	8.31441	GO:0016021(integral to membrane)	NA		KOG3882	tetraspanin3
XLOC_039765	XLOC_039765	Solyc11g072470.1	chr11:52734460-52736709	276.442	343.705	337.524	NA	NA			LOB domain-containing protein 1
XLOC_038212	XLOC_038212	Solyc11g072460.1	chr11:52713503-52729085	7.16718	7.14013	6.66276	GO:0003824(catalytic activity)	05010(Alzheimer's disease)	K04532	KOG2016	NAD(P)-binding Rossmann-fold superfamily protein
XLOC_039764	XLOC_039764	Solyc11g072460.1	chr11:52713503-52729085	5.16047	4.48056	3.34672	GO:0003824(catalytic activity)	05010(Alzheimer's disease)	K04532	KOG2016	NAD(P)-binding Rossmann-fold superfamily protein
XLOC_038211	XLOC_038211	Solyc11g072450.1	chr11:52705126-52710523	51.6871	72.1071	45.7779	GO:0015078(hydrogen ion transmembrane transporter activity),GO:0015986(ATP synthesis coupled proton transport),GO:0000276(mitochondrial proton-transporting ATP synthase complex, coupling factor F(o))	00190(Oxidative phosphorylation)	K02138	KOG3366	ATP synthase D chain, mitochondrial
XLOC_039763	XLOC_039763	Solyc11g072450.1	chr11:52705126-52710523	373.471	460.412	318.887	GO:0015078(hydrogen ion transmembrane transporter activity),GO:0015986(ATP synthesis coupled proton transport),GO:0000276(mitochondrial proton-transporting ATP synthase complex, coupling factor F(o))	00190(Oxidative phosphorylation)	K02138	KOG3366	ATP synthase D chain, mitochondrial
XLOC_039762	XLOC_039762	Solyc11g072440.1	chr11:52697854-52701602	16.8522	20.2268	15.6315	NA	NA			alpha/beta-Hydrolases superfamily protein
XLOC_039761	XLOC_039761	Solyc11g072420.1,Solyc11g072430.1	chr11:52667636-52696270	23.3691	27.0657	17.2416	NA	NA			RNAligase
XLOC_038210	XLOC_038210	Solyc11g072410.1	chr11:52664922-52667332	45.9611	60.0662	33.4943	GO:0005524(ATP binding)	NA	K14535	KOG3347	P-loop containing nucleoside triphosphate hydrolases superfamily protein
XLOC_038209	XLOC_038209	Solyc11g072400.1	chr11:52658521-52663941	0.882516	1.54221	1.24349	NA	NA		KOG4760
XLOC_038208	XLOC_038208	Solyc11g072390.1	chr11:52648878-52657621	8.23639	8.3555	7.80005	GO:0016458(gene silencing),GO:0005634(nucleus)	NA		KOG3118	Sas10/U3 ribonucleoprotein (Utp) family protein
XLOC_039760	XLOC_039760	Solyc11g072380.1	chr11:52644545-52647817	73.5195	55.22	200.515	GO:0045735(nutrient reservoir activity)	NA			RmlC-like cupins superfamily protein
XLOC_038204	XLOC_038204	Solyc11g072340.1	chr11:52631185-52636460	93.1364	89.2608	99.5956	GO:0003676(nucleic acid binding)	NA		KOG0106	arginine/serine-rich splicing factor 35
XLOC_039759	XLOC_039759	Solyc11g072340.1	chr11:52631185-52636460	12.5501	11.8257	15.2065	GO:0003676(nucleic acid binding)	NA		KOG0106	arginine/serine-rich splicing factor 35
XLOC_038203	XLOC_038203	Solyc11g072330.1	chr11:52618906-52629717	9.86204	9.32354	8.09289	GO:0000156(two-component response regulator activity),GO:0000160(two-component signal transduction system (phosphorelay)),GO:0006355(regulation of transcription, DNA-dependent),GO:0003677(DNA binding)	NA			response regulator 2
XLOC_038202	XLOC_038202	Solyc11g072320.1	chr11:52600317-52612229	30.5856	29.2097	33.5153	GO:0016458(gene silencing),GO:0005634(nucleus)	NA		KOG3118	Sas10/U3 ribonucleoprotein (Utp) family protein
XLOC_038201	XLOC_038201	Solyc11g072310.1	chr11:52592297-52594895	8.54821	8.92129	16.0677	GO:0016491(oxidoreductase activity),GO:0016706(oxidoreductase activity, acting on paired donors, with incorporation or reduction of molecular oxygen, 2-oxoglutarate as one donor, and incorporation of one atom each of oxygen into both donors),GO:0055114(oxidation-reduction process)	00904(Diterpenoid biosynthesis)	K05282	KOG0143	2-oxoglutarate (2OG) and Fe(II)-dependent oxygenase superfamily protein
XLOC_039758	XLOC_039758	Solyc11g072300.1	chr11:52572229-52578409	12.9584	15.5075	11.2901	NA	NA
XLOC_039757	XLOC_039757	Solyc11g072280.1,Solyc11g072290.1	chr11:52559181-52571236	23.1924	29.3086	20.4273	NA	NA		KOG4302	Microtubule associated protein (MAP65/ASE1) family protein
XLOC_039756	XLOC_039756	Solyc11g072270.1	chr11:52554848-52557751	63.2959	48.9781	61.0346	NA	04626(Plant-pathogen interaction)	K13448	KOG0027	Calcium-binding EF-hand family protein
XLOC_038200	XLOC_038200	Solyc11g072260.1	chr11:52550330-52553441	8.10922	13.5677	10.9931	GO:0003735(structural constituent of ribosome),GO:0006412(translation),GO:0005622(intracellular),GO:0005840(ribosome)	03010(Ribosome)	K02953	KOG0400	ribosomal protein S13A
[truncated: 29,573 more rows]
