# Supplementary material for: Comprehensive Analysis of ABA Effects on Ethylene Biosynthesis and Signaling during Tomato Fruit Ripening
Source: PLoS One. 2016 Apr 21;11(4):e0154072. doi: 10.1371/journal.pone.0154072 (PMC4839774; doi:10.1371/journal.pone.0154072)
Supplement: S3 Table — The genes’ expression levels were normalized with the value in FPKM. Genes that differed by less than 20% (│log2 FC│< 0.25) were assumed to not change in expression level. Genes with P value < 0.05 and │log2 FC│≥ 1 were identified as significantly differentially-expressed genes (DEGs). Others were considered as slightly changed. (XLS) [file pone.0154072.s006.xls]

## Sheet: ABA vs CK
Table S3 Comparison of genes expression between CK and ABA treated samples.
The genes’ expression levels were normalized with the value in FPKM. Genes that differed by less than 20% (︱log2FC︱<0.25) were assumed to not change in expression level. Genes with P value < 0.05 and ︱log2FC︱≥ 1 were identified as significantly differentially-expressed genes (DEGs). Others were considered as slightly changed.
test_id	gene_id	gene	locus	sample_1	sample_2	status	CK	ABA	log2(fold_change)	test_stat	p_value	significant	regulation	GO	KEGG
XLOC_000001	XLOC_000001	Solyc00g005000.2	chr00:16436-18189	CK	ABA	NOTEST	0	0.0157656	inf	0	1	no change	up	GO:0004190(aspartic-type endopeptidase activity),GO:0006508(proteolysis)	NA
XLOC_000002	XLOC_000002	Solyc00g005020.1	chr00:68061-68764	CK	ABA	NOTEST	0	0	0	0	1	no change	NA	NA	NA
XLOC_000003	XLOC_000003	Solyc00g005040.2	chr00:548430-552585	CK	ABA	OK	4.87929	11.3953	1.22369	2.0926	0.05675	slightly change	up	NA	NA
XLOC_000004	XLOC_000004	Solyc00g005100.1	chr00:1115783-1117712	CK	ABA	NOTEST	0	0	0	0	1	no change	NA	NA	NA
XLOC_000005	XLOC_000005	-	chr00:1128088-1128583	CK	ABA	OK	0.88966	1.53343	0.785438	0.770016	0.59525	slightly change	up	NA	NA
XLOC_000006	XLOC_000006	-	chr00:1130155-1131827	CK	ABA	OK	0.706536	0.263142	-1.42492	-0.754356	0.41315	slightly change	down	NA	NA
XLOC_000007	XLOC_000007	-	chr00:1134718-1137685	CK	ABA	NOTEST	0.358247	0.52841	0.560702	0	1	slightly change	up	NA	NA
XLOC_000008	XLOC_000008	-	chr00:1134718-1137685	CK	ABA	NOTEST	0.316658	0.216129	-0.551033	0	1	slightly change	down	NA	NA
XLOC_000009	XLOC_000009	-	chr00:1143576-1151413	CK	ABA	OK	28.1628	15.1065	-0.898625	-1.55951	0.025	slightly change	down	NA	NA
XLOC_000010	XLOC_000010	-	chr00:1151436-1152894	CK	ABA	OK	3.34073	4.544	0.443798	0.28973	0.69105	slightly change	up	NA	NA
XLOC_000011	XLOC_000011	-	chr00:1157621-1158692	CK	ABA	NOTEST	0.204301	0.241917	0.243815	0	1	no change	up	NA	NA
XLOC_000012	XLOC_000012	Solyc00g005150.1	chr00:1204072-1205342	CK	ABA	NOTEST	0.0217032	0	#NAME?	0	1	no change	down	NA	NA
XLOC_000013	XLOC_000013	-	chr00:1230308-1231939	CK	ABA	OK	0.283532	0.553653	0.96547	0.553502	0.4711	slightly change	up	NA	NA
XLOC_000014	XLOC_000014	-	chr00:1232015-1234561	CK	ABA	NOTEST	0.321097	0.436033	0.441428	0	1	slightly change	up	NA	NA
XLOC_000015	XLOC_000015	-	chr00:1238711-1240195	CK	ABA	NOTEST	0.33281	0.162536	-1.03394	0	1	slightly change	down	NA	NA
XLOC_000016	XLOC_000016	-	chr00:1242294-1243575	CK	ABA	OK	0.073508	0.982973	3.74118	1.05659	0.22935	slightly change	up	NA	NA
XLOC_000017	XLOC_000017	-	chr00:1243928-1244570	CK	ABA	NOTEST	0.179778	0.208855	0.216282	0	1	no change	up	NA	NA
XLOC_000018	XLOC_000018	Solyc00g005180.1	chr00:1735070-1735289	CK	ABA	NOTEST	0	0	0	0	1	no change	NA	NA	NA
XLOC_000019	XLOC_000019	Solyc00g005280.1	chr00:2190960-2191463	CK	ABA	NOTEST	0	0	0	0	1	no change	NA	NA	NA
XLOC_000020	XLOC_000020	Solyc00g005420.1	chr00:2244284-2244817	CK	ABA	NOTEST	0	0	0	0	1	no change	NA	NA	NA
XLOC_000021	XLOC_000021	-	chr00:2366597-2367256	CK	ABA	NOTEST	0	0	0	0	1	no change	NA	NA	NA
XLOC_000022	XLOC_000022	Solyc00g005450.1	chr00:2466346-2466610	CK	ABA	NOTEST	0	0	0	0	1	no change	NA	NA	NA
XLOC_000023	XLOC_000023	Solyc00g005480.1	chr00:2612587-2614203	CK	ABA	NOTEST	0	0	0	0	1	no change	NA	NA	NA
XLOC_000024	XLOC_000024	Solyc00g005490.1	chr00:2763973-2764456	CK	ABA	NOTEST	0	0	0	0	1	no change	NA	NA	NA
XLOC_000025	XLOC_000025	Solyc00g005860.1	chr00:3434262-3434662	CK	ABA	OK	2.2304	0.558505	-1.99766	-2.8017	0.4175	slightly change	down	GO:0008270(zinc ion binding)	NA
XLOC_000026	XLOC_000026	Solyc00g005980.1	chr00:3916174-3916960	CK	ABA	NOTEST	0	0	0	0	1	no change	NA	NA	NA
XLOC_000027	XLOC_000027	Solyc00g006010.1	chr00:3944222-3944801	CK	ABA	NOTEST	0	0	0	0	1	no change	NA	NA	NA
XLOC_000028	XLOC_000028	Solyc00g006020.1	chr00:3945102-3945420	CK	ABA	NOTEST	0	0	0	0	1	no change	NA	NA	NA
XLOC_000029	XLOC_000029	Solyc00g006050.1	chr00:3973450-3974270	CK	ABA	NOTEST	0	0	0	0	1	no change	NA	NA	NA
XLOC_000030	XLOC_000030	Solyc00g006090.1	chr00:4009711-4010700	CK	ABA	NOTEST	0	0	0	0	1	no change	NA	NA	NA
XLOC_000031	XLOC_000031	Solyc00g006170.1	chr00:4101281-4101893	CK	ABA	NOTEST	0	0	0	0	1	no change	NA	NA	NA
XLOC_000032	XLOC_000032	Solyc00g006250.1	chr00:4147268-4147568	CK	ABA	NOTEST	0	0	0	0	1	no change	NA	NA	NA
XLOC_000033	XLOC_000033	Solyc00g006470.1	chr00:4196742-4198543	CK	ABA	NOTEST	0	0	0	0	1	no change	NA	NA	NA
XLOC_000034	XLOC_000034	Solyc00g006480.1	chr00:4234302-4235159	CK	ABA	NOTEST	0	0	0	0	1	no change	NA	GO:0016758(transferase activity, transferring hexosyl groups),GO:0008152(metabolic process)	NA
XLOC_000035	XLOC_000035	-	chr00:4263121-4266857	CK	ABA	OK	1.30468	1.2995	-0.00574039	-0.0070315	0.99475	no change	down	NA	NA
XLOC_000036	XLOC_000036	Solyc00g006490.2	chr00:4296966-4316361	CK	ABA	OK	17.9464	18.1192	0.0138241	0.0376453	0.9582	no change	up	NA	NA
XLOC_000037	XLOC_000037	Solyc00g006510.1	chr00:4372349-4372637	CK	ABA	NOTEST	0	0	0	0	1	no change	NA	NA	NA
XLOC_000038	XLOC_000038	Solyc00g006520.1	chr00:4372970-4373577	CK	ABA	NOTEST	0	0	0	0	1	no change	NA	NA	NA
XLOC_000039	XLOC_000039	Solyc00g006660.1	chr00:5630494-5630647	CK	ABA	NOTEST	0	0	0	0	1	no change	NA	NA	NA
XLOC_000040	XLOC_000040	Solyc00g006680.1	chr00:5631468-5631876	CK	ABA	NOTEST	0	0	0	0	1	no change	NA	NA	NA
XLOC_000041	XLOC_000041	Solyc00g006690.2	chr00:5655375-5656165	CK	ABA	NOTEST	0	0	0	0	1	no change	NA	NA	NA
XLOC_000042	XLOC_000042	Solyc00g006700.1	chr00:5737089-5737239	CK	ABA	NOTEST	0	0	0	0	1	no change	NA	NA	NA
XLOC_000043	XLOC_000043	Solyc00g006800.2	chr00:5777116-5780677	CK	ABA	OK	118.948	134.769	0.180159	0.589025	0.46685	no change	up	GO:0005975(carbohydrate metabolic process)	00030(Pentose phosphate pathway)
XLOC_000044	XLOC_000044	Solyc00g006810.2	chr00:5786752-5791411	CK	ABA	OK	30.6545	29.7142	-0.0449425	-0.110783	0.87365	no change	down	GO:0006457(protein folding)	NA
XLOC_000045	XLOC_000045	Solyc00g006820.2	chr00:5822311-5826101	CK	ABA	OK	4.34009	2.72923	-0.669232	-1.09213	0.12415	slightly change	down	GO:0005215(transporter activity),GO:0006857(oligopeptide transport),GO:0016020(membrane)	NA
XLOC_000046	XLOC_000046	Solyc00g006830.2	chr00:5827876-5838053	CK	ABA	OK	1.10694	1.76785	0.675415	0.58676	0.3995	slightly change	up	NA	NA
XLOC_000047	XLOC_000047	Solyc00g006840.2	chr00:6188892-6189237	CK	ABA	NOTEST	0	0	0	0	1	no change	NA	NA	NA
XLOC_000048	XLOC_000048	-	chr00:6386489-6405474	CK	ABA	OK	6.83121	10.5323	0.624607	0.978644	0.42345	slightly change	up	NA	NA
XLOC_000049	XLOC_000049	-	chr00:6386489-6405474	CK	ABA	OK	19.8515	27.0416	0.445937	0.312641	0.6683	slightly change	up	NA	NA
XLOC_000050	XLOC_000050	Solyc00g006870.1	chr00:6406876-6407071	CK	ABA	NOTEST	0	0	0	0	1	no change	NA	NA	NA
XLOC_000051	XLOC_000051	Solyc00g006880.1	chr00:6435740-6436803	CK	ABA	NOTEST	0	0	0	0	1	no change	NA	NA	NA
XLOC_000052	XLOC_000052	Solyc00g006890.1	chr00:6448976-6449557	CK	ABA	NOTEST	0	0	0	0	1	no change	NA	NA	NA
XLOC_000053	XLOC_000053	Solyc00g006900.1	chr00:6520305-6520791	CK	ABA	NOTEST	0	0	0	0	1	no change	NA	NA	NA
XLOC_000054	XLOC_000054	-	chr00:6573867-6588045	CK	ABA	NOTEST	0.363967	0.249959	-0.542113	0	1	slightly change	down	NA	NA
XLOC_000055	XLOC_000055	-	chr00:6573867-6588045	CK	ABA	OK	1.18001	0.973259	-0.2779	-0.192443	0.90105	slightly change	down	NA	NA
XLOC_000056	XLOC_000056	-	chr00:6573867-6588045	CK	ABA	OK	0.616776	0.999583	0.696579	0.348198	0.64185	slightly change	up	NA	NA
XLOC_000057	XLOC_000057	Solyc00g007050.1	chr00:6663506-6663665	CK	ABA	NOTEST	0	0	0	0	1	no change	NA	NA	NA
XLOC_000058	XLOC_000058	Solyc00g007070.2	chr00:6691362-6693677	CK	ABA	OK	9.34596	9.84567	0.0751465	0.0704863	0.92095	no change	up	GO:0003676(nucleic acid binding)	NA
XLOC_000059	XLOC_000059	Solyc00g007090.2	chr00:6702249-6706142	CK	ABA	OK	14.0779	10.2559	-0.456974	-0.731975	0.2939	slightly change	down	GO:0017176(phosphatidylinositol N-acetylglucosaminyltransferase activity)	00563(Glycosylphosphatidylinositol(GPI)-anchor biosynthesis)
XLOC_000060	XLOC_000060	Solyc00g007110.2,Solyc00g007120.2	chr00:6717030-6738628	CK	ABA	OK	3.24408	2.89397	-0.164762	-0.315793	0.64825	no change	down	NA	NA
XLOC_000061	XLOC_000061	Solyc00g007130.2	chr00:6739051-6740902	CK	ABA	OK	0.39295	3.36389	3.09771	1.6643	0.29585	slightly change	up	NA	NA
XLOC_000062	XLOC_000062	Solyc00g007150.2	chr00:6750639-6751129	CK	ABA	OK	4.10711	4.11332	0.00217922	0.00299288	0.98805	no change	up	NA	NA
XLOC_000063	XLOC_000063	-	chr00:6755032-6755156	CK	ABA	NOTEST	0	0	0	0	1	no change	NA	NA	NA
XLOC_000064	XLOC_000064	Solyc00g007160.1	chr00:6759158-6759662	CK	ABA	NOTEST	0	0.0756365	inf	0	1	no change	up	NA	NA
XLOC_000065	XLOC_000065	Solyc00g007170.1	chr00:6760469-6761009	CK	ABA	NOTEST	0	1.14443	inf	0	1	no change	up	NA	NA
XLOC_000066	XLOC_000066	Solyc00g007180.1	chr00:6783469-6784781	CK	ABA	NOTEST	0	0	0	0	1	no change	NA	GO:0016491(oxidoreductase activity),GO:0016706(oxidoreductase activity, acting on paired donors, with incorporation or reduction of molecular oxygen, 2-oxoglutarate as one donor, and incorporation of one atom each of oxygen into both donors),GO:0055114(oxidation-reduction process)	NA
XLOC_000067	XLOC_000067	-	chr00:6809802-6809902	CK	ABA	NOTEST	0	0	0	0	1	no change	NA	NA	NA
XLOC_000068	XLOC_000068	Solyc00g007200.2	chr00:6816891-6823417	CK	ABA	NOTEST	0.135969	0.0133091	-3.35279	0	1	slightly change	down	GO:0008219(cell death),GO:0016021(integral to membrane)	NA
XLOC_000069	XLOC_000069	Solyc00g007210.1	chr00:6837114-6837288	CK	ABA	NOTEST	0	0	0	0	1	no change	NA	NA	NA
XLOC_000070	XLOC_000070	Solyc00g007220.2	chr00:6848264-6849337	CK	ABA	OK	51.7536	57.2068	0.144526	0.459376	0.57995	no change	up	NA	NA
XLOC_000071	XLOC_000071	Solyc00g007230.1	chr00:6858658-6859303	CK	ABA	NOTEST	0	0	0	0	1	no change	NA	GO:0003723(RNA binding),GO:0003964(RNA-directed DNA polymerase activity),GO:0006278(RNA-dependent DNA replication)	NA
XLOC_000072	XLOC_000072	Solyc00g007240.1	chr00:6887937-6888213	CK	ABA	NOTEST	0	0	0	0	1	no change	NA	NA	NA
XLOC_000073	XLOC_000073	Solyc00g007250.1	chr00:6889549-6890026	CK	ABA	NOTEST	0	0	0	0	1	no change	NA	GO:0015074(DNA integration),GO:0003677(DNA binding)	NA
XLOC_000074	XLOC_000074	Solyc00g007260.2	chr00:6896012-6900521	CK	ABA	OK	4.61058	4.65531	0.013929	0.0257653	0.97605	no change	up	GO:0008234(cysteine-type peptidase activity),GO:0006508(proteolysis)	NA
XLOC_000075	XLOC_000075	-	chr00:7169295-7169396	CK	ABA	OK	256244	0	#NAME?	#NAME?	0.05855	no change	down	NA	NA
XLOC_000076	XLOC_000076	Solyc00g007560.1	chr00:7235868-7238318	CK	ABA	NOTEST	0	0	0	0	1	no change	NA	NA	NA
XLOC_000077	XLOC_000077	Solyc00g007610.1	chr00:7350592-7350738	CK	ABA	NOTEST	0	0	0	0	1	no change	NA	NA	NA
XLOC_000078	XLOC_000078	Solyc00g007990.1	chr00:7517490-7517910	CK	ABA	NOTEST	0	0	0	0	1	no change	NA	NA	NA
XLOC_000079	XLOC_000079	Solyc00g008260.1	chr00:7840914-7841196	CK	ABA	NOTEST	0	0	0	0	1	no change	NA	NA	NA
XLOC_000080	XLOC_000080	Solyc00g008270.1	chr00:7873061-7873226	CK	ABA	NOTEST	0	0	0	0	1	no change	NA	NA	NA
XLOC_000081	XLOC_000081	Solyc00g008580.1	chr00:8348717-8348969	CK	ABA	NOTEST	0	24.9392	inf	0	1	no change	up	NA	NA
XLOC_000082	XLOC_000082	-	chr00:8352448-8352694	CK	ABA	OK	12585.6	4527.35	-1.47503	-1.47405	0.023	yes	down	NA	NA
XLOC_000083	XLOC_000083	-	chr00:8352804-8353112	CK	ABA	OK	310.155	109.835	-1.49765	-2.28605	0.00385	yes	down	NA	NA
XLOC_000084	XLOC_000084	-	chr00:8426386-8427470	CK	ABA	OK	0.0576185	0.795663	3.78755	1.82011	0.20865	slightly change	up	NA	NA
XLOC_000085	XLOC_000085	Solyc00g008680.2	chr00:8473133-8491513	CK	ABA	OK	83.8923	82.2459	-0.0285945	-0.0818444	0.908	no change	down	NA	NA
XLOC_000086	XLOC_000086	Solyc00g008900.1	chr00:8619822-8621514	CK	ABA	NOTEST	0	0	0	0	1	no change	NA	NA	NA
XLOC_000087	XLOC_000087	Solyc00g008910.1	chr00:8642095-8642245	CK	ABA	NOTEST	0	0	0	0	1	no change	NA	NA	NA
XLOC_000088	XLOC_000088	Solyc00g009020.2	chr00:8742083-8746574	CK	ABA	OK	89.8899	81.3132	-0.14467	-0.407261	0.5513	no change	down	NA	NA
XLOC_000089	XLOC_000089	Solyc00g009040.2	chr00:8760795-8764776	CK	ABA	NOTEST	0.428853	0.195238	-1.13525	0	1	slightly change	down	GO:0003676(nucleic acid binding),GO:0003723(RNA binding)	NA
XLOC_000090	XLOC_000090	Solyc00g009060.2	chr00:8772358-8774693	CK	ABA	OK	18.0768	24.1304	0.416714	1.13684	0.2265	slightly change	up	GO:0009116(nucleoside metabolic process)	00230(Purine metabolism)
XLOC_000091	XLOC_000091	Solyc00g009080.2	chr00:8777338-8780414	CK	ABA	OK	4.83771	3.992	-0.277212	-0.326253	0.64015	slightly change	down	NA	NA
XLOC_000092	XLOC_000092	-	chr00:8813795-8814173	CK	ABA	NOTEST	0	0	0	0	1	no change	NA	NA	NA
XLOC_000093	XLOC_000093	-	chr00:8814489-8814632	CK	ABA	NOTEST	0	0	0	0	1	no change	NA	NA	NA
XLOC_000094	XLOC_000094	Solyc00g009110.2	chr00:8818590-8827274	CK	ABA	OK	5.51318	4.68373	-0.235227	-0.428821	0.54045	no change	down	NA	NA
XLOC_000095	XLOC_000095	Solyc00g009130.2,Solyc00g009140.2	chr00:8827470-8837855	CK	ABA	OK	14.0125	23.2147	0.72833	1.52424	0.0455	slightly change	up	NA	NA
XLOC_000096	XLOC_000096	Solyc00g009120.2	chr00:8827470-8837855	CK	ABA	OK	6.56532	5.428	-0.274444	-0.287434	0.7566	slightly change	down	NA	NA
XLOC_000097	XLOC_000097	-	chr00:8840885-8843101	CK	ABA	OK	3.02008	3.07868	0.0277244	0.0414882	0.9638	no change	up	NA	NA
XLOC_000098	XLOC_000098	Solyc00g009240.1	chr00:8899553-8899922	CK	ABA	NOTEST	0	0	0	0	1	no change	NA	NA	NA
XLOC_000099	XLOC_000099	Solyc00g009440.1	chr00:9130582-9130765	CK	ABA	NOTEST	0	0	0	0	1	no change	NA	NA	NA
XLOC_000100	XLOC_000100	Solyc00g009760.2	chr00:9352303-9353234	CK	ABA	OK	49.0257	32.8321	-0.578432	-1.94768	0.1191	slightly change	down	NA	NA
XLOC_000101	XLOC_000101	Solyc00g009770.1	chr00:9354440-9354677	CK	ABA	NOTEST	0	0	0	0	1	no change	NA	NA	NA
XLOC_000102	XLOC_000102	Solyc00g009790.1	chr00:9357511-9384285	CK	ABA	OK	8685.66	2583.11	-1.74952	-0.263365	0.53645	slightly change	down	NA	NA
XLOC_000103	XLOC_000103	Solyc00g009790.1	chr00:9357511-9384285	CK	ABA	NOTEST	0	0	0	0	1	no change	NA	NA	NA
XLOC_000104	XLOC_000104	-	chr00:9583421-9583528	CK	ABA	OK	2622640	865252	-1.59983	-1.90851	0.00805	yes	down	NA	NA
XLOC_000105	XLOC_000105	Solyc00g010210.1	chr00:9584904-10077703	CK	ABA	OK	681.545	420.81	-0.695639	-3.79254	0.6446	slightly change	down	NA	NA
XLOC_000106	XLOC_000106	Solyc00g010100.1	chr00:9584904-10077703	CK	ABA	NOTEST	0	0	0	0	1	no change	NA	NA	NA
XLOC_000107	XLOC_000107	Solyc00g010210.1	chr00:9584904-10077703	CK	ABA	NOTEST	0	0	0	0	1	no change	NA	NA	NA
XLOC_000108	XLOC_000108	Solyc00g010410.1	chr00:9584904-10077703	CK	ABA	NOTEST	0	0	0	0	1	no change	NA	NA	NA
XLOC_000109	XLOC_000109	Solyc00g010420.1	chr00:9584904-10077703	CK	ABA	NOTEST	0	0	0	0	1	no change	NA	NA	NA
XLOC_000110	XLOC_000110	Solyc00g011160.1	chr00:9584904-10077703	CK	ABA	OK	356.924	235.241	-0.601481	-0.72076	0.3405	slightly change	down	NA	NA
XLOC_000111	XLOC_000111	Solyc00g010550.1	chr00:9584904-10077703	CK	ABA	NOTEST	0	0	0	0	1	no change	NA	NA	NA
XLOC_000112	XLOC_000112	Solyc00g010790.1	chr00:9584904-10077703	CK	ABA	NOTEST	0	0	0	0	1	no change	NA	NA	NA
XLOC_000113	XLOC_000113	Solyc00g010930.1	chr00:9584904-10077703	CK	ABA	NOTEST	0	0	0	0	1	no change	NA	NA	NA
XLOC_000114	XLOC_000114	Solyc00g011130.1	chr00:9584904-10077703	CK	ABA	NOTEST	0	0	0	0	1	no change	NA	NA	NA
XLOC_000115	XLOC_000115	Solyc00g011550.1	chr00:10230859-10231553	CK	ABA	NOTEST	0	0	0	0	1	no change	NA	GO:0003677(DNA binding),GO:0006355(regulation of transcription, DNA-dependent)	NA
XLOC_000116	XLOC_000116	Solyc00g011560.1	chr00:10236163-10238728	CK	ABA	NOTEST	0	0	0	0	1	no change	NA	GO:0007275(multicellular organismal development),GO:0006511(ubiquitin-dependent protein catabolic process),GO:0005634(nucleus)	NA
XLOC_000117	XLOC_000117	Solyc00g011660.1	chr00:10257993-10259284	CK	ABA	NOTEST	0	0	0	0	1	no change	NA	GO:0003677(DNA binding),GO:0006355(regulation of transcription, DNA-dependent)	NA
XLOC_000118	XLOC_000118	Solyc00g011880.2	chr00:10330623-10333554	CK	ABA	OK	3.13232	2.58684	-0.27604	-0.268505	0.70555	slightly change	down	NA	NA
XLOC_000119	XLOC_000119	Solyc00g012090.1	chr00:10406137-10406287	CK	ABA	NOTEST	0	0	0	0	1	no change	NA	NA	NA
XLOC_000120	XLOC_000120	Solyc00g012440.1	chr00:10498364-10511921	CK	ABA	OK	32.2134	18.0509	-0.835596	-1.20686	0.08195	slightly change	down	NA	NA
XLOC_000121	XLOC_000121	Solyc00g012430.1	chr00:10498364-10511921	CK	ABA	NOTEST	0	0	0	0	1	no change	NA	NA	NA
XLOC_000122	XLOC_000122	Solyc00g012650.1	chr00:10554111-10554489	CK	ABA	NOTEST	0	0	0	0	1	no change	NA	NA	NA
XLOC_000123	XLOC_000123	Solyc00g012670.1	chr00:10559703-10561795	CK	ABA	NOTEST	0	0	0	0	1	no change	NA	NA	NA
XLOC_000124	XLOC_000124	Solyc00g012800.1	chr00:10604146-10604302	CK	ABA	NOTEST	0	0	0	0	1	no change	NA	NA	NA
XLOC_000125	XLOC_000125	Solyc00g013100.1	chr00:10664454-10664691	CK	ABA	NOTEST	0	0	0	0	1	no change	NA	NA	NA
XLOC_000126	XLOC_000126	Solyc00g013150.1	chr00:10685403-10685697	CK	ABA	OK	3.30516	0	#NAME?	#NAME?	0.0128	no change	down	NA	NA
XLOC_000127	XLOC_000127	Solyc00g013170.1	chr00:10688002-10691222	CK	ABA	NOTEST	0	0	0	0	1	no change	NA	NA	NA
XLOC_000128	XLOC_000128	Solyc00g013320.1	chr00:10715393-10715588	CK	ABA	NOTEST	0	0	0	0	1	no change	NA	NA	NA
XLOC_000129	XLOC_000129	-	chr00:10882329-10883882	CK	ABA	OK	0.764053	0.818987	0.100167	0.0891067	0.9314	no change	up	NA	NA
XLOC_000130	XLOC_000130	Solyc00g014170.1	chr00:10915483-10915768	CK	ABA	NOTEST	0	0	0	0	1	no change	NA	NA	NA
XLOC_000131	XLOC_000131	Solyc00g014180.1	chr00:10918359-10919581	CK	ABA	NOTEST	0	0	0	0	1	no change	NA	NA	NA
XLOC_000132	XLOC_000132	Solyc00g014190.1	chr00:10934338-10934554	CK	ABA	NOTEST	0	0	0	0	1	no change	NA	NA	NA
XLOC_000133	XLOC_000133	Solyc00g014390.1	chr00:10970828-10971095	CK	ABA	NOTEST	0	0	0	0	1	no change	NA	NA	NA
XLOC_000134	XLOC_000134	Solyc00g014790.2	chr00:11057661-11060177	CK	ABA	NOTEST	0	0.0660578	inf	0	1	no change	up	NA	NA
XLOC_000135	XLOC_000135	Solyc00g014820.2	chr00:11062990-11063906	CK	ABA	NOTEST	0	0	0	0	1	no change	NA	NA	NA
XLOC_000136	XLOC_000136	Solyc00g014840.1	chr00:11072541-11072883	CK	ABA	NOTEST	0	0	0	0	1	no change	NA	NA	NA
XLOC_000137	XLOC_000137	Solyc00g014970.1	chr00:11084160-11086494	CK	ABA	NOTEST	0	0	0	0	1	no change	NA	GO:0004386(helicase activity),GO:0005524(ATP binding)	NA
XLOC_000138	XLOC_000138	Solyc00g014980.1	chr00:11087047-11093479	CK	ABA	NOTEST	0	0	0	0	1	no change	NA	GO:0005515(protein binding)	NA
XLOC_000139	XLOC_000139	Solyc00g014990.1	chr00:11095773-11096532	CK	ABA	NOTEST	0	0	0	0	1	no change	NA	NA	NA
XLOC_000140	XLOC_000140	Solyc00g015610.1	chr00:11213130-11216611	CK	ABA	NOTEST	0	0	0	0	1	no change	NA	NA	NA
XLOC_000141	XLOC_000141	Solyc00g015740.1	chr00:11231303-11233176	CK	ABA	NOTEST	0	0	0	0	1	no change	NA	GO:0055114(oxidation-reduction process),GO:0016491(oxidoreductase activity)	NA
XLOC_000142	XLOC_000142	Solyc00g015750.1	chr00:11234321-11236093	CK	ABA	NOTEST	0	0	0	0	1	no change	NA	GO:0055114(oxidation-reduction process),GO:0016491(oxidoreductase activity)	NA
XLOC_000143	XLOC_000143	Solyc00g015770.1	chr00:11238272-11239724	CK	ABA	NOTEST	0	0	0	0	1	no change	NA	GO:0055114(oxidation-reduction process),GO:0016491(oxidoreductase activity)	NA
XLOC_000144	XLOC_000144	Solyc00g016490.1	chr00:11354541-11355721	CK	ABA	NOTEST	0	0	0	0	1	no change	NA	GO:0005515(protein binding)	NA
XLOC_000145	XLOC_000145	Solyc00g016790.1	chr00:11400161-11400323	CK	ABA	NOTEST	0	0	0	0	1	no change	NA	NA	NA
XLOC_000146	XLOC_000146	Solyc00g017210.1	chr00:11462473-11464575	CK	ABA	NOTEST	0	0	0	0	1	no change	NA	NA	NA
XLOC_000147	XLOC_000147	Solyc00g017540.1	chr00:11514243-11514622	CK	ABA	NOTEST	0	0	0	0	1	no change	NA	NA	NA
XLOC_000148	XLOC_000148	Solyc00g017550.1	chr00:11518108-11518487	CK	ABA	NOTEST	0	0	0	0	1	no change	NA	NA	NA
XLOC_000149	XLOC_000149	Solyc00g017860.1	chr00:11548463-11548718	CK	ABA	NOTEST	0	0	0	0	1	no change	NA	NA	NA
XLOC_000150	XLOC_000150	Solyc00g017870.1	chr00:11550699-11551606	CK	ABA	NOTEST	0	0	0	0	1	no change	NA	GO:0008565(protein transporter activity),GO:0015031(protein transport),GO:0016020(membrane),GO:0030288(outer membrane-bounded periplasmic space)	NA
XLOC_000151	XLOC_000151	Solyc00g017890.1	chr00:11556430-11557228	CK	ABA	NOTEST	0	0	0	0	1	no change	NA	NA	NA
XLOC_000152	XLOC_000152	Solyc00g017900.1	chr00:11557392-11557818	CK	ABA	NOTEST	0	0	0	0	1	no change	NA	GO:0003723(RNA binding),GO:0008173(RNA methyltransferase activity),GO:0006396(RNA processing)	NA
XLOC_000153	XLOC_000153	Solyc00g017910.1	chr00:11558003-11559530	CK	ABA	NOTEST	0	0	0	0	1	no change	NA	GO:0005515(protein binding),GO:0003951(NAD+ kinase activity),GO:0008152(metabolic process)	NA
XLOC_000154	XLOC_000154	Solyc00g017920.1	chr00:11559600-11560671	CK	ABA	NOTEST	0	0	0	0	1	no change	NA	GO:0008270(zinc ion binding),GO:0016832(aldehyde-lyase activity),GO:0005975(carbohydrate metabolic process)	00010(Glycolysis / Gluconeogenesis)
XLOC_000155	XLOC_000155	Solyc00g017930.1	chr00:11561333-11562276	CK	ABA	NOTEST	0	0	0	0	1	no change	NA	GO:0016874(ligase activity)	NA
XLOC_000156	XLOC_000156	Solyc00g018760.1	chr00:11662146-11662704	CK	ABA	NOTEST	0	0	0	0	1	no change	NA	NA	NA
XLOC_000157	XLOC_000157	Solyc00g018970.1	chr00:11691009-11691162	CK	ABA	NOTEST	0	0	0	0	1	no change	NA	NA	NA
XLOC_000158	XLOC_000158	Solyc00g019610.1	chr00:11761604-11764528	CK	ABA	NOTEST	0	0	0	0	1	no change	NA	NA	NA
XLOC_000159	XLOC_000159	Solyc00g019740.1	chr00:11783045-11784085	CK	ABA	OK	0.533766	0.486726	-0.133096	-0.049535	0.94215	no change	down	GO:0015078(hydrogen ion transmembrane transporter activity),GO:0015986(ATP synthesis coupled proton transport),GO:0000276(mitochondrial proton-transporting ATP synthase complex, coupling factor F(o)),GO:0016820(hydrolase activity, acting on acid anhydrides, catalyzing transmembrane movement of substances),GO:0005739(mitochondrion),GO:0016021(integral to membrane)	00190(Oxidative phosphorylation)
XLOC_000160	XLOC_000160	-	chr00:11784185-11784672	CK	ABA	NOTEST	0.452332	0.375001	-0.270489	0	1	slightly change	down	NA	NA
XLOC_000161	XLOC_000161	Solyc00g019960.1,Solyc00g019970.2	chr00:11800089-11801283	CK	ABA	OK	0.0361579	2.22378	5.94256	0.702004	0.4473	slightly change	up	NA	NA
XLOC_000162	XLOC_000162	Solyc00g019980.2	chr00:11803136-11804537	CK	ABA	NOTEST	0	0	0	0	1	no change	NA	NA	NA
XLOC_000163	XLOC_000163	Solyc00g019990.1	chr00:11804752-11804968	CK	ABA	NOTEST	0	0	0	0	1	no change	NA	NA	NA
XLOC_000164	XLOC_000164	Solyc00g020000.1	chr00:11806346-11806520	CK	ABA	NOTEST	0	0	0	0	1	no change	NA	NA	NA
XLOC_000165	XLOC_000165	Solyc00g020020.2	chr00:11807383-11808523	CK	ABA	NOTEST	0	0.0652062	inf	0	1	no change	up	NA	NA
XLOC_000166	XLOC_000166	Solyc00g020040.1	chr00:11809683-11810304	CK	ABA	NOTEST	0.0631675	0	#NAME?	0	1	no change	down	GO:0015232(heme transporter activity),GO:0015886(heme transport),GO:0017004(cytochrome complex assembly),GO:0016020(membrane)	NA
XLOC_000167	XLOC_000167	Solyc00g020440.1	chr00:11851652-11851847	CK	ABA	NOTEST	0	0	0	0	1	no change	NA	NA	NA
XLOC_000168	XLOC_000168	Solyc00g020540.1	chr00:11859517-11861913	CK	ABA	NOTEST	0	0.0319029	inf	0	1	no change	up	NA	NA
XLOC_000169	XLOC_000169	Solyc00g020840.2,Solyc00g020940.1	chr00:11901055-11903940	CK	ABA	NOTEST	0.222186	0.0241133	-3.20387	0	1	slightly change	down	NA	NA
XLOC_000170	XLOC_000170	Solyc00g020950.1	chr00:11904047-11904551	CK	ABA	NOTEST	0	0	0	0	1	no change	NA	NA	NA
XLOC_000171	XLOC_000171	Solyc00g020960.1	chr00:11905007-11908062	CK	ABA	NOTEST	0	0	0	0	1	no change	NA	NA	NA
XLOC_000172	XLOC_000172	Solyc00g020980.1	chr00:11910258-11910471	CK	ABA	NOTEST	0	0	0	0	1	no change	NA	NA	NA
XLOC_000173	XLOC_000173	Solyc00g020990.1	chr00:11911660-11913112	CK	ABA	NOTEST	0	0	0	0	1	no change	NA	GO:0005525(GTP binding),GO:0007264(small GTPase mediated signal transduction)	NA
XLOC_000174	XLOC_000174	Solyc00g021650.1	chr00:11973279-11973510	CK	ABA	NOTEST	0	0	0	0	1	no change	NA	NA	NA
XLOC_000175	XLOC_000175	Solyc00g022070.1	chr00:12007280-12007518	CK	ABA	NOTEST	0	0	0	0	1	no change	NA	NA	NA
XLOC_000176	XLOC_000176	Solyc00g022110.2	chr00:12012451-12016317	CK	ABA	OK	0.659197	1.07978	0.711959	0.529756	0.47175	slightly change	up	NA	NA
XLOC_000177	XLOC_000177	Solyc00g022920.1	chr00:12091663-12092719	CK	ABA	NOTEST	0	0	0	0	1	no change	NA	NA	NA
XLOC_000178	XLOC_000178	Solyc00g023020.1	chr00:12094243-12095313	CK	ABA	NOTEST	0	0	0	0	1	no change	NA	GO:0034023(5-(carboxyamino)imidazole ribonucleotide mutase activity),GO:0006189('de novo' IMP biosynthetic process),GO:0004638(phosphoribosylaminoimidazole carboxylase activity)	NA
XLOC_000179	XLOC_000179	Solyc00g023270.1	chr00:12116545-12118947	CK	ABA	NOTEST	0	0	0	0	1	no change	NA	GO:0006260(DNA replication),GO:0000808(origin recognition complex),GO:0005634(nucleus)	NA
XLOC_000180	XLOC_000180	Solyc00g023470.1	chr00:12129956-12131086	CK	ABA	NOTEST	0	0	0	0	1	no change	NA	GO:0030599(pectinesterase activity),GO:0042545(cell wall modification),GO:0005618(cell wall)	NA
XLOC_000181	XLOC_000181	Solyc00g023580.1	chr00:12138596-12138854	CK	ABA	NOTEST	0	0	0	0	1	no change	NA	NA	NA
XLOC_000182	XLOC_000182	Solyc00g023590.2	chr00:12141024-12143724	CK	ABA	NOTEST	0	0	0	0	1	no change	NA	NA	NA
XLOC_000183	XLOC_000183	Solyc00g023600.1	chr00:12145017-12145284	CK	ABA	NOTEST	0	0	0	0	1	no change	NA	NA	NA
XLOC_000184	XLOC_000184	Solyc00g023700.2	chr00:12150775-12151749	CK	ABA	NOTEST	0	0	0	0	1	no change	NA	NA	NA
XLOC_000185	XLOC_000185	Solyc00g024010.1	chr00:12173182-12173509	CK	ABA	NOTEST	0	0	0	0	1	no change	NA	NA	NA
XLOC_000186	XLOC_000186	Solyc00g024030.1	chr00:12175006-12176254	CK	ABA	NOTEST	0	0	0	0	1	no change	NA	GO:0016787(hydrolase activity),GO:0008152(metabolic process)	NA
XLOC_000187	XLOC_000187	Solyc00g024050.1	chr00:12178870-12179509	CK	ABA	NOTEST	0	0	0	0	1	no change	NA	GO:0009055(electron carrier activity),GO:0016491(oxidoreductase activity),GO:0055114(oxidation-reduction process),GO:0050660(flavin adenine dinucleotide binding),GO:0008033(tRNA processing)	NA
XLOC_000188	XLOC_000188	Solyc00g024150.2	chr00:12180217-12182879	CK	ABA	OK	34.3025	25.543	-0.425383	-1.25272	0.14185	slightly change	down	GO:0008124(4-alpha-hydroxytetrahydrobiopterin dehydratase activity),GO:0006729(tetrahydrobiopterin biosynthetic process)	NA
XLOC_000189	XLOC_000189	Solyc00g024370.1	chr00:12196102-12201509	CK	ABA	NOTEST	0	0	0	0	1	no change	NA	NA	NA
XLOC_000190	XLOC_000190	Solyc00g024570.1	chr00:12215232-12217195	CK	ABA	NOTEST	0	0.226333	inf	0	1	no change	up	GO:0005515(protein binding)	NA
XLOC_000191	XLOC_000191	Solyc00g024670.1	chr00:12222063-12223921	CK	ABA	NOTEST	0	0	0	0	1	no change	NA	GO:0008375(acetylglucosaminyltransferase activity),GO:0016020(membrane)	NA
XLOC_000192	XLOC_000192	Solyc00g024680.1	chr00:12225496-12226124	CK	ABA	NOTEST	0	0	0	0	1	no change	NA	GO:0003677(DNA binding),GO:0008270(zinc ion binding),GO:0006355(regulation of transcription, DNA-dependent)	NA
XLOC_000193	XLOC_000193	Solyc00g024690.1	chr00:12226221-12226440	CK	ABA	NOTEST	0	0	0	0	1	no change	NA	NA	NA
XLOC_000194	XLOC_000194	Solyc00g025290.1	chr00:12269557-12270043	CK	ABA	NOTEST	0.193688	0.559257	1.52978	0	1	slightly change	up	NA	NA
XLOC_000195	XLOC_000195	Solyc00g025510.1	chr00:12284990-12285197	CK	ABA	NOTEST	0	0	0	0	1	no change	NA	GO:0016616(oxidoreductase activity, acting on the CH-OH group of donors, NAD or NADP as acceptor),GO:0048037(cofactor binding),GO:0055114(oxidation-reduction process)	NA
XLOC_000196	XLOC_000196	Solyc00g025530.1	chr00:12285600-12286383	CK	ABA	NOTEST	0	0	0	0	1	no change	NA	GO:0046872(metal ion binding)	NA
XLOC_000197	XLOC_000197	Solyc00g025650.1	chr00:12289921-12291544	CK	ABA	NOTEST	0	0	0	0	1	no change	NA	GO:0003676(nucleic acid binding),GO:0008270(zinc ion binding)	NA
XLOC_000198	XLOC_000198	Solyc00g025660.1	chr00:12295745-12296888	CK	ABA	NOTEST	0	0	0	0	1	no change	NA	NA	NA
XLOC_000199	XLOC_000199	Solyc00g026160.2	chr00:12327998-12331963	CK	ABA	NOTEST	0.319352	0.156088	-1.03279	0	1	slightly change	down	GO:0016491(oxidoreductase activity),GO:0055114(oxidation-reduction process)	NA
XLOC_000200	XLOC_000200	-	chr00:12336883-12338068	CK	ABA	OK	2.16683	1.85878	-0.221232	-0.25057	0.80035	no change	down	NA	NA
XLOC_000201	XLOC_000201	Solyc00g026890.1	chr00:12375887-12376292	CK	ABA	NOTEST	0	0	0	0	1	no change	NA	NA	NA
XLOC_000202	XLOC_000202	Solyc00g027120.1	chr00:12386737-12387709	CK	ABA	NOTEST	0	0	0	0	1	no change	NA	GO:0008270(zinc ion binding)	NA
XLOC_000203	XLOC_000203	Solyc00g027640.1	chr00:12422816-12423670	CK	ABA	NOTEST	0	0	0	0	1	no change	NA	NA	NA
XLOC_000204	XLOC_000204	Solyc00g027650.1	chr00:12424473-12425482	CK	ABA	NOTEST	0	0	0	0	1	no change	NA	NA	NA
XLOC_000205	XLOC_000205	Solyc00g027660.1	chr00:12426635-12427388	CK	ABA	NOTEST	0	0	0	0	1	no change	NA	NA	NA
XLOC_000206	XLOC_000206	Solyc00g027670.1	chr00:12427924-12429441	CK	ABA	NOTEST	0	0	0	0	1	no change	NA	GO:0005515(protein binding)	NA
XLOC_000207	XLOC_000207	Solyc00g027770.2	chr00:12431212-12436969	CK	ABA	OK	59.3197	58.7862	-0.0130347	-0.0451199	0.95855	no change	down	GO:0030599(pectinesterase activity),GO:0042545(cell wall modification),GO:0005618(cell wall)	00040(Pentose and glucuronate interconversions)
XLOC_000208	XLOC_000208	Solyc00g027970.1	chr00:12444151-12445716	CK	ABA	NOTEST	0	0	0	0	1	no change	NA	NA	NA
XLOC_000209	XLOC_000209	Solyc00g027980.1	chr00:12446199-12446766	CK	ABA	NOTEST	0	0	0	0	1	no change	NA	NA	NA
XLOC_000210	XLOC_000210	Solyc00g027990.1	chr00:12449692-12451029	CK	ABA	NOTEST	0	0	0	0	1	no change	NA	GO:0016760(cellulose synthase (UDP-forming) activity),GO:0030244(cellulose biosynthetic process),GO:0016020(membrane)	NA
XLOC_000211	XLOC_000211	Solyc00g028110.1	chr00:12453752-12454577	CK	ABA	NOTEST	0	0	0	0	1	no change	NA	NA	NA
XLOC_000212	XLOC_000212	Solyc00g028120.1	chr00:12455496-12458011	CK	ABA	NOTEST	0	0	0	0	1	no change	NA	NA	NA
XLOC_000213	XLOC_000213	Solyc00g028540.1	chr00:12481867-12482662	CK	ABA	NOTEST	0	0	0	0	1	no change	NA	GO:0003824(catalytic activity),GO:0008152(metabolic process)	NA
XLOC_000214	XLOC_000214	Solyc00g028760.1	chr00:12493442-12494048	CK	ABA	NOTEST	0	0	0	0	1	no change	NA	NA	NA
XLOC_000215	XLOC_000215	Solyc00g029070.1	chr00:12513709-12514126	CK	ABA	NOTEST	0	0	0	0	1	no change	NA	NA	NA
XLOC_000216	XLOC_000216	Solyc00g029080.1	chr00:12515074-12519099	CK	ABA	NOTEST	0	0	0	0	1	no change	NA	GO:0003677(DNA binding),GO:0004003(ATP-dependent DNA helicase activity),GO:0005524(ATP binding),GO:0006260(DNA replication)	NA
XLOC_000217	XLOC_000217	Solyc00g029190.2	chr00:12520344-12522543	CK	ABA	NOTEST	0	0	0	0	1	no change	NA	GO:0008168(methyltransferase activity)	NA
XLOC_000218	XLOC_000218	Solyc00g029300.1	chr00:12530294-12532989	CK	ABA	NOTEST	0	0	0	0	1	no change	NA	NA	NA
XLOC_000219	XLOC_000219	Solyc00g029800.1	chr00:12564288-12565562	CK	ABA	NOTEST	0	0	0	0	1	no change	NA	GO:0008312(7S RNA binding),GO:0006614(SRP-dependent cotranslational protein targeting to membrane),GO:0048500(signal recognition particle)	NA
XLOC_000220	XLOC_000220	-	chr00:12572669-12573127	CK	ABA	OK	30.5086	56.5922	0.891385	3.47641	0.0358	slightly change	up	NA	NA
XLOC_000221	XLOC_000221	Solyc00g030100.1	chr00:12579503-12579677	CK	ABA	OK	418.291	140.682	-1.57207	-252.269	0.45575	slightly change	down	NA	NA
XLOC_000222	XLOC_000222	Solyc00g030110.1	chr00:12585452-12586781	CK	ABA	NOTEST	0	0	0	0	1	no change	NA	NA	NA
XLOC_000223	XLOC_000223	Solyc00g030210.1	chr00:12587232-12591896	CK	ABA	NOTEST	0	0	0	0	1	no change	NA	GO:0008658(penicillin binding),GO:0009273(peptidoglycan-based cell wall biogenesis),GO:0008168(methyltransferase activity),GO:0006744(ubiquinone biosynthetic process),GO:0055114(oxidation-reduction process)	NA
XLOC_000224	XLOC_000224	-	chr00:12598954-12600518	CK	ABA	OK	0.665929	0.620918	-0.100966	-0.0470387	0.94415	no change	down	NA	NA
XLOC_000225	XLOC_000225	-	chr00:12600746-12603109	CK	ABA	NOTEST	0.313012	0.139647	-1.16443	0	1	slightly change	down	NA	NA
XLOC_000226	XLOC_000226	-	chr00:12600746-12603109	CK	ABA	NOTEST	0.152358	0.231367	0.60272	0	1	slightly change	up	NA	NA
XLOC_000227	XLOC_000227	-	chr00:12603214-12604714	CK	ABA	NOTEST	0.405374	0.363546	-0.157116	0	1	no change	down	NA	NA
XLOC_000228	XLOC_000228	Solyc00g030510.2	chr00:12605203-12607615	CK	ABA	NOTEST	0	0	0	0	1	no change	NA	GO:0004650(polygalacturonase activity),GO:0005975(carbohydrate metabolic process)	NA
XLOC_000229	XLOC_000229	-	chr00:12634379-12635146	CK	ABA	OK	1.59348	0.825073	-0.949585	-0.592857	0.39175	slightly change	down	NA	NA
XLOC_000230	XLOC_000230	Solyc00g031030.1	chr00:12638810-12639776	CK	ABA	NOTEST	0	0	0	0	1	no change	NA	GO:0016491(oxidoreductase activity),GO:0016706(oxidoreductase activity, acting on paired donors, with incorporation or reduction of molecular oxygen, 2-oxoglutarate as one donor, and incorporation of one atom each of oxygen into both donors),GO:0055114(oxidation-reduction process)	NA
XLOC_000231	XLOC_000231	Solyc00g031040.1	chr00:12639858-12640813	CK	ABA	NOTEST	0	0	0	0	1	no change	NA	GO:0019239(deaminase activity),GO:0009168(purine ribonucleoside monophosphate biosynthetic process)	00230(Purine metabolism)
XLOC_000232	XLOC_000232	Solyc00g031060.1	chr00:12642359-12642836	CK	ABA	NOTEST	0	0	0	0	1	no change	NA	NA	NA
XLOC_000233	XLOC_000233	Solyc00g031370.1	chr00:12656091-12657629	CK	ABA	NOTEST	0	0	0	0	1	no change	NA	GO:0003700(sequence-specific DNA binding transcription factor activity),GO:0006355(regulation of transcription, DNA-dependent)	NA
XLOC_000234	XLOC_000234	Solyc00g031700.1	chr00:12674417-12675365	CK	ABA	NOTEST	0	0	0	0	1	no change	NA	GO:0055114(oxidation-reduction process),GO:0016491(oxidoreductase activity)	NA
XLOC_000235	XLOC_000235	Solyc00g031720.1	chr00:12677660-12678066	CK	ABA	NOTEST	0	0	0	0	1	no change	NA	GO:0046872(metal ion binding),GO:0030001(metal ion transport)	NA
XLOC_000236	XLOC_000236	Solyc00g031730.1	chr00:12679568-12680399	CK	ABA	NOTEST	0	0	0	0	1	no change	NA	GO:0003824(catalytic activity),GO:0008152(metabolic process)	NA
XLOC_000237	XLOC_000237	Solyc00g032230.1	chr00:12707773-12707947	CK	ABA	NOTEST	0	0	0	0	1	no change	NA	NA	NA
XLOC_000238	XLOC_000238	Solyc00g032940.1	chr00:12749405-12749807	CK	ABA	NOTEST	0	0	0	0	1	no change	NA	GO:0008234(cysteine-type peptidase activity),GO:0006508(proteolysis)	NA
XLOC_000239	XLOC_000239	Solyc00g034000.1	chr00:12811263-12812794	CK	ABA	NOTEST	0	0	0	0	1	no change	NA	GO:0055085(transmembrane transport),GO:0016021(integral to membrane)	NA
XLOC_000240	XLOC_000240	Solyc00g034010.1	chr00:12814001-12814439	CK	ABA	NOTEST	0	0	0	0	1	no change	NA	NA	NA
XLOC_000241	XLOC_000241	Solyc00g035020.1	chr00:12870964-12872962	CK	ABA	NOTEST	0	0	0	0	1	no change	NA	NA	NA
XLOC_000242	XLOC_000242	Solyc00g036320.1	chr00:12945620-12946218	CK	ABA	NOTEST	0	0	0	0	1	no change	NA	GO:0003677(DNA binding),GO:0005622(intracellular)	NA
XLOC_000243	XLOC_000243	Solyc00g036520.1	chr00:12954463-12955021	CK	ABA	NOTEST	0.150808	0	#NAME?	0	1	no change	down	NA	NA
XLOC_000244	XLOC_000244	Solyc00g036760.1	chr00:12969307-12970270	CK	ABA	NOTEST	0	0	0	0	1	no change	NA	GO:0004252(serine-type endopeptidase activity),GO:0006508(proteolysis)	NA
XLOC_000245	XLOC_000245	Solyc00g038390.1	chr00:13049892-13050418	CK	ABA	NOTEST	0	0	0	0	1	no change	NA	NA	NA
XLOC_000246	XLOC_000246	-	chr00:13069448-13070357	CK	ABA	OK	1.67542	1.9874	0.246363	0.25948	0.7985	no change	up	NA	NA
XLOC_000247	XLOC_000247	Solyc00g039290.1	chr00:13102737-13106342	CK	ABA	NOTEST	0	0	0	0	1	no change	NA	NA	NA
XLOC_000248	XLOC_000248	Solyc00g040390.1	chr00:13157640-13160362	CK	ABA	NOTEST	0	0	0	0	1	no change	NA	GO:0016747(transferase activity, transferring acyl groups other than amino-acyl groups)	NA
XLOC_000249	XLOC_000249	Solyc00g040490.1	chr00:13164388-13164757	CK	ABA	NOTEST	0	0	0	0	1	no change	NA	NA	NA
XLOC_000250	XLOC_000250	Solyc00g041090.1	chr00:13196057-13196804	CK	ABA	NOTEST	0	0	0	0	1	no change	NA	GO:0006508(proteolysis),GO:0004197(cysteine-type endopeptidase activity)	NA
XLOC_000251	XLOC_000251	Solyc00g041200.1	chr00:13201322-13201676	CK	ABA	NOTEST	0	0	0	0	1	no change	NA	NA	NA
XLOC_000252	XLOC_000252	Solyc00g041220.1	chr00:13205170-13206029	CK	ABA	NOTEST	0	0	0	0	1	no change	NA	GO:0003677(DNA binding),GO:0005524(ATP binding),GO:0016787(hydrolase activity),GO:0009432(SOS response),GO:0009381(excinuclease ABC activity),GO:0006289(nucleotide-excision repair),GO:0006281(DNA repair)	NA
XLOC_000253	XLOC_000253	Solyc00g042130.1	chr00:13249934-13252107	CK	ABA	NOTEST	0	0	0	0	1	no change	NA	GO:0005524(ATP binding),GO:0046933(hydrogen ion transporting ATP synthase activity, rotational mechanism),GO:0015986(ATP synthesis coupled proton transport),GO:0016820(hydrolase activity, acting on acid anhydrides, catalyzing transmembrane movement of substances),GO:0015991(ATP hydrolysis coupled proton transport),GO:0033178(proton-transporting two-sector ATPase complex, catalytic domain),GO:0046…	00190(Oxidative phosphorylation)
XLOC_000254	XLOC_000254	Solyc00g042140.1	chr00:13252883-13254125	CK	ABA	NOTEST	0	0	0	0	1	no change	NA	GO:0005524(ATP binding),GO:0046933(hydrogen ion transporting ATP synthase activity, rotational mechanism),GO:0046961(proton-transporting ATPase activity, rotational mechanism),GO:0015986(ATP synthesis coupled proton transport),GO:0045261(proton-transporting ATP synthase complex, catalytic core F(1)),GO:0015992(proton transport),GO:0046034(ATP metabolic process),GO:0016469(proton-transporting two-…	NA
XLOC_000255	XLOC_000255	Solyc00g042640.1	chr00:13275809-13279456	CK	ABA	NOTEST	0	0	0	0	1	no change	NA	NA	NA
XLOC_000256	XLOC_000256	Solyc00g042850.1	chr00:13289609-13291184	CK	ABA	NOTEST	0.362584	0	#NAME?	0	1	no change	down	NA	NA
XLOC_000257	XLOC_000257	Solyc00g044350.2	chr00:13365004-13365685	CK	ABA	NOTEST	0.0625702	0	#NAME?	0	1	no change	down	NA	NA
XLOC_000258	XLOC_000258	-	chr00:13369850-13370238	CK	ABA	NOTEST	0.473957	0.265977	-0.833456	0	1	slightly change	down	NA	NA
XLOC_000259	XLOC_000259	-	chr00:13371268-13374957	CK	ABA	OK	0.848569	0.356853	-1.2497	-0.843056	0.33965	slightly change	down	NA	NA
XLOC_000260	XLOC_000260	-	chr00:13371268-13374957	CK	ABA	NOTEST	0.435325	0.0621071	-2.80926	0	1	slightly change	down	NA	NA
XLOC_000262	XLOC_000262	Solyc00g044550.1	chr00:13376774-13376948	CK	ABA	NOTEST	0	0	0	0	1	no change	NA	NA	NA
XLOC_000263	XLOC_000263	-	chr00:13395011-13395763	CK	ABA	OK	1.79822	3.51366	0.966408	1.0174	0.5152	slightly change	up	NA	NA
XLOC_000264	XLOC_000264	Solyc00g045570.1	chr00:13425018-13426288	CK	ABA	OK	0.36654	0.822631	1.16627	0.870653	0.42945	slightly change	up	NA	NA
XLOC_000265	XLOC_000265	Solyc00g046980.1	chr00:13493366-13494392	CK	ABA	NOTEST	0	0	0	0	1	no change	NA	NA	NA
XLOC_000266	XLOC_000266	Solyc00g047190.1	chr00:13506069-13506387	CK	ABA	NOTEST	0	0	0	0	1	no change	NA	NA	NA
XLOC_000267	XLOC_000267	-	chr00:13535478-13535821	CK	ABA	NOTEST	0.615426	0.401192	-0.617295	0	1	slightly change	down	NA	NA
XLOC_000268	XLOC_000268	-	chr00:13536295-13537027	CK	ABA	NOTEST	0.207321	0.204675	-0.0185298	0	1	no change	down	NA	NA
XLOC_000269	XLOC_000269	Solyc00g048410.1	chr00:13565200-13567118	CK	ABA	NOTEST	0	0	0	0	1	no change	NA	NA	NA
XLOC_000270	XLOC_000270	Solyc00g048510.2	chr00:13569739-13570564	CK	ABA	NOTEST	0.069822	0	#NAME?	0	1	no change	down	NA	NA
XLOC_000271	XLOC_000271	Solyc00g049220.1	chr00:13607370-13607577	CK	ABA	NOTEST	0	0	0	0	1	no change	NA	NA	NA
XLOC_000272	XLOC_000272	Solyc00g049620.1	chr00:13623495-13624798	CK	ABA	NOTEST	0	0	0	0	1	no change	NA	NA	NA
XLOC_000273	XLOC_000273	Solyc00g049920.1	chr00:13642719-13643757	CK	ABA	NOTEST	0	0	0	0	1	no change	NA	GO:0016491(oxidoreductase activity),GO:0008152(metabolic process)	00140(Steroid hormone biosynthesis)
XLOC_000274	XLOC_000274	Solyc00g050020.1	chr00:13643894-13644806	CK	ABA	NOTEST	0	0	0	0	1	no change	NA	GO:0003723(RNA binding),GO:0004540(ribonuclease activity)	NA
XLOC_000275	XLOC_000275	Solyc00g050030.1	chr00:13645453-13647835	CK	ABA	NOTEST	0	0	0	0	1	no change	NA	GO:0004764(shikimate 3-dehydrogenase (NADP+) activity),GO:0055114(oxidation-reduction process),GO:0005737(cytoplasm)	NA
XLOC_000276	XLOC_000276	Solyc00g050130.1	chr00:13649158-13650637	CK	ABA	OK	3.72997	4.15792	0.156699	0.205826	0.7681	no change	up	GO:0016758(transferase activity, transferring hexosyl groups),GO:0008152(metabolic process)	NA
XLOC_000277	XLOC_000277	Solyc00g050430.2	chr00:13663835-13666165	CK	ABA	NOTEST	0.106416	0.0353803	-1.5887	0	1	slightly change	down	GO:0030528(transcription regulator activity),GO:0006355(regulation of transcription, DNA-dependent)	NA
XLOC_000278	XLOC_000278	Solyc00g052430.2,Solyc00g052530.2	chr00:13763879-13767946	CK	ABA	NOTEST	0.125201	0.101516	-0.30255	0	1	slightly change	down	NA	NA
XLOC_000279	XLOC_000279	Solyc00g053440.2	chr00:13810918-13811594	CK	ABA	OK	55.3884	72.3669	0.385744	1.50321	0.1919	slightly change	up	NA	NA
XLOC_000280	XLOC_000280	Solyc00g053740.1	chr00:13824976-13825669	CK	ABA	NOTEST	0	0	0	0	1	no change	NA	NA	NA
XLOC_000281	XLOC_000281	Solyc00g055950.1	chr00:13927054-13927744	CK	ABA	NOTEST	0	0	0	0	1	no change	NA	GO:0000156(two-component response regulator activity),GO:0000160(two-component signal transduction system (phosphorelay)),GO:0006355(regulation of transcription, DNA-dependent),GO:0003677(DNA binding)	NA
XLOC_000282	XLOC_000282	Solyc00g055960.1	chr00:13927818-13929105	CK	ABA	NOTEST	0	0	0	0	1	no change	NA	GO:0000155(two-component sensor activity),GO:0007165(signal transduction),GO:0016020(membrane),GO:0006355(regulation of transcription, DNA-dependent),GO:0005524(ATP binding),GO:0004673(protein histidine kinase activity)	NA
XLOC_000283	XLOC_000283	Solyc00g056680.1	chr00:13961933-13963547	CK	ABA	OK	1.3469	1.44652	0.102947	0.115135	0.8893	no change	up	GO:0004806(triglyceride lipase activity),GO:0006629(lipid metabolic process)	NA
XLOC_000284	XLOC_000284	-	chr00:14011148-14011549	CK	ABA	OK	1.46131	0	#NAME?	#NAME?	0.0102	no change	down	NA	NA
XLOC_000285	XLOC_000285	-	chr00:14013674-14014106	CK	ABA	NOTEST	0	0.874242	inf	0	1	no change	up	NA	NA
XLOC_000286	XLOC_000286	Solyc00g057880.2	chr00:14015466-14019313	CK	ABA	OK	4.46467	6.24412	0.483946	0.730354	0.64155	slightly change	up	NA	NA
XLOC_000287	XLOC_000287	Solyc00g058490.1	chr00:14046621-14048996	CK	ABA	NOTEST	0	0	0	0	1	no change	NA	GO:0008234(cysteine-type peptidase activity),GO:0006508(proteolysis)	NA
XLOC_000288	XLOC_000288	-	chr00:14084148-14087219	CK	ABA	OK	0.671168	0.681864	0.0228101	0.0169135	0.9841	no change	up	NA	NA
XLOC_000289	XLOC_000289	-	chr00:14087406-14087887	CK	ABA	OK	1.18549	1.99228	0.748939	0.717442	0.70205	slightly change	up	NA	NA
XLOC_000290	XLOC_000290	Solyc00g059500.1	chr00:14090455-14091988	CK	ABA	OK	6.12975	2.62563	-1.22316	-2.97973	0.46025	slightly change	down	NA	00440(Phosphonate and phosphinate metabolism)
XLOC_000291	XLOC_000291	Solyc00g060700.1	chr00:14143106-14145973	CK	ABA	NOTEST	0	0	0	0	1	no change	NA	NA	NA
XLOC_000292	XLOC_000292	Solyc00g060710.1	chr00:14146401-14146815	CK	ABA	NOTEST	0	0	0	0	1	no change	NA	GO:0016851(magnesium chelatase activity),GO:0015979(photosynthesis),GO:0015995(chlorophyll biosynthetic process)	NA
XLOC_000293	XLOC_000293	Solyc00g062710.1	chr00:14234647-14234953	CK	ABA	NOTEST	0	0	0	0	1	no change	NA	NA	NA
XLOC_000294	XLOC_000294	Solyc00g065510.1	chr00:14361975-14363281	CK	ABA	NOTEST	0	0	0	0	1	no change	NA	NA	NA
XLOC_000295	XLOC_000295	Solyc00g066350.1	chr00:14393557-14393866	CK	ABA	NOTEST	0	0	0	0	1	no change	NA	NA	NA
XLOC_000296	XLOC_000296	Solyc00g066360.1	chr00:14393997-14395079	CK	ABA	NOTEST	0	0.183294	inf	0	1	no change	up	NA	NA
XLOC_000297	XLOC_000297	Solyc00g068980.1	chr00:14508913-14509078	CK	ABA	NOTEST	0	0	0	0	1	no change	NA	NA	NA
XLOC_000298	XLOC_000298	Solyc00g069680.1	chr00:14537457-14538108	CK	ABA	NOTEST	0	0	0	0	1	no change	NA	NA	NA
XLOC_000299	XLOC_000299	Solyc00g069880.2	chr00:14546578-14550015	CK	ABA	NOTEST	0	0	0	0	1	no change	NA	NA	NA
XLOC_000300	XLOC_000300	Solyc00g070680.1	chr00:14580778-14582307	CK	ABA	NOTEST	0	0	0	0	1	no change	NA	NA	NA
XLOC_000301	XLOC_000301	Solyc00g072800.2	chr00:14671968-14673334	CK	ABA	NOTEST	0	0	0	0	1	no change	NA	NA	NA
XLOC_000302	XLOC_000302	Solyc00g073900.1	chr00:14717245-14718744	CK	ABA	NOTEST	0	0	0	0	1	no change	NA	NA	NA
XLOC_000303	XLOC_000303	Solyc00g073910.1	chr00:14720327-14720887	CK	ABA	NOTEST	0	0	0	0	1	no change	NA	NA	NA
XLOC_000304	XLOC_000304	Solyc00g074210.1	chr00:14730922-14732112	CK	ABA	NOTEST	0	0	0	0	1	no change	NA	NA	NA
XLOC_000305	XLOC_000305	Solyc00g074820.1	chr00:14757918-14758845	CK	ABA	NOTEST	0	0	0	0	1	no change	NA	NA	NA
XLOC_000306	XLOC_000306	Solyc00g075030.2	chr00:14763819-14765103	CK	ABA	NOTEST	0	0	0	0	1	no change	NA	GO:0003676(nucleic acid binding),GO:0008270(zinc ion binding)	NA
XLOC_000307	XLOC_000307	Solyc00g075040.1	chr00:14765644-14767671	CK	ABA	NOTEST	0	0	0	0	1	no change	NA	NA	NA
XLOC_000308	XLOC_000308	Solyc00g079050.1	chr00:14933099-14933482	CK	ABA	NOTEST	0	0	0	0	1	no change	NA	NA	NA
XLOC_000309	XLOC_000309	Solyc00g080550.1	chr00:14992830-14992980	CK	ABA	NOTEST	0	0	0	0	1	no change	NA	NA	NA
XLOC_000310	XLOC_000310	Solyc00g082550.1	chr00:15075526-15076036	CK	ABA	NOTEST	0.0884598	0	#NAME?	0	1	no change	down	NA	NA
XLOC_000311	XLOC_000311	Solyc00g084870.2	chr00:15169487-15170604	CK	ABA	NOTEST	0	0	0	0	1	no change	NA	NA	NA
XLOC_000312	XLOC_000312	Solyc00g088190.1	chr00:15297883-15298657	CK	ABA	NOTEST	0	0	0	0	1	no change	NA	NA	NA
XLOC_000313	XLOC_000313	Solyc00g088200.1	chr00:15299641-15300927	CK	ABA	NOTEST	0	0	0	0	1	no change	NA	NA	NA
XLOC_000314	XLOC_000314	Solyc00g088210.1	chr00:15301281-15301683	CK	ABA	NOTEST	0	0	0	0	1	no change	NA	GO:0022857(transmembrane transporter activity),GO:0055085(transmembrane transport),GO:0016021(integral to membrane)	NA
XLOC_000315	XLOC_000315	Solyc00g090110.1	chr00:15372535-15373453	CK	ABA	NOTEST	0	0	0	0	1	no change	NA	GO:0008759(UDP-3-O-[3-hydroxymyristoyl] N-acetylglucosamine deacetylase activity),GO:0009245(lipid A biosynthetic process)	NA
XLOC_000316	XLOC_000316	Solyc00g090130.1	chr00:15375082-15376192	CK	ABA	NOTEST	0	0	0	0	1	no change	NA	GO:0003676(nucleic acid binding),GO:0005524(ATP binding),GO:0008026(ATP-dependent helicase activity),GO:0017038(protein import),GO:0016020(membrane)	NA
XLOC_000317	XLOC_000317	Solyc00g090430.2	chr00:15385845-15387850	CK	ABA	NOTEST	0	0.0707362	inf	0	1	no change	up	NA	NA
XLOC_000318	XLOC_000318	Solyc00g091170.2	chr00:15411865-15414825	CK	ABA	OK	3.0991	2.12896	-0.541703	-0.618794	0.382	slightly change	down	NA	NA
XLOC_000319	XLOC_000319	Solyc00g092870.1	chr00:15477217-15477445	CK	ABA	NOTEST	0	0	0	0	1	no change	NA	NA	NA
XLOC_000320	XLOC_000320	Solyc00g093100.1	chr00:15485466-15486141	CK	ABA	NOTEST	0	0	0	0	1	no change	NA	GO:0015238(drug transmembrane transporter activity),GO:0015297(antiporter activity),GO:0006855(drug transmembrane transport),GO:0055085(transmembrane transport),GO:0016020(membrane)	NA
XLOC_000321	XLOC_000321	Solyc00g093300.1	chr00:15492660-15493732	CK	ABA	NOTEST	0	0	0	0	1	no change	NA	GO:0008270(zinc ion binding)	NA
XLOC_000322	XLOC_000322	Solyc00g094540.1	chr00:15540510-15540840	CK	ABA	NOTEST	0	0.358617	inf	0	1	no change	up	NA	NA
XLOC_000323	XLOC_000323	Solyc00g094850.1	chr00:15550403-15553250	CK	ABA	NOTEST	0	0	0	0	1	no change	NA	NA	NA
XLOC_000324	XLOC_000324	Solyc00g095460.1	chr00:15575515-15576520	CK	ABA	NOTEST	0	0	0	0	1	no change	NA	NA	NA
XLOC_000325	XLOC_000325	Solyc00g095760.1	chr00:15588206-15589208	CK	ABA	NOTEST	0	0	0	0	1	no change	NA	GO:0016740(transferase activity),GO:0030170(pyridoxal phosphate binding),GO:0009058(biosynthetic process),GO:0016769(transferase activity, transferring nitrogenous groups)	NA
XLOC_000326	XLOC_000326	Solyc00g096460.1	chr00:15612029-15614634	CK	ABA	OK	115.586	208.31	0.849773	0.61605	0.41295	slightly change	up	NA	NA
XLOC_000327	XLOC_000327	Solyc00g097260.1	chr00:15643577-15643976	CK	ABA	NOTEST	0	0	0	0	1	no change	NA	NA	NA
XLOC_000328	XLOC_000328	Solyc00g097760.1	chr00:15661624-15663581	CK	ABA	NOTEST	0	0	0	0	1	no change	NA	NA	NA
XLOC_000329	XLOC_000329	Solyc00g097960.1	chr00:15669310-15671328	CK	ABA	OK	5.01301	1.84738	-1.4402	-2.00011	0.20525	slightly change	down	NA	NA
XLOC_000330	XLOC_000330	Solyc00g098560.2	chr00:15690698-15692244	CK	ABA	OK	28.0529	23.8851	-0.232037	-0.47869	0.48915	no change	down	GO:0016788(hydrolase activity, acting on ester bonds),GO:0006629(lipid metabolic process)	NA
XLOC_000331	XLOC_000331	Solyc00g099470.1	chr00:15726893-15727943	CK	ABA	NOTEST	0	0	0	0	1	no change	NA	NA	NA
XLOC_000332	XLOC_000332	Solyc00g099570.1	chr00:15728244-15729093	CK	ABA	NOTEST	0	0	0	0	1	no change	NA	NA	NA
XLOC_000333	XLOC_000333	Solyc00g099880.1	chr00:15742302-15743097	CK	ABA	NOTEST	0	0	0	0	1	no change	NA	NA	NA
XLOC_000334	XLOC_000334	Solyc00g100880.2	chr00:15777137-15778282	CK	ABA	NOTEST	0	0	0	0	1	no change	NA	GO:0044237(cellular metabolic process)	NA
XLOC_000335	XLOC_000335	Solyc00g102400.2	chr00:15829190-15832286	CK	ABA	NOTEST	0	0	0	0	1	no change	NA	GO:0043531(ADP binding),GO:0006915(apoptotic process),GO:0005524(ATP binding)	NA
XLOC_000336	XLOC_000336	Solyc00g104200.1	chr00:15895482-15896729	CK	ABA	NOTEST	0	0	0	0	1	no change	NA	GO:0003677(DNA binding)	NA
XLOC_000337	XLOC_000337	Solyc00g104210.1	chr00:15898314-15898785	CK	ABA	NOTEST	0	0	0	0	1	no change	NA	NA	NA
XLOC_000338	XLOC_000338	Solyc00g104310.1	chr00:15899279-15900111	CK	ABA	NOTEST	0	0	0	0	1	no change	NA	NA	NA
XLOC_000339	XLOC_000339	Solyc00g104630.1	chr00:15912890-15913700	CK	ABA	NOTEST	0	0	0	0	1	no change	NA	GO:0016773(phosphotransferase activity, alcohol group as acceptor),GO:0005975(carbohydrate metabolic process)	NA
XLOC_000340	XLOC_000340	Solyc00g104730.1	chr00:15914417-15915068	CK	ABA	NOTEST	0	0	0	0	1	no change	NA	GO:0004650(polygalacturonase activity),GO:0005975(carbohydrate metabolic process)	00040(Pentose and glucuronate interconversions)
XLOC_000341	XLOC_000341	Solyc00g104740.1	chr00:15916621-15917367	CK	ABA	NOTEST	0	0	0	0	1	no change	NA	NA	NA
XLOC_000342	XLOC_000342	-	chr00:15924822-15927210	CK	ABA	OK	1.59994	0	#NAME?	#NAME?	0.18165	no change	down	NA	NA
XLOC_000343	XLOC_000343	-	chr00:15924822-15927210	CK	ABA	OK	0.863673	0.792896	-0.123353	-0.0825218	0.91105	no change	down	NA	NA
XLOC_000344	XLOC_000344	Solyc00g105750.1	chr00:15950857-15953790	CK	ABA	NOTEST	0	0	0	0	1	no change	NA	NA	NA
XLOC_000345	XLOC_000345	Solyc00g106650.1	chr00:15984625-15986682	CK	ABA	OK	134.028	73.68	-0.863194	-0.502506	0.53375	slightly change	down	NA	NA
XLOC_000346	XLOC_000346	-	chr00:16015120-16015547	CK	ABA	OK	0	20.1624	inf	#NAME?	0.20485	no change	up	NA	NA
XLOC_000347	XLOC_000347	Solyc00g107550.1	chr00:16017688-16017889	CK	ABA	NOTEST	0	0	0	0	1	no change	NA	NA	NA
XLOC_000348	XLOC_000348	-	chr00:16023003-16026348	CK	ABA	OK	4.0194	6.05621	0.591434	1.19374	0.15525	slightly change	up	NA	NA
XLOC_000349	XLOC_000349	Solyc00g109860.1	chr00:16101435-16102209	CK	ABA	NOTEST	0	0	0	0	1	no change	NA	NA	NA
XLOC_000350	XLOC_000350	Solyc00g110070.1	chr00:16106259-16108889	CK	ABA	NOTEST	0	0	0	0	1	no change	NA	NA	NA
XLOC_000351	XLOC_000351	Solyc00g111170.1	chr00:16145841-16148303	CK	ABA	NOTEST	0	0	0	0	1	no change	NA	NA	NA
XLOC_000352	XLOC_000352	Solyc00g111270.1	chr00:16152164-16153348	CK	ABA	NOTEST	0	0	0	0	1	no change	NA	NA	NA
XLOC_000353	XLOC_000353	Solyc00g111370.1	chr00:16154981-16155745	CK	ABA	NOTEST	0	0	0	0	1	no change	NA	NA	NA
XLOC_000354	XLOC_000354	Solyc00g111770.1	chr00:16166879-16167191	CK	ABA	NOTEST	0	0	0	0	1	no change	NA	NA	NA
XLOC_000355	XLOC_000355	Solyc00g111780.1	chr00:16169739-16169946	CK	ABA	NOTEST	0	0	0	0	1	no change	NA	NA	NA
XLOC_000356	XLOC_000356	Solyc00g112490.1	chr00:16191328-16192543	CK	ABA	NOTEST	0	0	0	0	1	no change	NA	NA	NA
XLOC_000357	XLOC_000357	Solyc00g112500.1	chr00:16193602-16194744	CK	ABA	NOTEST	0	0	0	0	1	no change	NA	NA	NA
XLOC_000358	XLOC_000358	Solyc00g112700.1	chr00:16198485-16199428	CK	ABA	NOTEST	0	0	0	0	1	no change	NA	NA	NA
XLOC_000359	XLOC_000359	Solyc00g112710.1	chr00:16201521-16201779	CK	ABA	NOTEST	0	0	0	0	1	no change	NA	NA	NA
XLOC_000360	XLOC_000360	Solyc00g112810.1	chr00:16202062-16203001	CK	ABA	NOTEST	0	0	0	0	1	no change	NA	GO:0004427(inorganic diphosphatase activity),GO:0009678(hydrogen-translocating pyrophosphatase activity),GO:0015992(proton transport),GO:0016020(membrane)	NA
XLOC_000361	XLOC_000361	Solyc00g112820.1	chr00:16204512-16204719	CK	ABA	NOTEST	0	0	0	0	1	no change	NA	NA	NA
XLOC_000362	XLOC_000362	Solyc00g114550.1	chr00:16262072-16262798	CK	ABA	NOTEST	0	0	0	0	1	no change	NA	NA	NA
XLOC_000363	XLOC_000363	Solyc00g116150.1	chr00:16320820-16321420	CK	ABA	NOTEST	0	0	0	0	1	no change	NA	NA	NA
XLOC_000364	XLOC_000364	-	chr00:16394724-16397958	CK	ABA	OK	2.04346	1.56776	-0.382303	-0.31935	0.818	slightly change	down	NA	NA
XLOC_000365	XLOC_000365	-	chr00:16394724-16397958	CK	ABA	OK	1.05606	0.629685	-0.745982	-0.406431	0.56735	slightly change	down	NA	NA
XLOC_000366	XLOC_000366	Solyc00g118690.1	chr00:16398132-16401236	CK	ABA	OK	1.21637	1.36539	0.166736	0.155724	0.85065	no change	up	GO:0055114(oxidation-reduction process),GO:0016020(membrane)	NA
XLOC_000367	XLOC_000367	Solyc00g120820.1	chr00:16463559-16464141	CK	ABA	NOTEST	0	0	0	0	1	no change	NA	NA	NA
XLOC_000368	XLOC_000368	Solyc00g120830.1	chr00:16465374-16466223	CK	ABA	NOTEST	0	0	0	0	1	no change	NA	NA	NA
XLOC_000369	XLOC_000369	Solyc00g123030.1	chr00:16538742-16539619	CK	ABA	NOTEST	0	0	0	0	1	no change	NA	NA	NA
XLOC_000370	XLOC_000370	Solyc00g123040.1	chr00:16541123-16541988	CK	ABA	NOTEST	0	0	0	0	1	no change	NA	NA	NA
XLOC_000371	XLOC_000371	Solyc00g123240.1	chr00:16547868-16548112	CK	ABA	NOTEST	0	0	0	0	1	no change	NA	NA	NA
XLOC_000372	XLOC_000372	Solyc00g124860.1	chr00:16601981-16602842	CK	ABA	NOTEST	0	0	0	0	1	no change	NA	NA	NA
XLOC_000373	XLOC_000373	Solyc00g125260.1	chr00:16613222-16614216	CK	ABA	NOTEST	0	0	0	0	1	no change	NA	NA	NA
XLOC_000374	XLOC_000374	Solyc00g125270.1	chr00:16615438-16616325	CK	ABA	NOTEST	0	0	0	0	1	no change	NA	NA	NA
XLOC_000375	XLOC_000375	-	chr00:16636610-16637658	CK	ABA	OK	0.533128	0.320888	-0.732412	-0.267867	0.7424	slightly change	down	NA	NA
XLOC_000376	XLOC_000376	Solyc00g125980.1	chr00:16637693-16637897	CK	ABA	NOTEST	0	32.4793	inf	0	1	no change	up	NA	NA
XLOC_000377	XLOC_000377	Solyc00g125990.1	chr00:16638275-16639513	CK	ABA	OK	0.4655	0.804163	0.788707	0.542183	0.64305	slightly change	up	GO:0008137(NADH dehydrogenase (ubiquinone) activity),GO:0042773(ATP synthesis coupled electron transport),GO:0055114(oxidation-reduction process)	NA
XLOC_000378	XLOC_000378	Solyc00g126000.1	chr00:16638275-16639513	CK	ABA	OK	0	118.513	inf	#NAME?	0.24365	no change	up	NA	NA
XLOC_000379	XLOC_000379	Solyc00g126010.1	chr00:16638275-16639513	CK	ABA	NOTEST	0	0	0	0	1	no change	NA	NA	NA
XLOC_000380	XLOC_000380	Solyc00g126430.1	chr00:16647142-16648006	CK	ABA	NOTEST	0	0	0	0	1	no change	NA	GO:0003824(catalytic activity),GO:0009116(nucleoside metabolic process),GO:0016763(transferase activity, transferring pentosyl groups)	00270(Cysteine and methionine metabolism)
XLOC_000381	XLOC_000381	Solyc00g127660.2	chr00:16686996-16688259	CK	ABA	OK	47.7867	57.4006	0.264457	1.00535	0.41345	slightly change	up	NA	NA
XLOC_000382	XLOC_000382	Solyc00g127870.2	chr00:16693546-16696720	CK	ABA	OK	1.26317	0.31591	-1.99947	-1.14625	0.21875	slightly change	down	NA	NA
XLOC_000383	XLOC_000383	Solyc00g128870.2	chr00:16727159-16728659	CK	ABA	OK	28.8189	29.4334	0.0304394	0.0948028	0.9301	no change	up	GO:0016787(hydrolase activity)	NA
XLOC_000384	XLOC_000384	Solyc00g129670.1	chr00:16753363-16754209	CK	ABA	NOTEST	0	0	0	0	1	no change	NA	NA	NA
XLOC_000385	XLOC_000385	Solyc00g129680.1	chr00:16755901-16756540	CK	ABA	NOTEST	0	0	0	0	1	no change	NA	NA	NA
XLOC_000386	XLOC_000386	-	chr00:16758864-16759394	CK	ABA	OK	1.11334	0.606036	-0.877415	-0.633754	0.72365	slightly change	down	NA	NA
XLOC_000387	XLOC_000387	Solyc00g129880.1	chr00:16761055-16766065	CK	ABA	NOTEST	0	0	0	0	1	no change	NA	NA	NA
XLOC_000388	XLOC_000388	Solyc00g130290.1	chr00:16775566-16776355	CK	ABA	NOTEST	0	0	0	0	1	no change	NA	GO:0005215(transporter activity),GO:0006810(transport),GO:0016020(membrane)	NA
XLOC_000389	XLOC_000389	Solyc00g130800.1	chr00:16789740-16790895	CK	ABA	NOTEST	0	0	0	0	1	no change	NA	GO:0004197(cysteine-type endopeptidase activity),GO:0006508(proteolysis)	NA
XLOC_000390	XLOC_000390	Solyc00g131710.1	chr00:16819545-16821204	CK	ABA	OK	0.434435	0.483414	0.154117	0.113021	0.8883	no change	up	GO:0015074(DNA integration),GO:0003677(DNA binding)	NA
XLOC_000391	XLOC_000391	-	chr00:16863203-16865065	CK	ABA	OK	0.65368	0.165503	-1.98173	-1.02379	0.33405	slightly change	down	NA	NA
XLOC_000392	XLOC_000392	-	chr00:16863203-16865065	CK	ABA	OK	1.14134	0.138408	-3.04373	-0.577829	0.45025	slightly change	down	NA	NA
XLOC_000393	XLOC_000393	-	chr00:16912683-16913015	CK	ABA	NOTEST	0.981894	0.24208	-2.02009	0	1	slightly change	down	NA	NA
XLOC_000394	XLOC_000394	-	chr00:16913152-16913694	CK	ABA	OK	1.41925	2.15636	0.603475	0.683981	0.62915	slightly change	up	NA	NA
XLOC_000395	XLOC_000395	-	chr00:16913830-16914314	CK	ABA	OK	1.11553	1.28405	0.20297	0.222299	0.9038	no change	up	NA	NA
XLOC_000396	XLOC_000396	Solyc00g134820.1	chr00:16920990-16921740	CK	ABA	NOTEST	0	0	0	0	1	no change	NA	GO:0004190(aspartic-type endopeptidase activity),GO:0016020(membrane)	NA
XLOC_000397	XLOC_000397	Solyc00g134830.1	chr00:16921791-16923425	CK	ABA	NOTEST	0	0	0	0	1	no change	NA	GO:0004140(dephospho-CoA kinase activity),GO:0005524(ATP binding),GO:0015937(coenzyme A biosynthetic process)	NA
XLOC_000398	XLOC_000398	Solyc00g135060.1	chr00:16929427-16930441	CK	ABA	NOTEST	0	0	0	0	1	no change	NA	GO:0008270(zinc ion binding),GO:0016491(oxidoreductase activity),GO:0055114(oxidation-reduction process)	NA
XLOC_000399	XLOC_000399	Solyc00g136260.1	chr00:16968155-16969375	CK	ABA	OK	14.0142	9.76836	-0.520697	-0.929535	0.47455	slightly change	down	NA	NA
XLOC_000400	XLOC_000400	Solyc00g136260.1	chr00:16968155-16969375	CK	ABA	OK	24.7226	13.307	-0.893649	-0.958168	0.189	slightly change	down	NA	NA
XLOC_000401	XLOC_000401	Solyc00g138060.2	chr00:17025799-17027795	CK	ABA	NOTEST	0	0	0	0	1	no change	NA	GO:0016491(oxidoreductase activity),GO:0016706(oxidoreductase activity, acting on paired donors, with incorporation or reduction of molecular oxygen, 2-oxoglutarate as one donor, and incorporation of one atom each of oxygen into both donors),GO:0055114(oxidation-reduction process)	NA
XLOC_000402	XLOC_000402	Solyc00g143770.1	chr00:17206472-17209005	CK	ABA	OK	45904.9	100432	1.1295	10941.3	0.55595	slightly change	up	NA	NA
XLOC_000403	XLOC_000403	Solyc00g144470.1	chr00:17228581-17231139	CK	ABA	NOTEST	0.149921	0.304266	1.02113	0	1	slightly change	up	NA	NA
XLOC_000404	XLOC_000404	Solyc00g145170.1	chr00:17251046-17251697	CK	ABA	NOTEST	0	0	0	0	1	no change	NA	GO:0004867(serine-type endopeptidase inhibitor activity)	NA
XLOC_000405	XLOC_000405	-	chr00:17289531-17289972	CK	ABA	OK	9.98578	19.557	0.969736	2.18009	0.2386	slightly change	up	NA	NA
XLOC_000406	XLOC_000406	Solyc00g153680.1	chr00:17514264-17515884	CK	ABA	OK	2072.34	19050.1	3.20047	5342.03	0.4209	slightly change	up	GO:0004672(protein kinase activity),GO:0005524(ATP binding),GO:0006468(protein phosphorylation)	NA
XLOC_000407	XLOC_000407	Solyc00g153980.1	chr00:17523932-17524100	CK	ABA	NOTEST	0	0	0	0	1	no change	NA	NA	NA
XLOC_000408	XLOC_000408	Solyc00g154480.1	chr00:17539477-17543054	CK	ABA	NOTEST	0	0	0	0	1	no change	NA	GO:0016760(cellulose synthase (UDP-forming) activity),GO:0030244(cellulose biosynthetic process),GO:0016020(membrane),GO:0000287(magnesium ion binding),GO:0010333(terpene synthase activity),GO:0016829(lyase activity)	NA
XLOC_000409	XLOC_000409	Solyc00g154980.1	chr00:17553326-17554824	CK	ABA	NOTEST	0	0	0	0	1	no change	NA	GO:0005634(nucleus),GO:0030528(transcription regulator activity)	NA
XLOC_000410	XLOC_000410	Solyc00g157080.1	chr00:17617011-17618695	CK	ABA	NOTEST	0	0	0	0	1	no change	NA	NA	NA
XLOC_000411	XLOC_000411	-	chr00:17632624-17633398	CK	ABA	OK	4.82462	7.79564	0.692252	1.05212	0.5756	slightly change	up	NA	NA
XLOC_000412	XLOC_000412	Solyc00g160780.2	chr00:17728002-17729129	CK	ABA	NOTEST	0	0	0	0	1	no change	NA	NA	NA
XLOC_000413	XLOC_000413	Solyc00g163580.1	chr00:17811607-17811993	CK	ABA	NOTEST	0	0	0	0	1	no change	NA	GO:0008171(O-methyltransferase activity)	NA
XLOC_000414	XLOC_000414	Solyc00g164580.1	chr00:17840291-17841447	CK	ABA	NOTEST	0	0	0	0	1	no change	NA	NA	NA
XLOC_000415	XLOC_000415	Solyc00g164680.1	chr00:17843142-17845746	CK	ABA	OK	20.3239	20.2749	-0.00348335	-0.0106538	0.99	no change	down	GO:0016020(membrane)	NA
XLOC_000416	XLOC_000416	Solyc00g165190.1	chr00:17860159-17860378	CK	ABA	NOTEST	0	0	0	0	1	no change	NA	NA	NA
XLOC_000417	XLOC_000417	-	chr00:17864133-17864819	CK	ABA	OK	1.9457	2.14293	0.139292	0.149846	0.894	no change	up	NA	NA
XLOC_000418	XLOC_000418	-	chr00:17865014-17865723	CK	ABA	OK	1.50356	2.83369	0.914302	0.945473	0.3838	slightly change	up	NA	NA
XLOC_000419	XLOC_000419	-	chr00:17865859-17866437	CK	ABA	OK	5.26504	9.10047	0.789497	1.27161	0.30465	slightly change	up	NA	NA
XLOC_000420	XLOC_000420	Solyc00g166490.1	chr00:17895967-17897863	CK	ABA	NOTEST	0	0	0	0	1	no change	NA	GO:0008234(cysteine-type peptidase activity),GO:0006508(proteolysis)	NA
XLOC_000421	XLOC_000421	Solyc00g167290.1	chr00:17919380-17920073	CK	ABA	NOTEST	0	0	0	0	1	no change	NA	GO:0003676(nucleic acid binding)	NA
XLOC_000422	XLOC_000422	Solyc00g167300.1	chr00:17921136-17922153	CK	ABA	NOTEST	0	0	0	0	1	no change	NA	NA	NA
XLOC_000423	XLOC_000423	Solyc00g167800.1	chr00:17935403-17935879	CK	ABA	NOTEST	0	0	0	0	1	no change	NA	NA	NA
XLOC_000424	XLOC_000424	-	chr00:17945611-17948386	CK	ABA	OK	1.92863	0.0396615	-5.6037	-1.3938	0.25145	slightly change	down	NA	NA
XLOC_000425	XLOC_000425	Solyc00g168200.1	chr00:17945611-17948386	CK	ABA	OK	1.58511	0.2152	-2.88084	-1.49765	0.09015	slightly change	down	NA	NA
XLOC_000426	XLOC_000426	Solyc00g170200.1	chr00:18003902-18004286	CK	ABA	NOTEST	0	0	0	0	1	no change	NA	NA	NA
XLOC_000427	XLOC_000427	Solyc00g170210.2	chr00:18004723-18005791	CK	ABA	OK	3.81499	5.04272	0.402523	0.355795	0.61185	slightly change	up	NA	NA
XLOC_000428	XLOC_000428	Solyc00g171710.1	chr00:18049089-18050010	CK	ABA	NOTEST	0	0	0	0	1	no change	NA	NA	NA
XLOC_000429	XLOC_000429	Solyc00g173430.1	chr00:18094367-18095086	CK	ABA	NOTEST	0	0	0	0	1	no change	NA	NA	NA
XLOC_000430	XLOC_000430	Solyc00g175240.1	chr00:18145241-18145926	CK	ABA	NOTEST	0	0	0	0	1	no change	NA	GO:0008234(cysteine-type peptidase activity),GO:0006508(proteolysis)	NA
XLOC_000431	XLOC_000431	Solyc00g178340.1	chr00:18235637-18236558	CK	ABA	NOTEST	0	0	0	0	1	no change	NA	GO:0008152(metabolic process),GO:0003824(catalytic activity),GO:0009081(branched chain family amino acid metabolic process),GO:0004084(branched-chain-amino-acid transaminase activity)	NA
XLOC_000432	XLOC_000432	Solyc00g180840.1	chr00:18304655-18305452	CK	ABA	OK	0.728995	0.0435649	-4.06467	-1.9142	0.26345	slightly change	down	NA	NA
XLOC_000433	XLOC_000433	Solyc00g181250.2	chr00:18316853-18317698	CK	ABA	NOTEST	0	0	0	0	1	no change	NA	NA	NA
XLOC_000434	XLOC_000434	Solyc00g183050.1	chr00:18367224-18369241	CK	ABA	OK	1.48252	1.5976	0.107861	7.47502e-05	0.87775	no change	up	NA	NA
XLOC_000435	XLOC_000435	-	chr00:18403199-18405667	CK	ABA	OK	0.735792	0.566115	-0.378203	-0.166493	0.82825	slightly change	down	NA	NA
XLOC_000436	XLOC_000436	-	chr00:18428158-18430844	CK	ABA	OK	1.14172	1.21785	0.0931317	0.111749	0.8904	no change	up	NA	NA
XLOC_000437	XLOC_000437	Solyc00g185850.1	chr00:18445265-18445484	CK	ABA	NOTEST	0	0	0	0	1	no change	NA	GO:0008270(zinc ion binding),GO:0018024(histone-lysine N-methyltransferase activity),GO:0034968(histone lysine methylation),GO:0005634(nucleus)	NA
XLOC_000438	XLOC_000438	Solyc00g186050.1	chr00:18451054-18451940	CK	ABA	OK	3.8945	4.39229	0.173534	0.129678	0.8671	no change	up	NA	NA
XLOC_000439	XLOC_000439	-	chr00:18469065-18469845	CK	ABA	NOTEST	0.111045	0.233766	1.07393	0	1	slightly change	up	NA	NA
XLOC_000440	XLOC_000440	-	chr00:18513677-18514020	CK	ABA	NOTEST	0	0	0	0	1	no change	NA	NA	NA
XLOC_000441	XLOC_000441	Solyc00g192150.2	chr00:18619001-18621642	CK	ABA	NOTEST	0.226545	0.317469	0.486815	0	1	slightly change	up	GO:0003677(DNA binding),GO:0004803(transposase activity),GO:0006313(transposition, DNA-mediated)	NA
XLOC_000442	XLOC_000442	Solyc00g195350.1	chr00:18706803-18707118	CK	ABA	NOTEST	0	0	0	0	1	no change	NA	NA	NA
XLOC_000443	XLOC_000443	Solyc00g195360.1	chr00:18707466-18708529	CK	ABA	NOTEST	0	0	0	0	1	no change	NA	NA	NA
XLOC_000444	XLOC_000444	Solyc00g196060.2	chr00:18727879-18730776	CK	ABA	OK	68.9882	56.2807	-0.293708	-1.04466	0.2447	slightly change	down	GO:0003677(DNA binding),GO:0006355(regulation of transcription, DNA-dependent),GO:0009725(response to hormone stimulus),GO:0005634(nucleus)	NA
XLOC_000445	XLOC_000445	Solyc00g199960.1	chr00:18832471-18832962	CK	ABA	NOTEST	0	0	0	0	1	no change	NA	NA	NA
XLOC_000446	XLOC_000446	Solyc00g201060.1	chr00:18861627-18861780	CK	ABA	NOTEST	0	0	0	0	1	no change	NA	NA	NA
XLOC_000447	XLOC_000447	Solyc00g201160.2	chr00:18863395-18865616	CK	ABA	OK	3.412	2.2153	-0.623114	-0.704189	0.56	slightly change	down	GO:0004672(protein kinase activity),GO:0005524(ATP binding),GO:0006468(protein phosphorylation)	NA
XLOC_000448	XLOC_000448	Solyc00g201160.2	chr00:18863395-18865616	CK	ABA	OK	2.37904	0.757307	-1.65143	-0.668847	0.2617	slightly change	down	GO:0004672(protein kinase activity),GO:0005524(ATP binding),GO:0006468(protein phosphorylation)	NA
XLOC_000449	XLOC_000449	Solyc00g201760.1	chr00:18881594-18881744	CK	ABA	NOTEST	0	0	0	0	1	no change	NA	NA	NA
XLOC_000450	XLOC_000450	Solyc00g202560.1	chr00:18900642-18901629	CK	ABA	NOTEST	0	0	0	0	1	no change	NA	GO:0004553(hydrolase activity, hydrolyzing O-glycosyl compounds),GO:0005975(carbohydrate metabolic process)	NA
XLOC_000451	XLOC_000451	-	chr00:19039849-19040799	CK	ABA	OK	1.15664	0.352325	-1.71496	-0.725224	0.45085	slightly change	down	NA	NA
XLOC_000452	XLOC_000452	Solyc00g207960.1	chr00:19046340-19047320	CK	ABA	NOTEST	0.457898	0	#NAME?	0	1	no change	down	NA	NA
XLOC_000453	XLOC_000453	Solyc00g212260.1	chr00:19159729-19164604	CK	ABA	NOTEST	0	0	0	0	1	no change	NA	NA	NA
XLOC_000454	XLOC_000454	Solyc00g215560.1	chr00:19244715-19245530	CK	ABA	OK	1.34891	1.52786	0.179718	0.0830035	0.8961	no change	up	NA	NA
XLOC_000455	XLOC_000455	Solyc00g217560.1	chr00:19295283-19295811	CK	ABA	NOTEST	0	0	0	0	1	no change	NA	NA	NA
XLOC_000456	XLOC_000456	Solyc00g217960.1	chr00:19305693-19306137	CK	ABA	OK	33.5945	44.2487	0.39741	1.40422	0.31985	slightly change	up	NA	NA
XLOC_000457	XLOC_000457	-	chr00:19320843-19323290	CK	ABA	OK	1.10749	1.02948	-0.105371	-0.0176321	0.74785	no change	down	NA	NA
XLOC_000458	XLOC_000458	-	chr00:19334247-19334464	CK	ABA	NOTEST	0	0	0	0	1	no change	NA	NA	NA
XLOC_000459	XLOC_000459	-	chr00:19334772-19335361	CK	ABA	NOTEST	0.199289	0.465832	1.22495	0	1	slightly change	up	NA	NA
XLOC_000460	XLOC_000460	-	chr00:19335657-19336162	CK	ABA	OK	0.644655	2.42189	1.90954	0.58921	0.35045	slightly change	up	NA	NA
XLOC_000461	XLOC_000461	Solyc00g220360.1	chr00:19368451-19369427	CK	ABA	NOTEST	0	0	0	0	1	no change	NA	NA	NA
XLOC_000462	XLOC_000462	Solyc00g222060.1	chr00:19411563-19412487	CK	ABA	NOTEST	0	0	0	0	1	no change	NA	NA	NA
XLOC_000463	XLOC_000463	Solyc00g222460.1	chr00:19420898-19421183	CK	ABA	NOTEST	0	0	0	0	1	no change	NA	NA	NA
XLOC_000464	XLOC_000464	Solyc00g226760.1	chr00:19531403-19532393	CK	ABA	NOTEST	0	0	0	0	1	no change	NA	GO:0008146(sulfotransferase activity)	NA
XLOC_000465	XLOC_000465	Solyc00g227960.1	chr00:19561707-19562697	CK	ABA	NOTEST	0	0	0	0	1	no change	NA	GO:0008146(sulfotransferase activity)	NA
XLOC_000466	XLOC_000466	Solyc00g229260.1	chr00:19594641-19595331	CK	ABA	NOTEST	0	0	0	0	1	no change	NA	NA	NA
XLOC_000467	XLOC_000467	-	chr00:19603453-19603735	CK	ABA	NOTEST	0	0.619185	inf	0	1	no change	up	NA	NA
XLOC_000468	XLOC_000468	Solyc00g230060.1	chr00:19613243-19614249	CK	ABA	NOTEST	0.028127	0.0315905	0.167535	0	1	no change	up	GO:0003676(nucleic acid binding),GO:0004523(ribonuclease H activity)	NA
XLOC_000469	XLOC_000469	-	chr00:19625304-19625738	CK	ABA	OK	22.7516	16.9302	-0.426367	-0.410284	0.5709	slightly change	down	NA	NA
XLOC_000470	XLOC_000470	Solyc00g237680.1	chr00:19804033-19804985	CK	ABA	NOTEST	0	0	0	0	1	no change	NA	NA	NA
XLOC_000471	XLOC_000471	-	chr00:19827705-19827821	CK	ABA	OK	0	4657.2	inf	#NAME?	0.0786	no change	up	NA	NA
XLOC_000472	XLOC_000472	Solyc00g240580.1	chr00:19876496-19876649	CK	ABA	NOTEST	0	0	0	0	1	no change	NA	NA	NA
XLOC_000473	XLOC_000473	-	chr00:19898875-19899305	CK	ABA	OK	0.248684	1.60533	2.69048	2.0776	0.28435	slightly change	up	NA	NA
XLOC_000474	XLOC_000474	-	chr00:19964480-19964787	CK	ABA	NOTEST	1.01027	0	#NAME?	0	1	no change	down	NA	NA
XLOC_000475	XLOC_000475	Solyc00g244290.1	chr00:19966385-19966877	CK	ABA	OK	1.52044	1.96786	0.372133	0.392023	0.7769	slightly change	up	GO:0008137(NADH dehydrogenase (ubiquinone) activity),GO:0042773(ATP synthesis coupled electron transport),GO:0055114(oxidation-reduction process)	NA
XLOC_000476	XLOC_000476	Solyc00g244300.1	chr00:19966945-19967203	CK	ABA	NOTEST	0.508392	1.63247	1.68304	0	1	slightly change	up	NA	NA
XLOC_000477	XLOC_000477	Solyc00g245200.1	chr00:19988038-19988273	CK	ABA	NOTEST	0	0	0	0	1	no change	NA	GO:0015979(photosynthesis),GO:0009522(photosystem I),GO:0009579(thylakoid),GO:0016021(integral to membrane)	NA
XLOC_000478	XLOC_000478	-	chr00:19990332-19991524	CK	ABA	OK	1.15324	1.92723	0.740831	0.749524	0.4142	slightly change	up	NA	NA
XLOC_000479	XLOC_000479	Solyc00g246800.1	chr00:20025810-20026032	CK	ABA	NOTEST	0	0	0	0	1	no change	NA	NA	NA
XLOC_000480	XLOC_000480	Solyc00g247300.2	chr00:20037954-20040252	CK	ABA	NOTEST	0.111015	0.170111	0.615714	0	1	slightly change	up	GO:0005506(iron ion binding),GO:0009055(electron carrier activity),GO:0016705(oxidoreductase activity, acting on paired donors, with incorporation or reduction of molecular oxygen),GO:0020037(heme binding),GO:0055114(oxidation-reduction process)	NA
XLOC_000481	XLOC_000481	Solyc00g249900.2,Solyc00g249910.1	chr00:20100895-20102958	CK	ABA	OK	0.79796	0.648806	-0.29853	-0.152324	0.81885	slightly change	down	NA	NA
XLOC_000482	XLOC_000482	-	chr00:20158667-20159375	CK	ABA	OK	0	1.178	inf	#NAME?	0.1799	no change	up	NA	NA
XLOC_000483	XLOC_000483	-	chr00:20196017-20196300	CK	ABA	NOTEST	0	0	0	0	1	no change	NA	NA	NA
XLOC_000484	XLOC_000484	Solyc00g254110.1	chr00:20201638-20201851	CK	ABA	NOTEST	0	0	0	0	1	no change	NA	NA	NA
XLOC_000485	XLOC_000485	Solyc00g256710.1	chr00:20263465-20263956	CK	ABA	OK	5.53145	1.28417	-2.10682	-0.624363	0.48155	slightly change	down	NA	NA
XLOC_000486	XLOC_000486	-	chr00:20414852-20416706	CK	ABA	OK	2.11963	2.66626	0.331001	0.495685	0.5643	slightly change	up	NA	NA
XLOC_000487	XLOC_000487	-	chr00:20423998-20424250	CK	ABA	OK	10.0924	0	#NAME?	#NAME?	0.01185	no change	down	NA	NA
XLOC_000488	XLOC_000488	Solyc00g265510.1	chr00:20470636-20471041	CK	ABA	OK	8.90059	16.8853	0.923796	0.727065	0.55625	slightly change	up	NA	NA
XLOC_000489	XLOC_000489	-	chr00:20538288-20540513	CK	ABA	OK	1.81296	2.08243	0.19992	0.212437	0.75065	no change	up	NA	NA
XLOC_000490	XLOC_000490	Solyc00g270510.1	chr00:20570887-20700200	CK	ABA	NOTEST	0	0	0	0	1	no change	NA	GO:0003677(DNA binding),GO:0043565(sequence-specific DNA binding),GO:0005622(intracellular)	NA
XLOC_000491	XLOC_000491	-	chr00:20730985-20731289	CK	ABA	NOTEST	0	1.76135	inf	0	1	no change	up	NA	NA
XLOC_000492	XLOC_000492	Solyc00g282510.1	chr00:20863679-20865858	CK	ABA	NOTEST	0	0	0	0	1	no change	NA	GO:0016841(ammonia-lyase activity),GO:0009058(biosynthetic process)	NA
XLOC_000493	XLOC_000493	Solyc00g283110.1	chr00:20875366-20875528	CK	ABA	NOTEST	0	0	0	0	1	no change	NA	NA	NA
XLOC_000494	XLOC_000494	Solyc00g286010.1	chr00:20940777-20941146	CK	ABA	NOTEST	0	0	0	0	1	no change	NA	NA	NA
XLOC_000495	XLOC_000495	Solyc00g286020.1	chr00:20941226-20942165	CK	ABA	NOTEST	0	0	0	0	1	no change	NA	GO:0003677(DNA binding)	NA
XLOC_000496	XLOC_000496	Solyc00g286030.1	chr00:20942317-20942902	CK	ABA	NOTEST	0	0	0	0	1	no change	NA	NA	NA
XLOC_000497	XLOC_000497	Solyc00g287330.1	chr00:20970494-20971770	CK	ABA	NOTEST	0	0	0	0	1	no change	NA	GO:0008312(7S RNA binding),GO:0006614(SRP-dependent cotranslational protein targeting to membrane),GO:0048500(signal recognition particle)	NA
XLOC_000498	XLOC_000498	Solyc00g303630.1	chr00:21330959-21333584	CK	ABA	NOTEST	0	0	0	0	1	no change	NA	NA	NA
XLOC_000499	XLOC_000499	Solyc00g304030.1	chr00:21340395-21345343	CK	ABA	NOTEST	0	0	0	0	1	no change	NA	GO:0005524(ATP binding),GO:0016887(ATPase activity)	NA
XLOC_000500	XLOC_000500	Solyc00g306830.1	chr00:21400612-21402318	CK	ABA	NOTEST	0	0	0	0	1	no change	NA	GO:0016614(oxidoreductase activity, acting on CH-OH group of donors),GO:0050660(flavin adenine dinucleotide binding),GO:0055114(oxidation-reduction process)	NA
XLOC_000501	XLOC_000501	Solyc00g309530.1	chr00:21459391-21459678	CK	ABA	NOTEST	0	0	0	0	1	no change	NA	NA	NA
XLOC_000502	XLOC_000502	Solyc00g311230.2	chr00:21495747-21496531	CK	ABA	NOTEST	0.422341	0.0497435	-3.08583	0	1	slightly change	down	NA	NA
XLOC_000503	XLOC_000503	Solyc00g313030.1	chr00:21534606-21534768	CK	ABA	NOTEST	0	0	0	0	1	no change	NA	NA	NA
XLOC_000504	XLOC_000504	Solyc00g313530.1	chr00:21545068-21545251	CK	ABA	NOTEST	0	0	0	0	1	no change	NA	NA	NA
XLOC_000505	XLOC_000505	-	chr00:21592218-21592435	CK	ABA	OK	59.7366	0	#NAME?	#NAME?	0.0274	no change	down	NA	NA
XLOC_000506	XLOC_000506	-	chr00:21594031-21594147	CK	ABA	OK	0	3492.9	inf	#NAME?	0.09075	no change	up	NA	NA
XLOC_000507	XLOC_000507	Solyc00g316530.1	chr00:21609205-21609442	CK	ABA	NOTEST	0	0	0	0	1	no change	NA	NA	NA
XLOC_000508	XLOC_000508	Solyc00g318030.1	chr00:21642407-21642965	CK	ABA	NOTEST	0	0	0	0	1	no change	NA	NA	NA
XLOC_000509	XLOC_000509	Solyc00g318130.1	chr00:21643709-21645220	CK	ABA	OK	0.676529	0.579369	-0.22367	-0.168136	0.8708	no change	down	GO:0006355(regulation of transcription, DNA-dependent),GO:0005634(nucleus)	NA
XLOC_000510	XLOC_000510	-	chr00:21668906-21669712	CK	ABA	OK	2.10045	1.11173	-0.917886	-0.563741	0.42165	slightly change	down	NA	NA
XLOC_000511	XLOC_000511	Solyc00g320430.1	chr00:21692577-21692757	CK	ABA	NOTEST	0	0	0	0	1	no change	NA	NA	NA
XLOC_000512	XLOC_000512	Solyc00g322630.1	chr00:21739499-21739796	CK	ABA	NOTEST	0	0	0	0	1	no change	NA	NA	NA
XLOC_000513	XLOC_000513	Solyc00g322830.1	chr00:21743419-21744690	CK	ABA	NOTEST	0	0	0	0	1	no change	NA	NA	NA
XLOC_000514	XLOC_000514	Solyc00g323130.2	chr00:21749237-21751331	CK	ABA	NOTEST	0	0	0	0	1	no change	NA	GO:0006952(defense response),GO:0009607(response to biotic stimulus)	NA
XLOC_000515	XLOC_000515	Solyc00g324530.1	chr00:21779077-21780171	CK	ABA	NOTEST	0	0	0	0	1	no change	NA	GO:0008234(cysteine-type peptidase activity),GO:0006508(proteolysis)	NA
XLOC_000516	XLOC_000516	-	chr00:548430-552585	CK	ABA	OK	0.921758	0.984796	0.095437	0.0598857	0.94485	no change	up	NA	NA
XLOC_000517	XLOC_000517	Solyc00g005040.2	chr00:548430-552585	CK	ABA	OK	6.15322	5.47263	-0.169107	-0.199053	0.781	no change	down	NA	NA
XLOC_000518	XLOC_000518	Solyc00g005050.2	chr00:570543-575454	CK	ABA	OK	57.5354	77.3618	0.427171	1.15362	0.10005	slightly change	up	NA	NA
XLOC_000519	XLOC_000519	Solyc00g005060.1	chr00:723745-724018	CK	ABA	NOTEST	0	0	0	0	1	no change	NA	NA	NA
XLOC_000520	XLOC_000520	Solyc00g005070.1	chr00:755299-755543	CK	ABA	NOTEST	0	0	0	0	1	no change	NA	NA	NA
XLOC_000521	XLOC_000521	Solyc00g005080.1	chr00:791492-792010	CK	ABA	NOTEST	0	0	0	0	1	no change	NA	NA	NA
XLOC_000522	XLOC_000522	Solyc00g005090.1	chr00:1061637-1061922	CK	ABA	NOTEST	0	0	0	0	1	no change	NA	NA	NA
XLOC_000523	XLOC_000523	Solyc00g005110.1	chr00:1124581-1125325	CK	ABA	NOTEST	0	0	0	0	1	no change	NA	NA	NA
XLOC_000524	XLOC_000524	Solyc00g005120.1	chr00:1129469-1129655	CK	ABA	NOTEST	42.4834	0	#NAME?	0	1	no change	down	NA	NA
XLOC_000525	XLOC_000525	-	chr00:1130155-1131827	CK	ABA	OK	2.18885	0	#NAME?	#NAME?	0.12405	no change	down	NA	NA
XLOC_000526	XLOC_000526	Solyc00g005130.1	chr00:1132431-1133349	CK	ABA	NOTEST	0	0	0	0	1	no change	NA	GO:0008234(cysteine-type peptidase activity),GO:0006508(proteolysis)	NA
XLOC_000527	XLOC_000527	Solyc00g005140.1	chr00:1133636-1134149	CK	ABA	NOTEST	0.245334	0.512312	1.06227	0	1	slightly change	up	NA	NA
XLOC_000528	XLOC_000528	-	chr00:1134718-1137685	CK	ABA	NOTEST	0.318762	0.354367	0.152765	0	1	no change	up	NA	NA
XLOC_000529	XLOC_000529	-	chr00:1134718-1137685	CK	ABA	OK	0.483818	0.573433	0.24516	0.08081	0.90685	no change	up	NA	NA
XLOC_000530	XLOC_000530	-	chr00:1143576-1151413	CK	ABA	OK	29.6248	15.4924	-0.93524	-2.02534	0.0201	slightly change	down	NA	NA
XLOC_000531	XLOC_000531	-	chr00:1151436-1152894	CK	ABA	OK	0.861058	2.04453	1.24759	1.163	0.20545	slightly change	up	NA	NA
XLOC_000532	XLOC_000532	-	chr00:1157621-1158692	CK	ABA	NOTEST	0.475185	0.364572	-0.382288	0	1	slightly change	down	NA	NA
XLOC_000533	XLOC_000533	-	chr00:1230308-1231939	CK	ABA	OK	0.252531	0.769959	1.60832	0.836385	0.3722	slightly change	up	NA	NA
XLOC_000534	XLOC_000534	-	chr00:1232015-1234561	CK	ABA	OK	0.557875	0.188149	-1.56806	-0.834938	0.3029	slightly change	down	NA	NA
XLOC_000535	XLOC_000535	-	chr00:1236191-1237312	CK	ABA	NOTEST	0.587034	0.513691	-0.192545	0	1	no change	down	NA	NA
XLOC_000536	XLOC_000536	-	chr00:1237968-1238683	CK	ABA	OK	0.854265	0.715836	-0.255055	-0.219711	0.866	slightly change	down	NA	NA
XLOC_000537	XLOC_000537	-	chr00:1238711-1240195	CK	ABA	OK	1.085	0.226909	-2.25751	-0.705404	0.37255	slightly change	down	NA	NA
XLOC_000538	XLOC_000538	-	chr00:1242294-1243575	CK	ABA	OK	0.574204	0.181261	-1.66349	-0.791374	0.3891	slightly change	down	NA	NA
XLOC_000539	XLOC_000539	-	chr00:1243928-1244570	CK	ABA	OK	0.290883	0.60733	1.06204	0.352104	0.5349	slightly change	up	NA	NA
XLOC_000540	XLOC_000540	Solyc00g005160.1	chr00:1443093-1443587	CK	ABA	NOTEST	0	0	0	0	1	no change	NA	NA	NA
XLOC_000541	XLOC_000541	Solyc00g005170.1	chr00:1639011-1639639	CK	ABA	NOTEST	0	0	0	0	1	no change	NA	NA	NA
XLOC_000542	XLOC_000542	Solyc00g005430.1	chr00:2358403-2358568	CK	ABA	NOTEST	0	0	0	0	1	no change	NA	NA	NA
XLOC_000543	XLOC_000543	Solyc00g005440.1	chr00:2364990-2366085	CK	ABA	NOTEST	0.0884598	0	#NAME?	0	1	no change	down	GO:0003723(RNA binding)	NA
XLOC_000544	XLOC_000544	Solyc00g005460.1	chr00:2490459-2490699	CK	ABA	NOTEST	0	0	0	0	1	no change	NA	NA	NA
XLOC_000545	XLOC_000545	Solyc00g005470.1	chr00:2490780-2491555	CK	ABA	NOTEST	0	0	0	0	1	no change	NA	GO:0019843(rRNA binding),GO:0005622(intracellular)	NA
XLOC_000546	XLOC_000546	Solyc00g005840.2	chr00:3425431-3431059	CK	ABA	OK	8.99935	5.05012	-0.833503	-1.61463	0.07065	slightly change	down	GO:0045454(cell redox homeostasis),GO:0015035(protein disulfide oxidoreductase activity),GO:0009055(electron carrier activity),GO:0006662(glycerol ether metabolic process)	NA
XLOC_000547	XLOC_000547	Solyc00g005850.1	chr00:3432030-3432598	CK	ABA	NOTEST	0	0	0	0	1	no change	NA	NA	NA
XLOC_000548	XLOC_000548	Solyc00g005870.1	chr00:3435132-3436360	CK	ABA	NOTEST	0	0	0	0	1	no change	NA	GO:0008270(zinc ion binding)	NA
XLOC_000549	XLOC_000549	Solyc00g005880.1	chr00:3437944-3439094	CK	ABA	NOTEST	0	0	0	0	1	no change	NA	NA	NA
XLOC_000550	XLOC_000550	Solyc00g005890.2	chr00:3564224-3564395	CK	ABA	NOTEST	0	0	0	0	1	no change	NA	NA	NA
XLOC_000551	XLOC_000551	Solyc00g005900.1	chr00:3738708-3739491	CK	ABA	NOTEST	0	0	0	0	1	no change	NA	GO:0005509(calcium ion binding),GO:0015979(photosynthesis),GO:0042549(photosystem II stabilization),GO:0009523(photosystem II),GO:0009654(oxygen evolving complex),GO:0019898(extrinsic to membrane)	NA
XLOC_000552	XLOC_000552	Solyc00g006470.1	chr00:4196742-4198543	CK	ABA	OK	14700.7	11505.3	-0.353594	-0.672456	0.26855	slightly change	down	NA	NA
XLOC_000553	XLOC_000553	-	chr00:4263121-4266857	CK	ABA	OK	1.22733	1.24499	0.0206042	0.0269672	0.97335	no change	up	NA	NA
XLOC_000554	XLOC_000554	Solyc00g006500.1	chr00:4371056-4371302	CK	ABA	NOTEST	0	0	0	0	1	no change	NA	NA	NA
XLOC_000555	XLOC_000555	Solyc00g006530.1	chr00:4377304-4378820	CK	ABA	NOTEST	0	0	0	0	1	no change	NA	NA	NA
XLOC_000556	XLOC_000556	Solyc00g006540.1	chr00:4379017-4386381	CK	ABA	NOTEST	0	0	0	0	1	no change	NA	NA	NA
XLOC_000557	XLOC_000557	Solyc00g006550.1	chr00:4528819-4529452	CK	ABA	NOTEST	0	0	0	0	1	no change	NA	GO:0016758(transferase activity, transferring hexosyl groups),GO:0008152(metabolic process)	NA
XLOC_000558	XLOC_000558	Solyc00g006560.1	chr00:4580832-4583293	CK	ABA	NOTEST	0	0	0	0	1	no change	NA	GO:0016758(transferase activity, transferring hexosyl groups),GO:0008152(metabolic process)	NA
XLOC_000559	XLOC_000559	Solyc00g006570.1	chr00:4845123-4845672	CK	ABA	NOTEST	0	0	0	0	1	no change	NA	NA	NA
XLOC_000560	XLOC_000560	Solyc00g006590.1	chr00:5030222-5031081	CK	ABA	NOTEST	0	0	0	0	1	no change	NA	NA	NA
XLOC_000561	XLOC_000561	Solyc00g006600.1	chr00:5203825-5205169	CK	ABA	NOTEST	0	0	0	0	1	no change	NA	NA	NA
XLOC_000562	XLOC_000562	Solyc00g006630.1	chr00:5365130-5366123	CK	ABA	NOTEST	0.0322578	0.0487639	0.596168	0	1	slightly change	up	NA	NA
XLOC_000563	XLOC_000563	Solyc00g006650.1	chr00:5617610-5617769	CK	ABA	NOTEST	0	0	0	0	1	no change	NA	NA	NA
XLOC_000564	XLOC_000564	Solyc00g006670.2	chr00:5631140-5631415	CK	ABA	NOTEST	0	0	0	0	1	no change	NA	NA	NA
XLOC_000565	XLOC_000565	Solyc00g006830.2	chr00:5827876-5838053	CK	ABA	OK	17.5775	16.6715	-0.0763524	-0.225695	0.76905	no change	down	NA	NA
XLOC_000566	XLOC_000566	Solyc00g006850.1	chr00:6239153-6240609	CK	ABA	NOTEST	0	0	0	0	1	no change	NA	NA	NA
XLOC_000567	XLOC_000567	Solyc00g006860.1	chr00:6280045-6280420	CK	ABA	NOTEST	0	0	0	0	1	no change	NA	NA	NA
XLOC_000568	XLOC_000568	-	chr00:6386489-6405474	CK	ABA	OK	34.0398	39.6641	0.220611	0.649306	0.5424	no change	up	NA	NA
XLOC_000569	XLOC_000569	Solyc00g007000.1	chr00:6548658-6548808	CK	ABA	NOTEST	0	0	0	0	1	no change	NA	NA	NA
XLOC_000570	XLOC_000570	Solyc00g007010.2	chr00:6556569-6570060	CK	ABA	OK	13.3421	13.0929	-0.0271971	-0.0660153	0.92605	no change	down	GO:0042578(phosphoric ester hydrolase activity)	NA
XLOC_000571	XLOC_000571	-	chr00:6573867-6588045	CK	ABA	OK	1.44476	2.27205	0.653162	0.703202	0.44795	slightly change	up	NA	NA
XLOC_000572	XLOC_000572	-	chr00:6573867-6588045	CK	ABA	NOTEST	0.378044	0	#NAME?	0	1	no change	down	NA	NA
XLOC_000573	XLOC_000573	-	chr00:6573867-6588045	CK	ABA	OK	0	18.7638	inf	#NAME?	0.1688	no change	up	NA	NA
XLOC_000574	XLOC_000574	Solyc00g007020.1	chr00:6590396-6591561	CK	ABA	NOTEST	0	0	0	0	1	no change	NA	NA	NA
XLOC_000575	XLOC_000575	Solyc00g007030.1	chr00:6622945-6626691	CK	ABA	NOTEST	0.503324	0	#NAME?	0	1	no change	down	NA	NA
XLOC_000576	XLOC_000576	Solyc00g007040.1	chr00:6638887-6641862	CK	ABA	NOTEST	0	0	0	0	1	no change	NA	NA	NA
XLOC_000577	XLOC_000577	Solyc00g007060.2	chr00:6674807-6680369	CK	ABA	OK	8.85462	9.53813	0.107276	0.254465	0.74785	no change	up	GO:0004672(protein kinase activity),GO:0005524(ATP binding),GO:0006468(protein phosphorylation)	NA
XLOC_000578	XLOC_000578	Solyc00g007070.2	chr00:6691362-6693677	CK	ABA	OK	69.7512	77.0012	0.142663	0.453914	0.5889	no change	up	GO:0003676(nucleic acid binding)	NA
XLOC_000579	XLOC_000579	Solyc00g007080.2	chr00:6694950-6699143	CK	ABA	NOTEST	0.260545	0	#NAME?	0	1	no change	down	NA	NA
XLOC_000580	XLOC_000580	Solyc00g007100.2	chr00:6708446-6712713	CK	ABA	OK	9.91801	11.3193	0.190667	0.425725	0.55305	no change	up	GO:0004672(protein kinase activity),GO:0005524(ATP binding),GO:0006468(protein phosphorylation)	NA
XLOC_000581	XLOC_000581	Solyc00g007130.2	chr00:6739051-6740902	CK	ABA	OK	2.30476	2.73706	0.248009	0.278263	0.69055	no change	up	NA	NA
XLOC_000582	XLOC_000582	Solyc00g007140.1	chr00:6749921-6750245	CK	ABA	OK	1.52683	7.05226	2.20754	3.83411	0.2258	slightly change	up	NA	NA
XLOC_000583	XLOC_000583	-	chr00:6755323-6755978	CK	ABA	OK	0.928588	0.797608	-0.21936	-0.180391	0.87705	no change	down	NA	NA
XLOC_000584	XLOC_000584	-	chr00:6757261-6757495	CK	ABA	NOTEST	0	0	0	0	1	no change	NA	NA	NA
XLOC_000585	XLOC_000585	-	chr00:6758171-6758850	CK	ABA	NOTEST	0.109914	0.342481	1.63965	0	1	slightly change	up	NA	NA
XLOC_000586	XLOC_000586	Solyc00g007190.2	chr00:6787015-6792049	CK	ABA	OK	0.667482	0.527553	-0.339412	-0.287562	0.75655	slightly change	down	GO:0003824(catalytic activity)	NA
XLOC_000587	XLOC_000587	Solyc00g007270.2	chr00:6900990-6904901	CK	ABA	OK	242.544	177.125	-0.453482	-1.49843	0.07605	slightly change	down	GO:0043022(ribosome binding),GO:0042256(mature ribosome assembly)	NA
XLOC_000588	XLOC_000588	Solyc00g007290.1	chr00:6926257-6927286	CK	ABA	NOTEST	0	0	0	0	1	no change	NA	GO:0008234(cysteine-type peptidase activity),GO:0006508(proteolysis)	NA
XLOC_000589	XLOC_000589	Solyc00g007300.2	chr00:6935593-6938269	CK	ABA	OK	23.5711	44.8164	0.927009	2.87513	0.00035	slightly change	up	GO:0005515(protein binding)	NA
XLOC_000590	XLOC_000590	Solyc00g007310.1	chr00:6956539-6956734	CK	ABA	OK	10.9491	188.435	4.10518	102.255	0.2761	slightly change	up	NA	NA
XLOC_000591	XLOC_000591	Solyc00g007320.1	chr00:6958771-6959242	CK	ABA	NOTEST	0	0	0	0	1	no change	NA	NA	NA
XLOC_000592	XLOC_000592	Solyc00g007330.1	chr00:7004446-7007026	CK	ABA	NOTEST	0	0	0	0	1	no change	NA	NA	NA
XLOC_000593	XLOC_000593	Solyc00g007340.1	chr00:7017343-7017712	CK	ABA	NOTEST	0	0	0	0	1	no change	NA	NA	NA
XLOC_000594	XLOC_000594	Solyc00g007350.1	chr00:7040332-7041774	CK	ABA	NOTEST	0	0	0	0	1	no change	NA	NA	NA
XLOC_000595	XLOC_000595	Solyc00g007450.1	chr00:7080385-7081255	CK	ABA	NOTEST	0	0	0	0	1	no change	NA	NA	NA
XLOC_000596	XLOC_000596	Solyc00g007550.1	chr00:7210820-7211335	CK	ABA	NOTEST	0	0	0	0	1	no change	NA	NA	NA
XLOC_000597	XLOC_000597	Solyc00g007570.1	chr00:7238572-7239362	CK	ABA	NOTEST	0	0	0	0	1	no change	NA	GO:0004650(polygalacturonase activity),GO:0005975(carbohydrate metabolic process)	NA
XLOC_000598	XLOC_000598	Solyc00g007580.1	chr00:7243623-7244286	CK	ABA	NOTEST	0	0	0	0	1	no change	NA	NA	NA
XLOC_000599	XLOC_000599	Solyc00g007590.1	chr00:7245434-7245830	CK	ABA	NOTEST	0	0	0	0	1	no change	NA	NA	NA
XLOC_000600	XLOC_000600	Solyc00g007600.1	chr00:7251536-7253481	CK	ABA	NOTEST	0	0.160992	inf	0	1	no change	up	NA	NA
XLOC_000601	XLOC_000601	Solyc00g007910.1	chr00:7439213-7439774	CK	ABA	NOTEST	0	0	0	0	1	no change	NA	NA	NA
XLOC_000602	XLOC_000602	Solyc00g007920.1	chr00:7451206-7451704	CK	ABA	NOTEST	0	0	0	0	1	no change	NA	NA	NA
XLOC_000603	XLOC_000603	Solyc00g007930.1	chr00:7480311-7480901	CK	ABA	NOTEST	0	0	0	0	1	no change	NA	NA	NA
XLOC_000604	XLOC_000604	Solyc00g007940.1	chr00:7484473-7485857	CK	ABA	NOTEST	0	0	0	0	1	no change	NA	NA	NA
XLOC_000605	XLOC_000605	Solyc00g007950.1	chr00:7487560-7487896	CK	ABA	NOTEST	0	0	0	0	1	no change	NA	NA	NA
XLOC_000606	XLOC_000606	Solyc00g007960.1	chr00:7495252-7495895	CK	ABA	NOTEST	0	0	0	0	1	no change	NA	NA	NA
XLOC_000607	XLOC_000607	Solyc00g007970.1	chr00:7502455-7502818	CK	ABA	NOTEST	0	0	0	0	1	no change	NA	NA	NA
XLOC_000608	XLOC_000608	Solyc00g007980.1	chr00:7503480-7503816	CK	ABA	NOTEST	0	0	0	0	1	no change	NA	NA	NA
XLOC_000609	XLOC_000609	Solyc00g008000.1	chr00:7528993-7535366	CK	ABA	NOTEST	0	0	0	0	1	no change	NA	NA	NA
XLOC_000610	XLOC_000610	Solyc00g008010.1	chr00:7546843-7547041	CK	ABA	NOTEST	0	0	0	0	1	no change	NA	NA	NA
XLOC_000611	XLOC_000611	Solyc00g008020.1	chr00:7551321-7552487	CK	ABA	NOTEST	0	0	0	0	1	no change	NA	NA	NA
XLOC_000612	XLOC_000612	Solyc00g008030.1	chr00:7554159-7554537	CK	ABA	NOTEST	0	0	0	0	1	no change	NA	NA	NA
XLOC_000613	XLOC_000613	Solyc00g008040.1	chr00:7565655-7566474	CK	ABA	NOTEST	0	0	0	0	1	no change	NA	NA	NA
XLOC_000614	XLOC_000614	Solyc00g008050.1	chr00:7615933-7616356	CK	ABA	NOTEST	0	0	0	0	1	no change	NA	NA	NA
XLOC_000615	XLOC_000615	Solyc00g008060.1	chr00:7630692-7631597	CK	ABA	NOTEST	0	0	0	0	1	no change	NA	NA	NA
XLOC_000616	XLOC_000616	Solyc00g008070.1	chr00:7641920-7642963	CK	ABA	NOTEST	0	0	0	0	1	no change	NA	NA	NA
XLOC_000617	XLOC_000617	Solyc00g008080.1	chr00:7644041-7644491	CK	ABA	NOTEST	0	0	0	0	1	no change	NA	NA	NA
XLOC_000618	XLOC_000618	Solyc00g008090.1	chr00:7647149-7647461	CK	ABA	NOTEST	0	0	0	0	1	no change	NA	NA	NA
XLOC_000619	XLOC_000619	Solyc00g008100.1	chr00:7647721-7648614	CK	ABA	NOTEST	0	0	0	0	1	no change	NA	NA	NA
XLOC_000620	XLOC_000620	Solyc00g008110.1	chr00:7657801-7661224	CK	ABA	NOTEST	0	0	0	0	1	no change	NA	NA	NA
XLOC_000621	XLOC_000621	Solyc00g008120.1	chr00:7667212-7667578	CK	ABA	NOTEST	0	0	0	0	1	no change	NA	NA	NA
XLOC_000622	XLOC_000622	Solyc00g008130.1	chr00:7679693-7681040	CK	ABA	NOTEST	0	0	0	0	1	no change	NA	NA	NA
XLOC_000623	XLOC_000623	Solyc00g008140.1	chr00:7682059-7683200	CK	ABA	NOTEST	0	0	0	0	1	no change	NA	NA	NA
XLOC_000624	XLOC_000624	Solyc00g008150.1	chr00:7706050-7706356	CK	ABA	NOTEST	0	0	0	0	1	no change	NA	NA	NA
XLOC_000625	XLOC_000625	Solyc00g008160.1	chr00:7720707-7721160	CK	ABA	NOTEST	0	0	0	0	1	no change	NA	NA	NA
XLOC_000626	XLOC_000626	Solyc00g008570.2	chr00:8347555-8348657	CK	ABA	NOTEST	0	0	0	0	1	no change	NA	NA	NA
XLOC_000627	XLOC_000627	Solyc00g008580.1	chr00:8348717-8348969	CK	ABA	OK	13268.2	11798.2	-0.169412	-0.125803	0.85735	no change	down	NA	NA
XLOC_000628	XLOC_000628	-	chr00:8352448-8352694	CK	ABA	OK	491.803	240.38	-1.03276	-22.1569	0.07355	slightly change	down	NA	NA
XLOC_000629	XLOC_000629	-	chr00:8352804-8353112	CK	ABA	OK	259.836	97.449	-1.41488	-9.88088	0.0026	yes	down	NA	NA
XLOC_000630	XLOC_000630	Solyc00g008690.1	chr00:8506114-8506387	CK	ABA	NOTEST	0	0	0	0	1	no change	NA	NA	NA
XLOC_000631	XLOC_000631	Solyc00g008800.1	chr00:8605875-8606159	CK	ABA	NOTEST	0	0	0	0	1	no change	NA	NA	NA
XLOC_000632	XLOC_000632	Solyc00g008920.1	chr00:8696437-8696587	CK	ABA	NOTEST	0	0	0	0	1	no change	NA	NA	NA
XLOC_000633	XLOC_000633	Solyc00g009030.1	chr00:8746968-8748442	CK	ABA	NOTEST	0	0	0	0	1	no change	NA	GO:0022857(transmembrane transporter activity),GO:0055085(transmembrane transport),GO:0016021(integral to membrane)	NA
XLOC_000634	XLOC_000634	Solyc00g009050.1	chr00:8766370-8768154	CK	ABA	NOTEST	0.0371772	0	#NAME?	0	1	no change	down	NA	NA
XLOC_000635	XLOC_000635	Solyc00g009070.1	chr00:8775150-8775537	CK	ABA	NOTEST	0	0	0	0	1	no change	NA	NA	NA
XLOC_000636	XLOC_000636	Solyc00g009090.2	chr00:8783467-8787035	CK	ABA	NOTEST	0.0997741	0.144499	0.534322	0	1	slightly change	up	GO:0004672(protein kinase activity),GO:0005524(ATP binding),GO:0006468(protein phosphorylation),GO:0005515(protein binding)	NA
XLOC_000637	XLOC_000637	Solyc00g009100.2	chr00:8793412-8800152	CK	ABA	OK	4.10048	4.41058	0.105175	0.167291	0.8103	no change	up	GO:0003723(RNA binding)	03010(Ribosome)
XLOC_000638	XLOC_000638	-	chr00:8840885-8843101	CK	ABA	OK	73.3894	88.549	0.270904	0.525276	0.4591	slightly change	up	NA	NA
XLOC_000639	XLOC_000639	Solyc00g009540.1	chr00:9156101-9156896	CK	ABA	NOTEST	0	0	0	0	1	no change	NA	GO:0004386(helicase activity),GO:0005524(ATP binding)	NA
XLOC_000640	XLOC_000640	Solyc00g009650.1	chr00:9262288-9262606	CK	ABA	NOTEST	0	0	0	0	1	no change	NA	NA	NA
XLOC_000641	XLOC_000641	Solyc00g009660.1	chr00:9300342-9300513	CK	ABA	NOTEST	0	0	0	0	1	no change	NA	NA	NA
XLOC_000642	XLOC_000642	Solyc00g009780.1	chr00:9356950-9357169	CK	ABA	NOTEST	0	0	0	0	1	no change	NA	NA	NA
XLOC_000643	XLOC_000643	-	chr00:9357511-9384285	CK	ABA	OK	6087.63	12476.8	1.03529	2720.12	0.59555	slightly change	up	NA	NA
XLOC_000644	XLOC_000644	Solyc00g009800.1	chr00:9357511-9384285	CK	ABA	NOTEST	0	0	0	0	1	no change	NA	NA	NA
XLOC_000645	XLOC_000645	-	chr00:9583421-9583528	CK	ABA	OK	1990250	538671	-1.88547	-50648	0.00925	yes	down	NA	NA
XLOC_000646	XLOC_000646	Solyc00g010540.1	chr00:9584904-10077703	CK	ABA	OK	822.243	1001.26	0.284173	6.20046	0.619	slightly change	up	GO:0003723(RNA binding),GO:0003964(RNA-directed DNA polymerase activity),GO:0006278(RNA-dependent DNA replication)	NA
XLOC_000647	XLOC_000647	Solyc00g010110.1	chr00:9584904-10077703	CK	ABA	OK	551.317	308.537	-0.837437	-4.44348	0.6069	slightly change	down	NA	NA
XLOC_000648	XLOC_000648	Solyc00g010110.1	chr00:9584904-10077703	CK	ABA	NOTEST	0	0	0	0	1	no change	NA	NA	NA
XLOC_000649	XLOC_000649	Solyc00g010520.1	chr00:9584904-10077703	CK	ABA	NOTEST	0	0	0	0	1	no change	NA	NA	NA
XLOC_000650	XLOC_000650	Solyc00g010530.1	chr00:9584904-10077703	CK	ABA	NOTEST	0	0	0	0	1	no change	NA	NA	NA
XLOC_000651	XLOC_000651	Solyc00g010540.1	chr00:9584904-10077703	CK	ABA	NOTEST	0	0	0	0	1	no change	NA	GO:0003723(RNA binding),GO:0003964(RNA-directed DNA polymerase activity),GO:0006278(RNA-dependent DNA replication)	NA
XLOC_000652	XLOC_000652	Solyc00g010750.1	chr00:9584904-10077703	CK	ABA	NOTEST	0	0	0	0	1	no change	NA	GO:0003924(GTPase activity),GO:0005525(GTP binding)	NA
XLOC_000653	XLOC_000653	Solyc00g010760.1	chr00:9584904-10077703	CK	ABA	NOTEST	0.0525995	0	#NAME?	0	1	no change	down	GO:0004386(helicase activity),GO:0005524(ATP binding)	NA
XLOC_000654	XLOC_000654	Solyc00g010770.1	chr00:9584904-10077703	CK	ABA	NOTEST	0	0	0	0	1	no change	NA	NA	NA
XLOC_000655	XLOC_000655	Solyc00g010780.1	chr00:9584904-10077703	CK	ABA	NOTEST	0	0	0	0	1	no change	NA	NA	NA
XLOC_000656	XLOC_000656	Solyc00g010810.1	chr00:9584904-10077703	CK	ABA	NOTEST	0	0	0	0	1	no change	NA	NA	NA
XLOC_000657	XLOC_000657	Solyc00g011140.1	chr00:9584904-10077703	CK	ABA	NOTEST	0	0	0	0	1	no change	NA	NA	NA
XLOC_000658	XLOC_000658	Solyc00g011150.1	chr00:9584904-10077703	CK	ABA	NOTEST	0	0	0	0	1	no change	NA	NA	NA
XLOC_000659	XLOC_000659	Solyc00g011170.1	chr00:10078264-10078483	CK	ABA	NOTEST	0	0	0	0	1	no change	NA	NA	NA
XLOC_000660	XLOC_000660	Solyc00g011180.1	chr00:10103368-10103518	CK	ABA	NOTEST	0	0	0	0	1	no change	NA	NA	NA
XLOC_000661	XLOC_000661	Solyc00g011310.1	chr00:10130107-10131298	CK	ABA	NOTEST	0	0	0	0	1	no change	NA	NA	NA
XLOC_000662	XLOC_000662	-	chr00:10153344-10153771	CK	ABA	OK	0	1.56501	inf	#NAME?	0.01675	no change	up	NA	NA
XLOC_000663	XLOC_000663	Solyc00g011670.1	chr00:10264762-10264945	CK	ABA	NOTEST	0	0	0	0	1	no change	NA	NA	NA
XLOC_000664	XLOC_000664	Solyc00g011870.1	chr00:10323011-10327816	CK	ABA	NOTEST	0	0	0	0	1	no change	NA	GO:0003824(catalytic activity)	NA
XLOC_000665	XLOC_000665	Solyc00g011890.2	chr00:10333912-10350566	CK	ABA	OK	139.319	162.201	0.219398	0.531037	0.4514	no change	up	GO:0005524(ATP binding),GO:0016310(phosphorylation),GO:0016301(kinase activity)	00520(Amino sugar and nucleotide sugar metabolism)
XLOC_000666	XLOC_000666	Solyc00g012310.1	chr00:10454495-10455623	CK	ABA	NOTEST	0	0	0	0	1	no change	NA	GO:0003723(RNA binding),GO:0003964(RNA-directed DNA polymerase activity),GO:0006278(RNA-dependent DNA replication)	NA
XLOC_000667	XLOC_000667	Solyc00g012540.1	chr00:10522602-10524334	CK	ABA	NOTEST	0	0	0	0	1	no change	NA	NA	NA
XLOC_000668	XLOC_000668	Solyc00g012640.1	chr00:10544429-10549445	CK	ABA	NOTEST	0	0	0	0	1	no change	NA	NA	NA
XLOC_000669	XLOC_000669	Solyc00g012660.1	chr00:10555141-10556635	CK	ABA	NOTEST	0	0	0	0	1	no change	NA	GO:0005515(protein binding)	NA
XLOC_000670	XLOC_000670	Solyc00g012680.1	chr00:10564269-10568192	CK	ABA	NOTEST	0	0	0	0	1	no change	NA	NA	NA
XLOC_000671	XLOC_000671	Solyc00g012690.1	chr00:10568490-10570578	CK	ABA	NOTEST	0	0	0	0	1	no change	NA	GO:0003677(DNA binding),GO:0004803(transposase activity),GO:0006313(transposition, DNA-mediated)	NA
XLOC_000672	XLOC_000672	Solyc00g012700.1	chr00:10572925-10573750	CK	ABA	NOTEST	0	0	0	0	1	no change	NA	NA	NA
XLOC_000673	XLOC_000673	Solyc00g012900.1	chr00:10609746-10609908	CK	ABA	NOTEST	0	0	0	0	1	no change	NA	NA	NA
XLOC_000674	XLOC_000674	Solyc00g013000.1	chr00:10646109-10646244	CK	ABA	NOTEST	0	0	0	0	1	no change	NA	NA	NA
XLOC_000675	XLOC_000675	Solyc00g013110.1	chr00:10665572-10665839	CK	ABA	NOTEST	0	0	0	0	1	no change	NA	NA	NA
XLOC_000676	XLOC_000676	Solyc00g013120.2	chr00:10672276-10673169	CK	ABA	OK	1.56111	0.592092	-1.39868	-1.10948	0.2841	slightly change	down	NA	NA
XLOC_000677	XLOC_000677	Solyc00g013130.2	chr00:10673285-10677092	CK	ABA	NOTEST	0	0	0	0	1	no change	NA	GO:0008137(NADH dehydrogenase (ubiquinone) activity),GO:0042773(ATP synthesis coupled electron transport),GO:0055114(oxidation-reduction process)	00190(Oxidative phosphorylation)
XLOC_000678	XLOC_000678	Solyc00g013140.1	chr00:10682530-10684357	CK	ABA	OK	0.526166	0.397406	-0.404904	-0.261348	0.70725	slightly change	down	GO:0008137(NADH dehydrogenase (ubiquinone) activity),GO:0042773(ATP synthesis coupled electron transport),GO:0055114(oxidation-reduction process)	00190(Oxidative phosphorylation)
XLOC_000679	XLOC_000679	Solyc00g013160.1,Solyc00g013180.1	chr00:10688002-10691222	CK	ABA	OK	0.714957	0.538788	-0.408138	-0.277807	0.6547	slightly change	down	NA	NA
XLOC_000680	XLOC_000680	Solyc00g013190.1	chr00:10692249-10692603	CK	ABA	NOTEST	0	0	0	0	1	no change	NA	NA	NA
XLOC_000681	XLOC_000681	Solyc00g013330.1	chr00:10720248-10720959	CK	ABA	NOTEST	0	0	0	0	1	no change	NA	NA	NA
XLOC_000682	XLOC_000682	Solyc00g013770.1	chr00:10829901-10830375	CK	ABA	NOTEST	0	0	0	0	1	no change	NA	NA	NA
XLOC_000683	XLOC_000683	-	chr00:10882329-10883882	CK	ABA	OK	0.865789	1.35015	0.64103	0.460805	0.49675	slightly change	up	NA	NA
XLOC_000684	XLOC_000684	Solyc00g014290.1	chr00:10956899-10957446	CK	ABA	NOTEST	0	0	0	0	1	no change	NA	NA	NA
XLOC_000685	XLOC_000685	Solyc00g014800.1	chr00:11060180-11060672	CK	ABA	NOTEST	0	0	0	0	1	no change	NA	NA	NA
XLOC_000686	XLOC_000686	Solyc00g014810.1	chr00:11062475-11062640	CK	ABA	NOTEST	0	0	0	0	1	no change	NA	NA	NA
XLOC_000687	XLOC_000687	Solyc00g014830.2	chr00:11067020-11072504	CK	ABA	NOTEST	0.0646352	0	#NAME?	0	1	no change	down	GO:0016651(oxidoreductase activity, acting on NADH or NADPH),GO:0048038(quinone binding),GO:0051287(NAD binding),GO:0055114(oxidation-reduction process)	00190(Oxidative phosphorylation)
XLOC_000688	XLOC_000688	Solyc00g014850.1	chr00:11073758-11074070	CK	ABA	NOTEST	0	0	0	0	1	no change	NA	NA	NA
XLOC_000689	XLOC_000689	Solyc00g014860.1	chr00:11074682-11074992	CK	ABA	NOTEST	0	0	0	0	1	no change	NA	NA	NA
XLOC_000690	XLOC_000690	Solyc00g014960.1	chr00:11078696-11082983	CK	ABA	NOTEST	0	0	0	0	1	no change	NA	GO:0005515(protein binding)	NA
XLOC_000691	XLOC_000691	Solyc00g015000.1	chr00:11098726-11099218	CK	ABA	NOTEST	0	0	0	0	1	no change	NA	GO:0003677(DNA binding),GO:0006306(DNA methylation)	NA
XLOC_000692	XLOC_000692	Solyc00g015600.1	chr00:11212062-11212218	CK	ABA	NOTEST	0	0	0	0	1	no change	NA	NA	NA
XLOC_000693	XLOC_000693	Solyc00g015720.1	chr00:11222371-11225169	CK	ABA	NOTEST	0	0	0	0	1	no change	NA	GO:0016757(transferase activity, transferring glycosyl groups),GO:0016020(membrane)	NA
XLOC_000694	XLOC_000694	Solyc00g015730.1	chr00:11227954-11228242	CK	ABA	NOTEST	0	0	0	0	1	no change	NA	NA	NA
XLOC_000695	XLOC_000695	Solyc00g015760.1	chr00:11236876-11237737	CK	ABA	NOTEST	0	0	0	0	1	no change	NA	GO:0047134(protein-disulfide reductase activity),GO:0055114(oxidation-reduction process)	NA
XLOC_000696	XLOC_000696	Solyc00g016470.1	chr00:11349291-11349751	CK	ABA	NOTEST	0	0	0	0	1	no change	NA	NA	NA
XLOC_000697	XLOC_000697	Solyc00g016480.1	chr00:11351457-11352196	CK	ABA	NOTEST	0	0	0	0	1	no change	NA	NA	NA
XLOC_000698	XLOC_000698	Solyc00g016590.1	chr00:11376315-11377589	CK	ABA	NOTEST	0	0	0	0	1	no change	NA	NA	NA
XLOC_000699	XLOC_000699	Solyc00g016890.1	chr00:11415229-11417810	CK	ABA	NOTEST	0	0	0	0	1	no change	NA	NA	NA
XLOC_000700	XLOC_000700	Solyc00g016900.1	chr00:11418131-11421928	CK	ABA	NOTEST	0	0	0	0	1	no change	NA	NA	NA
XLOC_000701	XLOC_000701	Solyc00g016910.1	chr00:11422249-11425478	CK	ABA	NOTEST	0	0	0	0	1	no change	NA	NA	NA
XLOC_000702	XLOC_000702	Solyc00g017220.1	chr00:11465121-11466695	CK	ABA	NOTEST	0	0	0	0	1	no change	NA	NA	NA
XLOC_000703	XLOC_000703	Solyc00g017230.1	chr00:11471561-11473299	CK	ABA	NOTEST	0	0	0	0	1	no change	NA	NA	NA
XLOC_000704	XLOC_000704	Solyc00g017530.1	chr00:11506469-11506634	CK	ABA	NOTEST	0	0	0	0	1	no change	NA	NA	NA
XLOC_000705	XLOC_000705	Solyc00g017750.1	chr00:11534293-11534612	CK	ABA	NOTEST	0	0	0	0	1	no change	NA	NA	NA
XLOC_000706	XLOC_000706	Solyc00g017760.1	chr00:11538834-11539050	CK	ABA	NOTEST	0	0	0	0	1	no change	NA	NA	NA
XLOC_000707	XLOC_000707	Solyc00g017880.1	chr00:11552095-11556238	CK	ABA	NOTEST	0	0	0	0	1	no change	NA	GO:0005524(ATP binding),GO:0030983(mismatched DNA binding),GO:0006298(mismatch repair)	NA
XLOC_000708	XLOC_000708	Solyc00g018770.1	chr00:11667233-11672087	CK	ABA	NOTEST	0	0	0	0	1	no change	NA	GO:0005515(protein binding)	NA
XLOC_000709	XLOC_000709	Solyc00g019620.1	chr00:11769643-11772801	CK	ABA	NOTEST	0	0	0	0	1	no change	NA	GO:0005515(protein binding)	NA
XLOC_000710	XLOC_000710	Solyc00g019630.1	chr00:11773221-11773638	CK	ABA	NOTEST	0	0	0	0	1	no change	NA	NA	NA
XLOC_000711	XLOC_000711	Solyc00g019730.1	chr00:11782542-11782983	CK	ABA	OK	2.23769	1.58332	-0.499057	-0.576726	0.7173	slightly change	down	GO:0015002(heme-copper terminal oxidase activity),GO:0016020(membrane),GO:0006123(mitochondrial electron transport, cytochrome c to oxygen),GO:0004129(cytochrome-c oxidase activity)	00190(Oxidative phosphorylation)
XLOC_000712	XLOC_000712	Solyc00g019740.1	chr00:11783045-11784085	CK	ABA	OK	1.2353	1.94433	0.654414	0.439977	0.7075	slightly change	up	GO:0015078(hydrogen ion transmembrane transporter activity),GO:0015986(ATP synthesis coupled proton transport),GO:0000276(mitochondrial proton-transporting ATP synthase complex, coupling factor F(o)),GO:0016820(hydrolase activity, acting on acid anhydrides, catalyzing transmembrane movement of substances),GO:0005739(mitochondrion),GO:0016021(integral to membrane)	00190(Oxidative phosphorylation)
XLOC_000713	XLOC_000713	Solyc00g019750.1	chr00:11785209-11785419	CK	ABA	NOTEST	0	14.0367	inf	0	1	no change	up	NA	NA
XLOC_000714	XLOC_000714	Solyc00g019950.1	chr00:11799417-11799990	CK	ABA	NOTEST	0	0	0	0	1	no change	NA	GO:0008137(NADH dehydrogenase (ubiquinone) activity),GO:0055114(oxidation-reduction process)	00190(Oxidative phosphorylation)
XLOC_000715	XLOC_000715	Solyc00g019980.2	chr00:11803136-11804537	CK	ABA	OK	30.1261	0	#NAME?	#NAME?	0.11015	no change	down	NA	NA
XLOC_000716	XLOC_000716	Solyc00g020010.1	chr00:11806786-11807014	CK	ABA	NOTEST	0	0	0	0	1	no change	NA	NA	NA
XLOC_000717	XLOC_000717	Solyc00g020030.1	chr00:11807383-11808523	CK	ABA	NOTEST	0	0	0	0	1	no change	NA	NA	NA
XLOC_000718	XLOC_000718	Solyc00g020970.1	chr00:11908278-11909944	CK	ABA	NOTEST	0	0	0	0	1	no change	NA	NA	NA
XLOC_000719	XLOC_000719	Solyc00g021490.1	chr00:11956008-11956722	CK	ABA	NOTEST	0	0	0	0	1	no change	NA	NA	NA
XLOC_000720	XLOC_000720	Solyc00g021500.1	chr00:11958081-11958696	CK	ABA	NOTEST	0	0	0	0	1	no change	NA	NA	NA
XLOC_000721	XLOC_000721	Solyc00g021510.1	chr00:11959119-11959809	CK	ABA	NOTEST	0	0	0	0	1	no change	NA	GO:0015299(solute:hydrogen antiporter activity),GO:0006812(cation transport),GO:0055085(transmembrane transport),GO:0016021(integral to membrane)	NA
XLOC_000722	XLOC_000722	Solyc00g021520.1	chr00:11959937-11961794	CK	ABA	NOTEST	0	0	0	0	1	no change	NA	GO:0003924(GTPase activity),GO:0005525(GTP binding),GO:0007264(small GTPase mediated signal transduction),GO:0015093(ferrous iron transmembrane transporter activity),GO:0015684(ferrous iron transport),GO:0016021(integral to membrane),GO:0005634(nucleus),GO:0005737(cytoplasm),GO:0005622(intracellular)	NA
XLOC_000723	XLOC_000723	Solyc00g021530.1	chr00:11962221-11965061	CK	ABA	NOTEST	0	0	0	0	1	no change	NA	GO:0016787(hydrolase activity)	NA
XLOC_000724	XLOC_000724	Solyc00g021630.1	chr00:11968647-11969301	CK	ABA	NOTEST	0.395101	0.145669	-1.43953	0	1	slightly change	down	GO:0008137(NADH dehydrogenase (ubiquinone) activity),GO:0055114(oxidation-reduction process)	00190(Oxidative phosphorylation)
XLOC_000725	XLOC_000725	Solyc00g021640.2	chr00:11969992-11972180	CK	ABA	NOTEST	0.300556	0.0320624	-3.22868	0	1	slightly change	down	GO:0003723(RNA binding)	NA
XLOC_000726	XLOC_000726	Solyc00g021660.1	chr00:11974427-11975748	CK	ABA	NOTEST	0	0	0	0	1	no change	NA	NA	NA
XLOC_000727	XLOC_000727	Solyc00g022080.1	chr00:12009017-12009230	CK	ABA	NOTEST	0	0	0	0	1	no change	NA	NA	NA
XLOC_000728	XLOC_000728	Solyc00g022090.1	chr00:12011892-12012246	CK	ABA	NOTEST	0	0	0	0	1	no change	NA	NA	NA
XLOC_000729	XLOC_000729	Solyc00g022100.1,Solyc00g022110.2	chr00:12012451-12016317	CK	ABA	OK	2.05528	0.898929	-1.19305	-0.83591	0.5013	slightly change	down	NA	NA
XLOC_000730	XLOC_000730	Solyc00g023030.1	chr00:12096036-12096792	CK	ABA	NOTEST	0	0	0	0	1	no change	NA	NA	NA
XLOC_000731	XLOC_000731	Solyc00g023040.1	chr00:12097096-12098611	CK	ABA	NOTEST	0	0	0	0	1	no change	NA	GO:0005506(iron ion binding),GO:0016491(oxidoreductase activity),GO:0006633(fatty acid biosynthetic process),GO:0055114(oxidation-reduction process)	NA
XLOC_000732	XLOC_000732	Solyc00g023050.1	chr00:12099915-12100480	CK	ABA	NOTEST	0	0	0	0	1	no change	NA	NA	NA
XLOC_000733	XLOC_000733	Solyc00g023250.1	chr00:12110507-12112746	CK	ABA	NOTEST	0	0	0	0	1	no change	NA	GO:0016491(oxidoreductase activity),GO:0008152(metabolic process)	NA
XLOC_000734	XLOC_000734	Solyc00g023260.1	chr00:12114465-12116352	CK	ABA	NOTEST	0	0	0	0	1	no change	NA	GO:0008060(ARF GTPase activator activity),GO:0008270(zinc ion binding),GO:0032312(regulation of ARF GTPase activity)	NA
XLOC_000735	XLOC_000735	Solyc00g023570.1	chr00:12138026-12138356	CK	ABA	NOTEST	0	0	0	0	1	no change	NA	NA	NA
XLOC_000736	XLOC_000736	Solyc00g023710.1	chr00:12152636-12153338	CK	ABA	NOTEST	0	0	0	0	1	no change	NA	NA	NA
XLOC_000737	XLOC_000737	Solyc00g024020.1	chr00:12173970-12174819	CK	ABA	NOTEST	0	0	0	0	1	no change	NA	GO:0003824(catalytic activity)	NA
XLOC_000738	XLOC_000738	Solyc00g024040.1	chr00:12176638-12178161	CK	ABA	NOTEST	0	0	0	0	1	no change	NA	GO:0003824(catalytic activity)	NA
XLOC_000739	XLOC_000739	Solyc00g024160.1	chr00:12183145-12184149	CK	ABA	NOTEST	0	0.235355	inf	0	1	no change	up	NA	NA
XLOC_000740	XLOC_000740	Solyc00g024170.1	chr00:12187233-12187672	CK	ABA	NOTEST	0	0	0	0	1	no change	NA	NA	NA
XLOC_000741	XLOC_000741	-	chr00:12267788-12268210	CK	ABA	OK	0.388796	1.41452	1.86322	1.49889	0.41135	slightly change	up	NA	NA
XLOC_000742	XLOC_000742	Solyc00g025300.1	chr00:12270766-12270928	CK	ABA	NOTEST	0	0	0	0	1	no change	NA	NA	NA
XLOC_000743	XLOC_000743	Solyc00g025400.2	chr00:12277861-12279315	CK	ABA	NOTEST	0	0	0	0	1	no change	NA	NA	NA
XLOC_000744	XLOC_000744	Solyc00g025500.1	chr00:12282101-12283461	CK	ABA	NOTEST	0	0	0	0	1	no change	NA	GO:0003700(sequence-specific DNA binding transcription factor activity),GO:0006355(regulation of transcription, DNA-dependent),GO:0005622(intracellular)	NA
XLOC_000745	XLOC_000745	Solyc00g025520.1	chr00:12285241-12285433	CK	ABA	NOTEST	0	0	0	0	1	no change	NA	NA	NA
XLOC_000746	XLOC_000746	Solyc00g025540.1	chr00:12286686-12287874	CK	ABA	NOTEST	0	0	0	0	1	no change	NA	GO:0003700(sequence-specific DNA binding transcription factor activity),GO:0006355(regulation of transcription, DNA-dependent)	NA
XLOC_000747	XLOC_000747	-	chr00:12336883-12338068	CK	ABA	OK	2.03726	1.56738	-0.378274	-0.316235	0.64445	slightly change	down	NA	NA
XLOC_000748	XLOC_000748	Solyc00g026860.1	chr00:12372091-12373490	CK	ABA	NOTEST	0	0	0	0	1	no change	NA	GO:0008652(cellular amino acid biosynthetic process),GO:0003723(RNA binding)	00330(Arginine and proline metabolism)
XLOC_000749	XLOC_000749	Solyc00g026870.1	chr00:12373547-12375156	CK	ABA	NOTEST	0	0	0	0	1	no change	NA	GO:0003735(structural constituent of ribosome),GO:0006412(translation),GO:0005622(intracellular),GO:0005840(ribosome),GO:0005525(GTP binding),GO:0003924(GTPase activity),GO:0000287(magnesium ion binding)	NA
XLOC_000750	XLOC_000750	Solyc00g026880.1	chr00:12375207-12375520	CK	ABA	NOTEST	0	0	0	0	1	no change	NA	GO:0003723(RNA binding),GO:0003735(structural constituent of ribosome),GO:0006412(translation),GO:0005622(intracellular),GO:0005840(ribosome)	NA
XLOC_000751	XLOC_000751	Solyc00g026900.1	chr00:12376693-12377056	CK	ABA	NOTEST	0	0	0	0	1	no change	NA	NA	NA
XLOC_000752	XLOC_000752	Solyc00g027130.1,Solyc00g027140.1	chr00:12388677-12393585	CK	ABA	NOTEST	0	0.0274089	inf	0	1	no change	up	NA	NA
XLOC_000753	XLOC_000753	Solyc00g027870.1	chr00:12439459-12441082	CK	ABA	NOTEST	0	0.0521975	inf	0	1	no change	up	NA	NA
XLOC_000754	XLOC_000754	Solyc00g028090.1	chr00:12451131-12451986	CK	ABA	NOTEST	0	0	0	0	1	no change	NA	NA	NA
XLOC_000755	XLOC_000755	Solyc00g028100.1	chr00:12453342-12453504	CK	ABA	NOTEST	0	0	0	0	1	no change	NA	NA	NA
XLOC_000756	XLOC_000756	Solyc00g028420.1	chr00:12476207-12476992	CK	ABA	NOTEST	0	0	0	0	1	no change	NA	NA	NA
XLOC_000757	XLOC_000757	Solyc00g028520.1	chr00:12478936-12479684	CK	ABA	NOTEST	0	0	0	0	1	no change	NA	NA	NA
XLOC_000758	XLOC_000758	Solyc00g028530.1	chr00:12480967-12481825	CK	ABA	NOTEST	0	0	0	0	1	no change	NA	NA	NA
XLOC_000759	XLOC_000759	Solyc00g028550.1	chr00:12482942-12484594	CK	ABA	NOTEST	0	0	0	0	1	no change	NA	GO:0003700(sequence-specific DNA binding transcription factor activity),GO:0006355(regulation of transcription, DNA-dependent),GO:0005622(intracellular),GO:0003677(DNA binding)	NA
XLOC_000760	XLOC_000760	Solyc00g028560.1	chr00:12484668-12485670	CK	ABA	NOTEST	0	0	0	0	1	no change	NA	GO:0030288(outer membrane-bounded periplasmic space)	NA
XLOC_000761	XLOC_000761	Solyc00g028960.1	chr00:12511434-12511746	CK	ABA	NOTEST	0	0	0	0	1	no change	NA	GO:0009055(electron carrier activity),GO:0015035(protein disulfide oxidoreductase activity),GO:0045454(cell redox homeostasis)	NA
XLOC_000762	XLOC_000762	Solyc00g029060.1	chr00:12513050-12513424	CK	ABA	NOTEST	0	0	0	0	1	no change	NA	NA	NA
XLOC_000763	XLOC_000763	Solyc00g029090.1	chr00:12519317-12519563	CK	ABA	NOTEST	0	0	0	0	1	no change	NA	NA	NA
XLOC_000764	XLOC_000764	Solyc00g029290.1	chr00:12526427-12529769	CK	ABA	NOTEST	0	0	0	0	1	no change	NA	GO:0005515(protein binding),GO:0003677(DNA binding)	NA
XLOC_000765	XLOC_000765	-	chr00:12537438-12538029	CK	ABA	NOTEST	0.470135	0	#NAME?	0	1	no change	down	NA	NA
XLOC_000766	XLOC_000766	Solyc00g029500.1	chr00:12543738-12543927	CK	ABA	NOTEST	0	0	0	0	1	no change	NA	NA	NA
XLOC_000767	XLOC_000767	Solyc00g030000.1	chr00:12573597-12578147	CK	ABA	NOTEST	0	0.0641755	inf	0	1	no change	up	GO:0016760(cellulose synthase (UDP-forming) activity),GO:0030244(cellulose biosynthetic process),GO:0016020(membrane)	NA
XLOC_000768	XLOC_000768	-	chr00:12598954-12600518	CK	ABA	NOTEST	0.340988	0.433259	0.345509	0	1	slightly change	up	NA	NA
XLOC_000769	XLOC_000769	-	chr00:12600746-12603109	CK	ABA	NOTEST	0.344841	0.353802	0.0370101	0	1	no change	up	NA	NA
XLOC_000770	XLOC_000770	-	chr00:12603214-12604714	CK	ABA	OK	0.516772	0.189279	-1.44901	-0.634183	0.38825	slightly change	down	NA	NA
XLOC_000771	XLOC_000771	Solyc00g030520.2	chr00:12609572-12612502	CK	ABA	OK	8.68116	12.5665	0.533626	1.18568	0.2069	slightly change	up	NA	NA
XLOC_000772	XLOC_000772	Solyc00g030820.1	chr00:12629670-12630814	CK	ABA	NOTEST	0	0	0	0	1	no change	NA	NA	NA
XLOC_000773	XLOC_000773	-	chr00:12634379-12635146	CK	ABA	NOTEST	0.885369	0	#NAME?	0	1	no change	down	NA	NA
XLOC_000774	XLOC_000774	Solyc00g031020.1	chr00:12636798-12637637	CK	ABA	NOTEST	0	0	0	0	1	no change	NA	NA	NA
XLOC_000775	XLOC_000775	Solyc00g031050.1	chr00:12640930-12642313	CK	ABA	NOTEST	0	0	0	0	1	no change	NA	GO:0022857(transmembrane transporter activity),GO:0055085(transmembrane transport),GO:0016021(integral to membrane)	NA
XLOC_000776	XLOC_000776	Solyc00g031360.1	chr00:12655530-12655998	CK	ABA	NOTEST	0	0	0	0	1	no change	NA	GO:0046416(D-amino acid metabolic process),GO:0030170(pyridoxal phosphate binding),GO:0008721(D-serine ammonia-lyase activity)	NA
XLOC_000777	XLOC_000777	Solyc00g031380.1,Solyc00g031390.1	chr00:12657803-12662564	CK	ABA	NOTEST	0	0	0	0	1	no change	NA	NA	NA
XLOC_000778	XLOC_000778	Solyc00g031490.1	chr00:12662846-12664203	CK	ABA	NOTEST	0	0	0	0	1	no change	NA	NA	NA
XLOC_000779	XLOC_000779	Solyc00g031500.1	chr00:12664756-12667765	CK	ABA	NOTEST	0	0	0	0	1	no change	NA	NA	NA
XLOC_000780	XLOC_000780	Solyc00g031710.1	chr00:12676852-12677551	CK	ABA	NOTEST	0	0	0	0	1	no change	NA	NA	NA
XLOC_000781	XLOC_000781	Solyc00g032030.1	chr00:12692936-12693463	CK	ABA	NOTEST	0.1161	0	#NAME?	0	1	no change	down	GO:0006511(ubiquitin-dependent protein catabolic process),GO:0007275(multicellular organismal development),GO:0005634(nucleus)	NA
XLOC_000782	XLOC_000782	Solyc00g033460.2	chr00:12782788-12784536	CK	ABA	NOTEST	0	0	0	0	1	no change	NA	GO:0008168(methyltransferase activity)	NA
XLOC_000783	XLOC_000783	Solyc00g033860.1,Solyc00g033870.1	chr00:12802585-12804730	CK	ABA	NOTEST	0	0	0	0	1	no change	NA	NA	NA
XLOC_000784	XLOC_000784	Solyc00g033880.1	chr00:12805603-12806669	CK	ABA	NOTEST	0	0	0	0	1	no change	NA	NA	NA
XLOC_000785	XLOC_000785	Solyc00g033890.1	chr00:12807511-12808207	CK	ABA	NOTEST	0	0	0	0	1	no change	NA	NA	NA
XLOC_000786	XLOC_000786	Solyc00g033990.1	chr00:12808587-12809286	CK	ABA	NOTEST	0	0	0	0	1	no change	NA	GO:0008080(N-acetyltransferase activity),GO:0016747(transferase activity, transferring acyl groups other than amino-acyl groups),GO:0008152(metabolic process)	NA
XLOC_000787	XLOC_000787	Solyc00g034810.1	chr00:12856696-12858684	CK	ABA	NOTEST	0	0	0	0	1	no change	NA	NA	NA
XLOC_000788	XLOC_000788	Solyc00g035010.1	chr00:12867876-12870538	CK	ABA	NOTEST	0	0	0	0	1	no change	NA	NA	NA
XLOC_000789	XLOC_000789	Solyc00g036530.1	chr00:12957183-12957339	CK	ABA	NOTEST	0	0	0	0	1	no change	NA	NA	NA
XLOC_000790	XLOC_000790	Solyc00g036540.1	chr00:12958853-12959135	CK	ABA	NOTEST	0	0	0	0	1	no change	NA	GO:0003735(structural constituent of ribosome),GO:0006412(translation),GO:0005622(intracellular),GO:0005840(ribosome),GO:0016740(transferase activity),GO:0015934(large ribosomal subunit),GO:0003723(RNA binding)	NA
XLOC_000791	XLOC_000791	Solyc00g036740.1	chr00:12965047-12965847	CK	ABA	NOTEST	0	0	0	0	1	no change	NA	NA	NA
XLOC_000792	XLOC_000792	Solyc00g036750.1	chr00:12966756-12968177	CK	ABA	NOTEST	0	0	0	0	1	no change	NA	NA	NA
XLOC_000793	XLOC_000793	Solyc00g036960.1	chr00:12980784-12981408	CK	ABA	NOTEST	0	0	0	0	1	no change	NA	NA	NA
XLOC_000794	XLOC_000794	-	chr00:13069448-13070357	CK	ABA	OK	1.05193	1.27669	0.279367	0.172712	0.82265	slightly change	up	NA	NA
XLOC_000795	XLOC_000795	Solyc00g039990.2	chr00:13139766-13141518	CK	ABA	OK	8.31831	11.5136	0.468975	0.982397	0.4033	slightly change	up	NA	NA
XLOC_000796	XLOC_000796	Solyc00g040290.1	chr00:13154799-13157523	CK	ABA	NOTEST	0	0	0	0	1	no change	NA	GO:0016747(transferase activity, transferring acyl groups other than amino-acyl groups)	NA
XLOC_000797	XLOC_000797	Solyc00g041190.1	chr00:13201003-13201240	CK	ABA	NOTEST	0	0	0	0	1	no change	NA	GO:0048037(cofactor binding)	NA
XLOC_000798	XLOC_000798	Solyc00g041210.1	chr00:13202980-13203961	CK	ABA	NOTEST	0	0	0	0	1	no change	NA	NA	NA
XLOC_000799	XLOC_000799	Solyc00g042120.1	chr00:13248892-13249726	CK	ABA	NOTEST	0	0	0	0	1	no change	NA	GO:0004871(signal transducer activity),GO:0007165(signal transduction),GO:0016021(integral to membrane)	NA
XLOC_000800	XLOC_000800	Solyc00g042840.1	chr00:13287274-13288411	CK	ABA	OK	0.623539	1.2457	0.998403	0.897652	0.33715	slightly change	up	NA	NA
XLOC_000801	XLOC_000801	-	chr00:13370446-13370748	CK	ABA	NOTEST	0.718622	0	#NAME?	0	1	no change	down	NA	NA
XLOC_000802	XLOC_000802	-	chr00:13371268-13374957	CK	ABA	OK	0.986438	0.444053	-1.1515	-1.11527	0.19595	slightly change	down	NA	NA
XLOC_000803	XLOC_000803	-	chr00:13371268-13374957	CK	ABA	NOTEST	0.194509	0	#NAME?	0	1	no change	down	NA	NA
XLOC_000804	XLOC_000804	-	chr00:13375082-13375631	CK	ABA	OK	0.821217	0.351181	-1.22555	-0.909877	0.5384	slightly change	down	NA	NA
XLOC_000805	XLOC_000805	Solyc00g044750.1	chr00:13386520-13389758	CK	ABA	OK	0.543051	0.750142	0.466076	0.229823	0.7508	slightly change	up	GO:0003676(nucleic acid binding)	NA
XLOC_000806	XLOC_000806	-	chr00:13395011-13395763	CK	ABA	OK	2.16876	5.01736	1.21006	0.806613	0.4445	slightly change	up	NA	NA
XLOC_000807	XLOC_000807	Solyc00g046570.1	chr00:13474169-13475687	CK	ABA	NOTEST	0	0	0	0	1	no change	NA	NA	NA
XLOC_000808	XLOC_000808	Solyc00g046580.1	chr00:13475896-13477406	CK	ABA	NOTEST	0	0.0186983	inf	0	1	no change	up	NA	NA
XLOC_000809	XLOC_000809	Solyc00g047180.1	chr00:13504695-13504953	CK	ABA	NOTEST	0	0	0	0	1	no change	NA	NA	NA
XLOC_000810	XLOC_000810	Solyc00g047200.1	chr00:13508145-13508379	CK	ABA	NOTEST	0	0	0	0	1	no change	NA	GO:0009055(electron carrier activity),GO:0016491(oxidoreductase activity),GO:0016020(membrane),GO:0022904(respiratory electron transport chain)	NA
XLOC_000811	XLOC_000811	Solyc00g047700.2	chr00:13529336-13532748	CK	ABA	OK	34.4564	70.9393	1.04181	1.60357	0.02545	yes	up	NA	NA
XLOC_000812	XLOC_000812	Solyc00g047810.1	chr00:13538151-13538514	CK	ABA	OK	1.46748	1.94681	0.40777	0.562416	0.81175	slightly change	up	NA	NA
XLOC_000813	XLOC_000813	Solyc00g049210.1	chr00:13605544-13607314	CK	ABA	NOTEST	0.0680711	0.0500579	-0.443444	0	1	slightly change	down	GO:0006461(protein complex assembly),GO:0008535(respiratory chain complex IV assembly),GO:0016020(membrane)	NA
XLOC_000814	XLOC_000814	Solyc00g049520.2	chr00:13621034-13622311	CK	ABA	OK	6.21948	13.5816	1.12679	2.3074	0.11	slightly change	up	NA	NA
XLOC_000815	XLOC_000815	Solyc00g052540.1	chr00:13768659-13769331	CK	ABA	NOTEST	0	0	0	0	1	no change	NA	NA	NA
XLOC_000816	XLOC_000816	Solyc00g052940.2	chr00:13784265-13787465	CK	ABA	NOTEST	0.208938	0.0482085	-2.11572	0	1	slightly change	down	GO:0016020(membrane)	NA
XLOC_000817	XLOC_000817	Solyc00g055940.1	chr00:13926519-13926903	CK	ABA	NOTEST	0	0	0	0	1	no change	NA	NA	NA
XLOC_000818	XLOC_000818	Solyc00g055970.1	chr00:13929162-13929504	CK	ABA	NOTEST	0	0	0	0	1	no change	NA	NA	NA
XLOC_000819	XLOC_000819	Solyc00g055980.1	chr00:13930130-13931035	CK	ABA	NOTEST	0	0	0	0	1	no change	NA	NA	NA
XLOC_000820	XLOC_000820	Solyc00g056180.1	chr00:13939135-13939327	CK	ABA	NOTEST	0	0	0	0	1	no change	NA	NA	NA
XLOC_000821	XLOC_000821	Solyc00g057280.1	chr00:13989905-13990536	CK	ABA	NOTEST	0	0	0	0	1	no change	NA	GO:0003677(DNA binding),GO:0006355(regulation of transcription, DNA-dependent)	NA
XLOC_000822	XLOC_000822	-	chr00:14013674-14014106	CK	ABA	OK	1909.54	0	#NAME?	#NAME?	0.1684	no change	down	NA	NA
XLOC_000823	XLOC_000823	Solyc00g057880.2	chr00:14015466-14019313	CK	ABA	OK	0.460122	0.668627	0.539186	0.261036	0.70455	slightly change	up	NA	NA
XLOC_000824	XLOC_000824	Solyc00g058280.1	chr00:14036743-14037773	CK	ABA	NOTEST	0	0	0	0	1	no change	NA	NA	NA
XLOC_000825	XLOC_000825	Solyc00g058480.1	chr00:14042517-14043535	CK	ABA	NOTEST	0	0	0	0	1	no change	NA	GO:0006355(regulation of transcription, DNA-dependent),GO:0005634(nucleus)	NA
XLOC_000826	XLOC_000826	Solyc00g058890.1	chr00:14061026-14061437	CK	ABA	NOTEST	0	0	0	0	1	no change	NA	NA	NA
XLOC_000827	XLOC_000827	Solyc00g058900.1	chr00:14062469-14064603	CK	ABA	NOTEST	0	0	0	0	1	no change	NA	GO:0016788(hydrolase activity, acting on ester bonds),GO:0006629(lipid metabolic process)	NA
XLOC_000828	XLOC_000828	Solyc00g059100.2	chr00:14071306-14075040	CK	ABA	OK	5.75732	7.6981	0.419106	0.628054	0.3682	slightly change	up	GO:0005515(protein binding)	NA
XLOC_000829	XLOC_000829	-	chr00:14084148-14087219	CK	ABA	OK	1.11875	0.415971	-1.42733	-1.45578	0.12475	slightly change	down	NA	NA
XLOC_000830	XLOC_000830	-	chr00:14087406-14087887	CK	ABA	OK	1.96913	1.71669	-0.197926	-0.091665	0.8897	no change	down	NA	NA
XLOC_000831	XLOC_000831	-	chr00:14092037-14092681	CK	ABA	OK	0.764806	0.198974	-1.94251	-1.20797	0.35615	slightly change	down	NA	NA
XLOC_000832	XLOC_000832	Solyc00g060810.2	chr00:14149227-14151711	CK	ABA	OK	38.9444	149.985	1.94533	6.66319	5e-05	yes	up	GO:0006952(defense response),GO:0009607(response to biotic stimulus)	NA
XLOC_000833	XLOC_000833	Solyc00g063110.2	chr00:14254013-14255544	CK	ABA	NOTEST	0	0	0	0	1	no change	NA	NA	NA
XLOC_000834	XLOC_000834	Solyc00g063510.1	chr00:14269639-14273200	CK	ABA	NOTEST	0	0	0	0	1	no change	NA	NA	NA
XLOC_000835	XLOC_000835	Solyc00g065610.1	chr00:14363333-14363849	CK	ABA	NOTEST	0	0	0	0	1	no change	NA	NA	NA
XLOC_000836	XLOC_000836	Solyc00g065620.1	chr00:14363962-14364427	CK	ABA	NOTEST	0	0	0	0	1	no change	NA	NA	NA
XLOC_000837	XLOC_000837	Solyc00g065630.1	chr00:14365105-14366692	CK	ABA	NOTEST	0	0	0	0	1	no change	NA	GO:0000398(nuclear mRNA splicing, via spliceosome),GO:0005681(spliceosomal complex)	03040(Spliceosome)
XLOC_000838	XLOC_000838	Solyc00g065930.1	chr00:14375990-14378097	CK	ABA	NOTEST	0	0	0	0	1	no change	NA	NA	NA
XLOC_000839	XLOC_000839	Solyc00g065940.1	chr00:14379502-14379805	CK	ABA	NOTEST	0	0	0	0	1	no change	NA	NA	NA
XLOC_000840	XLOC_000840	Solyc00g066140.1	chr00:14385631-14387174	CK	ABA	NOTEST	0	0	0	0	1	no change	NA	NA	NA
XLOC_000841	XLOC_000841	Solyc00g066150.1	chr00:14387847-14388954	CK	ABA	NOTEST	0	0	0	0	1	no change	NA	GO:0008658(penicillin binding),GO:0009273(peptidoglycan-based cell wall biogenesis)	NA
XLOC_000842	XLOC_000842	Solyc00g066370.1	chr00:14396505-14396682	CK	ABA	OK	86.1646	299.521	1.79749	151.89	0.43435	slightly change	up	NA	NA
XLOC_000843	XLOC_000843	Solyc00g067470.1	chr00:14445429-14445594	CK	ABA	NOTEST	0	0	0	0	1	no change	NA	NA	NA
XLOC_000844	XLOC_000844	Solyc00g068970.2	chr00:14507326-14508646	CK	ABA	OK	177.151	131.578	-0.429057	-1.78258	0.08515	slightly change	down	NA	NA
XLOC_000845	XLOC_000845	Solyc00g071180.2	chr00:14602006-14605548	CK	ABA	NOTEST	0	0	0	0	1	no change	NA	GO:0004869(cysteine-type endopeptidase inhibitor activity)	NA
XLOC_000846	XLOC_000846	Solyc00g071580.1	chr00:14619422-14620651	CK	ABA	NOTEST	0	0	0	0	1	no change	NA	NA	NA
XLOC_000847	XLOC_000847	Solyc00g071590.1	chr00:14621936-14622314	CK	ABA	NOTEST	0	0	0	0	1	no change	NA	GO:0005097(Rab GTPase activator activity),GO:0032313(regulation of Rab GTPase activity),GO:0005622(intracellular)	NA
XLOC_000848	XLOC_000848	Solyc00g071600.1	chr00:14622420-14623259	CK	ABA	NOTEST	0	0	0	0	1	no change	NA	NA	NA
XLOC_000849	XLOC_000849	Solyc00g072100.2	chr00:14643321-14644371	CK	ABA	OK	14.5347	12.1861	-0.254259	-0.634287	0.51555	slightly change	down	NA	NA
XLOC_000850	XLOC_000850	Solyc00g072400.2	chr00:14656060-14657444	CK	ABA	NOTEST	0	0	0	0	1	no change	NA	GO:0004601(peroxidase activity),GO:0020037(heme binding),GO:0006979(response to oxidative stress),GO:0055114(oxidation-reduction process)	NA
XLOC_000851	XLOC_000851	Solyc00g073200.1	chr00:14688065-14690306	CK	ABA	NOTEST	0	0	0	0	1	no change	NA	NA	NA
XLOC_000852	XLOC_000852	Solyc00g074810.1	chr00:14755625-14756735	CK	ABA	NOTEST	0	0	0	0	1	no change	NA	GO:0009294(DNA mediated transformation)	NA
XLOC_000853	XLOC_000853	Solyc00g074830.1	chr00:14758998-14759651	CK	ABA	NOTEST	0	0	0	0	1	no change	NA	GO:0016226(iron-sulfur cluster assembly)	NA
XLOC_000854	XLOC_000854	Solyc00g075440.1	chr00:14781132-14782088	CK	ABA	NOTEST	0	0	0	0	1	no change	NA	NA	NA
XLOC_000855	XLOC_000855	Solyc00g075450.2	chr00:14784184-14785509	CK	ABA	NOTEST	1.55884	0	#NAME?	0	1	no change	down	NA	NA
XLOC_000856	XLOC_000856	Solyc00g076250.1	chr00:14817326-14818129	CK	ABA	NOTEST	0	0	0	0	1	no change	NA	NA	NA
XLOC_000857	XLOC_000857	Solyc00g080750.2	chr00:15001200-15002917	CK	ABA	OK	2.57657	0.531292	-2.27787	-1.5875	0.04365	yes	down	NA	NA
XLOC_000858	XLOC_000858	Solyc00g082150.2	chr00:15059635-15061824	CK	ABA	OK	56.5831	58.2715	0.0424186	0.135181	0.8597	no change	up	GO:0005515(protein binding)	NA
XLOC_000859	XLOC_000859	Solyc00g084650.1	chr00:15158844-15159799	CK	ABA	NOTEST	0	0	0	0	1	no change	NA	NA	NA
XLOC_000860	XLOC_000860	Solyc00g084750.2,Solyc00g084760.1	chr00:15162738-15165243	CK	ABA	OK	0.835259	0.81552	-0.0345042	-0.0220042	0.98	no change	down	NA	NA
XLOC_000861	XLOC_000861	Solyc00g084770.1	chr00:15166036-15166333	CK	ABA	OK	4.3745	1.62889	-1.42522	-2.66697	0.4713	slightly change	down	GO:0016788(hydrolase activity, acting on ester bonds)	NA
XLOC_000862	XLOC_000862	Solyc00g085070.2	chr00:15174911-15178624	CK	ABA	OK	22.1102	22.9192	0.0518448	0.15676	0.85335	no change	up	GO:0004506(squalene monooxygenase activity),GO:0050660(flavin adenine dinucleotide binding),GO:0055114(oxidation-reduction process),GO:0016021(integral to membrane)	00100(Steroid biosynthesis)
XLOC_000863	XLOC_000863	Solyc00g085370.1	chr00:15190130-15190490	CK	ABA	NOTEST	0	0	0	0	1	no change	NA	NA	NA
XLOC_000864	XLOC_000864	Solyc00g085770.1	chr00:15203491-15203683	CK	ABA	NOTEST	0	0	0	0	1	no change	NA	NA	NA
XLOC_000865	XLOC_000865	Solyc00g085780.1	chr00:15205406-15205625	CK	ABA	NOTEST	0	0	0	0	1	no change	NA	NA	NA
XLOC_000866	XLOC_000866	Solyc00g088080.1	chr00:15293960-15294497	CK	ABA	NOTEST	0	0	0	0	1	no change	NA	GO:0009116(nucleoside metabolic process)	NA
XLOC_000867	XLOC_000867	Solyc00g088090.1	chr00:15294616-15297598	CK	ABA	NOTEST	0	0	0	0	1	no change	NA	NA	NA
XLOC_000868	XLOC_000868	Solyc00g090120.1	chr00:15373571-15374202	CK	ABA	NOTEST	0	0	0	0	1	no change	NA	NA	NA
XLOC_000869	XLOC_000869	Solyc00g090430.2	chr00:15385845-15387850	CK	ABA	OK	0.373358	1.45391	1.96131	0.986643	0.2119	slightly change	up	NA	NA
XLOC_000870	XLOC_000870	Solyc00g090630.1	chr00:15391877-15392527	CK	ABA	NOTEST	0	0	0	0	1	no change	NA	NA	NA
XLOC_000871	XLOC_000871	Solyc00g090640.1	chr00:15392839-15393307	CK	ABA	NOTEST	0	0	0	0	1	no change	NA	NA	NA
XLOC_000872	XLOC_000872	Solyc00g090650.1	chr00:15393349-15394960	CK	ABA	NOTEST	0	0	0	0	1	no change	NA	NA	NA
XLOC_000873	XLOC_000873	Solyc00g090660.1	chr00:15395082-15395274	CK	ABA	NOTEST	0	0	0	0	1	no change	NA	NA	NA
XLOC_000874	XLOC_000874	Solyc00g090860.1	chr00:15399664-15400108	CK	ABA	NOTEST	0	0	0	0	1	no change	NA	NA	NA
XLOC_000875	XLOC_000875	Solyc00g090870.2	chr00:15402266-15403043	CK	ABA	OK	5.23961	3.69799	-0.502719	-0.770034	0.48845	slightly change	down	GO:0005515(protein binding)	NA
XLOC_000876	XLOC_000876	Solyc00g092880.1	chr00:15477605-15477812	CK	ABA	NOTEST	0	0	0	0	1	no change	NA	NA	NA
XLOC_000877	XLOC_000877	Solyc00g092890.1	chr00:15477931-15478285	CK	ABA	NOTEST	0	0	0	0	1	no change	NA	NA	NA
XLOC_000878	XLOC_000878	Solyc00g092900.1	chr00:15479918-15481179	CK	ABA	NOTEST	0	0	0	0	1	no change	NA	NA	NA
XLOC_000879	XLOC_000879	Solyc00g093000.1	chr00:15483542-15484832	CK	ABA	OK	8.17935	9.38876	0.198949	0.205556	0.7706	no change	up	NA	NA
XLOC_000880	XLOC_000880	Solyc00g093310.1	chr00:15494597-15496381	CK	ABA	NOTEST	0	0	0	0	1	no change	NA	NA	NA
XLOC_000881	XLOC_000881	Solyc00g094010.1	chr00:15519581-15520642	CK	ABA	NOTEST	0	0	0	0	1	no change	NA	NA	NA
XLOC_000882	XLOC_000882	Solyc00g094020.1	chr00:15521554-15524994	CK	ABA	NOTEST	0	0	0	0	1	no change	NA	NA	NA
XLOC_000883	XLOC_000883	Solyc00g094520.1	chr00:15539101-15539287	CK	ABA	NOTEST	45.9244	52.1759	0.184123	0	1	no change	up	NA	NA
XLOC_000884	XLOC_000884	Solyc00g094530.1	chr00:15539926-15540316	CK	ABA	OK	2.17364	2.55856	0.235224	0.346672	0.86035	no change	up	GO:0055114(oxidation-reduction process),GO:0016020(membrane)	00190(Oxidative phosphorylation)
XLOC_000885	XLOC_000885	Solyc00g094550.1	chr00:15541768-15542002	CK	ABA	NOTEST	0	0	0	0	1	no change	NA	NA	NA
XLOC_000886	XLOC_000886	Solyc00g095450.1	chr00:15573491-15574412	CK	ABA	NOTEST	0	0	0	0	1	no change	NA	GO:0005515(protein binding)	NA
XLOC_000887	XLOC_000887	Solyc00g095860.1	chr00:15591226-15591898	CK	ABA	NOTEST	0	0	0	0	1	no change	NA	GO:0016740(transferase activity),GO:0030170(pyridoxal phosphate binding),GO:0009058(biosynthetic process),GO:0016769(transferase activity, transferring nitrogenous groups)	NA
XLOC_000888	XLOC_000888	Solyc00g096060.1	chr00:15597456-15599369	CK	ABA	NOTEST	0	0	0	0	1	no change	NA	GO:0016787(hydrolase activity)	NA
XLOC_000889	XLOC_000889	Solyc00g096460.1	chr00:15612029-15614634	CK	ABA	OK	345.864	1992.97	2.52664	611.604	0.45985	slightly change	up	NA	NA
XLOC_000890	XLOC_000890	Solyc00g098560.2	chr00:15690698-15692244	CK	ABA	OK	0.611027	0.398905	-0.615191	-0.250776	0.83045	slightly change	down	GO:0016788(hydrolase activity, acting on ester bonds),GO:0006629(lipid metabolic process)	NA
XLOC_000891	XLOC_000891	Solyc00g099160.1	chr00:15714221-15714572	CK	ABA	NOTEST	0	0	0	0	1	no change	NA	NA	NA
XLOC_000892	XLOC_000892	Solyc00g099460.1	chr00:15724451-15726504	CK	ABA	NOTEST	0	0	0	0	1	no change	NA	NA	NA
XLOC_000893	XLOC_000893	Solyc00g099580.1	chr00:15730750-15733958	CK	ABA	NOTEST	0.307015	0.220234	-0.479275	0	1	slightly change	down	GO:0003700(sequence-specific DNA binding transcription factor activity),GO:0043565(sequence-specific DNA binding),GO:0006355(regulation of transcription, DNA-dependent),GO:0003840(gamma-glutamyltransferase activity)	NA
XLOC_000894	XLOC_000894	Solyc00g101700.1	chr00:15803097-15805394	CK	ABA	NOTEST	0	0	0	0	1	no change	NA	GO:0004672(protein kinase activity),GO:0005524(ATP binding),GO:0006468(protein phosphorylation)	04010(MAPK signaling pathway)
XLOC_000895	XLOC_000895	Solyc00g102000.1	chr00:15817206-15817401	CK	ABA	NOTEST	0	0	0	0	1	no change	NA	NA	NA
XLOC_000896	XLOC_000896	Solyc00g104320.1	chr00:15900441-15900705	CK	ABA	NOTEST	0	0	0	0	1	no change	NA	NA	NA
XLOC_000897	XLOC_000897	Solyc00g104330.1	chr00:15901799-15902496	CK	ABA	NOTEST	0	0	0	0	1	no change	NA	NA	NA
XLOC_000898	XLOC_000898	Solyc00g104940.1	chr00:15921237-15922811	CK	ABA	NOTEST	0	0	0	0	1	no change	NA	NA	NA
XLOC_000899	XLOC_000899	-	chr00:15924822-15927210	CK	ABA	OK	0.574647	0.849622	0.564146	0.476025	0.57365	slightly change	up	NA	NA
XLOC_000900	XLOC_000900	Solyc00g105340.1	chr00:15935781-15936904	CK	ABA	NOTEST	0	0	0	0	1	no change	NA	NA	NA
XLOC_000901	XLOC_000901	Solyc00g105350.1	chr00:15937470-15939210	CK	ABA	NOTEST	0.0513906	0	#NAME?	0	1	no change	down	NA	NA
XLOC_000902	XLOC_000902	Solyc00g107050.1	chr00:15998052-15998487	CK	ABA	NOTEST	0	0	0	0	1	no change	NA	GO:0003677(DNA binding),GO:0043565(sequence-specific DNA binding),GO:0005622(intracellular)	NA
XLOC_000903	XLOC_000903	-	chr00:16015120-16015547	CK	ABA	OK	1.38049	1.31896	-0.0657772	-0.0376026	0.96115	no change	down	NA	NA
XLOC_000904	XLOC_000904	-	chr00:16023003-16026348	CK	ABA	OK	2.37594	2.30222	-0.0454752	-0.034574	0.97855	no change	down	NA	NA
XLOC_000905	XLOC_000905	-	chr00:16023003-16026348	CK	ABA	OK	8.73264	14.6099	0.742461	1.16639	0.09455	slightly change	up	NA	NA
XLOC_000906	XLOC_000906	Solyc00g108550.1	chr00:16054982-16056017	CK	ABA	NOTEST	0	0	0	0	1	no change	NA	NA	NA
XLOC_000907	XLOC_000907	Solyc00g109450.1	chr00:16087314-16087464	CK	ABA	NOTEST	0	0	0	0	1	no change	NA	NA	NA
XLOC_000908	XLOC_000908	Solyc00g109850.1	chr00:16098718-16099912	CK	ABA	NOTEST	0	0	0	0	1	no change	NA	NA	NA
XLOC_000909	XLOC_000909	Solyc00g110060.1	chr00:16105947-16106187	CK	ABA	NOTEST	0	0	0	0	1	no change	NA	NA	NA
XLOC_000910	XLOC_000910	Solyc00g110370.1	chr00:16119607-16119952	CK	ABA	OK	1.31098	0	#NAME?	#NAME?	0.03735	no change	down	NA	NA
XLOC_000911	XLOC_000911	Solyc00g110870.2	chr00:16134483-16136848	CK	ABA	NOTEST	0.0669218	0.0166478	-2.00714	0	1	slightly change	down	GO:0004672(protein kinase activity),GO:0005524(ATP binding),GO:0006468(protein phosphorylation),GO:0005515(protein binding)	NA
XLOC_000912	XLOC_000912	Solyc00g112180.1,Solyc00g112190.2	chr00:16182667-16183977	CK	ABA	NOTEST	0	0	0	0	1	no change	NA	NA	NA
XLOC_000913	XLOC_000913	Solyc00g112600.1	chr00:16197499-16197652	CK	ABA	NOTEST	0	0	0	0	1	no change	NA	GO:0022857(transmembrane transporter activity),GO:0055085(transmembrane transport),GO:0016021(integral to membrane)	NA
XLOC_000914	XLOC_000914	Solyc00g112830.1	chr00:16204770-16205570	CK	ABA	NOTEST	0	0	0	0	1	no change	NA	GO:0016491(oxidoreductase activity),GO:0008152(metabolic process)	NA
XLOC_000915	XLOC_000915	Solyc00g112930.2	chr00:16205696-16207501	CK	ABA	NOTEST	0	0	0	0	1	no change	NA	NA	NA
XLOC_000916	XLOC_000916	Solyc00g113230.1	chr00:16216237-16216489	CK	ABA	NOTEST	0	0	0	0	1	no change	NA	NA	NA
XLOC_000917	XLOC_000917	Solyc00g113330.1	chr00:16219769-16220021	CK	ABA	NOTEST	0	0	0	0	1	no change	NA	NA	NA
XLOC_000918	XLOC_000918	Solyc00g113730.1	chr00:16233854-16234358	CK	ABA	NOTEST	0	0	0	0	1	no change	NA	NA	NA
XLOC_000919	XLOC_000919	Solyc00g113740.1	chr00:16234482-16234644	CK	ABA	NOTEST	0	0	0	0	1	no change	NA	NA	NA
XLOC_000920	XLOC_000920	Solyc00g113750.1	chr00:16236338-16237414	CK	ABA	NOTEST	0	0	0	0	1	no change	NA	NA	NA
XLOC_000921	XLOC_000921	Solyc00g117450.2	chr00:16363641-16364389	CK	ABA	NOTEST	0	0	0	0	1	no change	NA	NA	NA
XLOC_000922	XLOC_000922	Solyc00g117650.1	chr00:16373204-16373450	CK	ABA	NOTEST	0	0	0	0	1	no change	NA	NA	NA
XLOC_000923	XLOC_000923	-	chr00:16394724-16397958	CK	ABA	OK	2.01488	2.49459	0.308108	0.332281	0.74015	slightly change	up	NA	NA
XLOC_000924	XLOC_000924	Solyc00g118680.2	chr00:16398132-16401236	CK	ABA	OK	1.00151	0.34748	-1.52718	-0.729239	0.5985	slightly change	down	NA	NA
XLOC_000925	XLOC_000925	Solyc00g118690.1	chr00:16398132-16401236	CK	ABA	OK	1.03455	1.31644	0.34763	0.217528	0.7669	slightly change	up	GO:0055114(oxidation-reduction process),GO:0016020(membrane)	NA
XLOC_000926	XLOC_000926	Solyc00g120120.1	chr00:16439720-16440143	CK	ABA	NOTEST	0	0	0	0	1	no change	NA	NA	NA
XLOC_000927	XLOC_000927	Solyc00g120930.1	chr00:16469781-16470453	CK	ABA	NOTEST	0	0	0	0	1	no change	NA	NA	04626(Plant-pathogen interaction)
XLOC_000928	XLOC_000928	Solyc00g121230.1	chr00:16477228-16480355	CK	ABA	NOTEST	0	0	0	0	1	no change	NA	NA	NA
XLOC_000929	XLOC_000929	Solyc00g121730.1	chr00:16494359-16496275	CK	ABA	NOTEST	0.355076	0.311998	-0.186595	0	1	no change	down	NA	NA
XLOC_000930	XLOC_000930	Solyc00g122530.1	chr00:16522452-16522815	CK	ABA	NOTEST	0	0	0	0	1	no change	NA	GO:0055085(transmembrane transport),GO:0016021(integral to membrane)	NA
XLOC_000931	XLOC_000931	-	chr00:16548895-16549492	CK	ABA	OK	0.9587	0.337216	-1.50741	-1.04763	0.41875	slightly change	down	NA	NA
XLOC_000932	XLOC_000932	Solyc00g124840.1	chr00:16599564-16599990	CK	ABA	NOTEST	0	0	0	0	1	no change	NA	GO:0019028(viral capsid)	NA
XLOC_000933	XLOC_000933	Solyc00g124850.1	chr00:16600038-16600332	CK	ABA	NOTEST	0	0	0	0	1	no change	NA	GO:0019069(viral capsid assembly)	NA
XLOC_000934	XLOC_000934	Solyc00g125580.1	chr00:16625579-16626763	CK	ABA	OK	1.1812	0.700893	-0.752989	-0.635581	0.63045	slightly change	down	GO:0008234(cysteine-type peptidase activity),GO:0006508(proteolysis)	NA
XLOC_000935	XLOC_000935	-	chr00:16636610-16637658	CK	ABA	NOTEST	0.429636	0.329469	-0.382973	0	1	slightly change	down	NA	NA
XLOC_000936	XLOC_000936	Solyc00g125990.1	chr00:16638275-16639513	CK	ABA	OK	0.746019	0.0593544	-3.65179	-0.886401	0.3059	slightly change	down	GO:0008137(NADH dehydrogenase (ubiquinone) activity),GO:0042773(ATP synthesis coupled electron transport),GO:0055114(oxidation-reduction process)	NA
XLOC_000937	XLOC_000937	Solyc00g126420.1	chr00:16646673-16646991	CK	ABA	NOTEST	0	0	0	0	1	no change	NA	NA	NA
XLOC_000938	XLOC_000938	Solyc00g126440.1	chr00:16649093-16649769	CK	ABA	NOTEST	0	0	0	0	1	no change	NA	NA	NA
XLOC_000939	XLOC_000939	Solyc00g127540.1	chr00:16683470-16683773	CK	ABA	NOTEST	0	0	0	0	1	no change	NA	NA	NA
XLOC_000940	XLOC_000940	Solyc00g127550.1	chr00:16683925-16684375	CK	ABA	NOTEST	0	0	0	0	1	no change	NA	GO:0004748(ribonucleoside-diphosphate reductase activity, thioredoxin disulfide as acceptor),GO:0006260(DNA replication),GO:0055114(oxidation-reduction process),GO:0005971(ribonucleoside-diphosphate reductase complex)	NA
XLOC_000941	XLOC_000941	Solyc00g127560.1	chr00:16685496-16686687	CK	ABA	NOTEST	0	0	0	0	1	no change	NA	GO:0004748(ribonucleoside-diphosphate reductase activity, thioredoxin disulfide as acceptor),GO:0005524(ATP binding),GO:0006260(DNA replication),GO:0055114(oxidation-reduction process),GO:0005971(ribonucleoside-diphosphate reductase complex)	NA
XLOC_000942	XLOC_000942	Solyc00g127670.1	chr00:16688666-16689988	CK	ABA	OK	5.05267	6.86205	0.441595	0.762124	0.59365	slightly change	up	NA	NA
XLOC_000943	XLOC_000943	Solyc00g127870.2	chr00:16693546-16696720	CK	ABA	NOTEST	0	0.175804	inf	0	1	no change	up	NA	NA
XLOC_000944	XLOC_000944	-	chr00:16758864-16759394	CK	ABA	OK	1.66697	0.655352	-1.34689	-0.569975	0.4142	slightly change	down	NA	NA
XLOC_000945	XLOC_000945	Solyc00g129980.1	chr00:16766194-16766371	CK	ABA	NOTEST	0	0	0	0	1	no change	NA	NA	NA
XLOC_000946	XLOC_000946	Solyc00g130180.1	chr00:16769873-16770398	CK	ABA	NOTEST	0	0	0	0	1	no change	NA	NA	NA
XLOC_000947	XLOC_000947	Solyc00g130190.1	chr00:16770464-16774569	CK	ABA	NOTEST	0	0	0	0	1	no change	NA	GO:0004516(nicotinate phosphoribosyltransferase activity),GO:0009435(NAD biosynthetic process),GO:0005737(cytoplasm)	NA
XLOC_000948	XLOC_000948	Solyc00g130690.1	chr00:16786683-16787637	CK	ABA	NOTEST	0	0	0	0	1	no change	NA	NA	NA
XLOC_000949	XLOC_000949	Solyc00g130700.1	chr00:16788729-16789380	CK	ABA	NOTEST	0	0	0	0	1	no change	NA	NA	NA
XLOC_000950	XLOC_000950	Solyc00g130810.1	chr00:16792458-16792890	CK	ABA	NOTEST	0	0	0	0	1	no change	NA	GO:0051082(unfolded protein binding)	NA
XLOC_000951	XLOC_000951	Solyc00g131610.1	chr00:16816708-16817285	CK	ABA	NOTEST	0	0	0	0	1	no change	NA	NA	NA
XLOC_000952	XLOC_000952	-	chr00:16863203-16865065	CK	ABA	OK	0.739896	0.415376	-0.832904	-0.607079	0.4856	slightly change	down	NA	NA
XLOC_000953	XLOC_000953	Solyc00g133110.1	chr00:16865395-16868819	CK	ABA	NOTEST	0	0	0	0	1	no change	NA	NA	NA
XLOC_000954	XLOC_000954	Solyc00g133710.1	chr00:16885051-16885860	CK	ABA	NOTEST	0	0	0	0	1	no change	NA	NA	NA
XLOC_000955	XLOC_000955	Solyc00g133720.1	chr00:16887393-16889185	CK	ABA	NOTEST	0	0	0	0	1	no change	NA	NA	NA
XLOC_000956	XLOC_000956	Solyc00g134620.1	chr00:16915001-16918898	CK	ABA	NOTEST	0	0	0	0	1	no change	NA	GO:0016747(transferase activity, transferring acyl groups other than amino-acyl groups)	NA
XLOC_000957	XLOC_000957	Solyc00g134840.1	chr00:16923639-16924086	CK	ABA	NOTEST	0	0	0	0	1	no change	NA	GO:0055085(transmembrane transport)	NA
XLOC_000958	XLOC_000958	Solyc00g135040.1	chr00:16927446-16928307	CK	ABA	NOTEST	0	0	0	0	1	no change	NA	NA	NA
XLOC_000959	XLOC_000959	Solyc00g135050.1	chr00:16928849-16929278	CK	ABA	NOTEST	0	0	0	0	1	no change	NA	GO:0003700(sequence-specific DNA binding transcription factor activity),GO:0006355(regulation of transcription, DNA-dependent)	NA
XLOC_000960	XLOC_000960	Solyc00g135260.1	chr00:16934542-16937288	CK	ABA	NOTEST	0	0	0	0	1	no change	NA	GO:0016747(transferase activity, transferring acyl groups other than amino-acyl groups)	NA
XLOC_000961	XLOC_000961	Solyc00g136260.1	chr00:16968155-16969375	CK	ABA	OK	48.9865	23.3796	-1.06713	-3.45071	0.05345	slightly change	down	NA	NA
XLOC_000962	XLOC_000962	Solyc00g136560.2	chr00:16976230-16976970	CK	ABA	OK	19.5143	13.56	-0.525177	-1.28467	0.2444	slightly change	down	GO:0016765(transferase activity, transferring alkyl or aryl (other than methyl) groups)	NA
XLOC_000963	XLOC_000963	Solyc00g139760.1	chr00:17079123-17083016	CK	ABA	NOTEST	0	0	0	0	1	no change	NA	NA	NA
XLOC_000964	XLOC_000964	Solyc00g140060.2	chr00:17088791-17091441	CK	ABA	OK	39.2901	33.3541	-0.236298	-0.721124	0.4205	no change	down	GO:0004252(serine-type endopeptidase activity),GO:0006508(proteolysis)	NA
XLOC_000965	XLOC_000965	Solyc00g141360.1	chr00:17132319-17133214	CK	ABA	NOTEST	0	0	0	0	1	no change	NA	NA	NA
XLOC_000966	XLOC_000966	Solyc00g141560.1	chr00:17136973-17138489	CK	ABA	NOTEST	0	0.611275	inf	0	1	no change	up	NA	NA
XLOC_000967	XLOC_000967	Solyc00g142160.1	chr00:17156361-17156679	CK	ABA	NOTEST	0	0	0	0	1	no change	NA	NA	NA
XLOC_000968	XLOC_000968	Solyc00g142170.2	chr00:17156702-17158111	CK	ABA	NOTEST	0	0.175596	inf	0	1	no change	up	NA	NA
XLOC_000969	XLOC_000969	Solyc00g143770.1	chr00:17206472-17209005	CK	ABA	OK	26.9826	103.719	1.94258	0.985173	0.15195	slightly change	up	NA	NA
XLOC_000970	XLOC_000970	-	chr00:17289531-17289972	CK	ABA	OK	13.5294	14.2054	0.0703436	0.0757977	0.9168	no change	up	NA	NA
XLOC_000971	XLOC_000971	Solyc00g147570.2	chr00:17325996-17328442	CK	ABA	NOTEST	0	0	0	0	1	no change	NA	GO:0003779(actin binding)	NA
XLOC_000972	XLOC_000972	Solyc00g147770.1	chr00:17332933-17334484	CK	ABA	OK	0.90518	1.08532	0.261841	0.253395	0.7886	slightly change	up	GO:0046983(protein dimerization activity)	NA
XLOC_000973	XLOC_000973	Solyc00g149970.2	chr00:17400230-17402637	CK	ABA	NOTEST	0	0	0	0	1	no change	NA	NA	NA
XLOC_000974	XLOC_000974	Solyc00g153680.1	chr00:17514264-17515884	CK	ABA	OK	0.844553	0.374413	-1.17356	-0.441024	0.51445	slightly change	down	GO:0004672(protein kinase activity),GO:0005524(ATP binding),GO:0006468(protein phosphorylation)	NA
XLOC_000975	XLOC_000975	Solyc00g156980.2	chr00:17613646-17614823	CK	ABA	NOTEST	0.0930274	0.221502	1.25159	0	1	slightly change	up	GO:0016614(oxidoreductase activity, acting on CH-OH group of donors),GO:0050660(flavin adenine dinucleotide binding),GO:0055114(oxidation-reduction process)	NA
XLOC_000976	XLOC_000976	Solyc00g157180.2	chr00:17621248-17622707	CK	ABA	OK	0.491979	0.87323	0.827764	0.491758	0.5976	slightly change	up	NA	NA
XLOC_000977	XLOC_000977	-	chr00:17632624-17633398	CK	ABA	OK	4.76347	5.58172	0.228699	0.199405	0.8309	no change	up	NA	NA
XLOC_000978	XLOC_000978	-	chr00:17730243-17730463	CK	ABA	OK	1590.86	2247.86	0.498749	40.5846	0.2178	slightly change	up	NA	NA
XLOC_000979	XLOC_000979	Solyc00g165080.1	chr00:17854862-17855291	CK	ABA	NOTEST	0	0	0	0	1	no change	NA	NA	NA
XLOC_000980	XLOC_000980	Solyc00g165090.1	chr00:17856378-17856907	CK	ABA	NOTEST	0	0	0	0	1	no change	NA	NA	NA
XLOC_000981	XLOC_000981	-	chr00:17864133-17864819	CK	ABA	OK	1.13527	1.40234	0.304803	0.171208	0.81965	slightly change	up	NA	NA
XLOC_000982	XLOC_000982	-	chr00:17865014-17865723	CK	ABA	OK	1.11764	1.79428	0.682951	0.304424	0.6744	slightly change	up	NA	NA
XLOC_000983	XLOC_000983	-	chr00:17865859-17866437	CK	ABA	OK	4.23115	10.8702	1.36126	1.20486	0.09675	slightly change	up	NA	NA
XLOC_000984	XLOC_000984	Solyc00g166190.1	chr00:17887333-17887519	CK	ABA	NOTEST	0	0	0	0	1	no change	NA	NA	NA
XLOC_000985	XLOC_000985	Solyc00g166690.1	chr00:17901789-17903651	CK	ABA	NOTEST	0	0	0	0	1	no change	NA	NA	NA
XLOC_000986	XLOC_000986	Solyc00g168200.1	chr00:17945611-17948386	CK	ABA	OK	2.45073	0.245103	-3.32175	-0.886011	0.0281	yes	down	NA	NA
XLOC_000987	XLOC_000987	Solyc00g170210.2	chr00:18004723-18005791	CK	ABA	OK	34.3533	42.522	0.30776	1.08319	0.4954	slightly change	up	NA	NA
XLOC_000988	XLOC_000988	Solyc00g170510.1	chr00:18012464-18013434	CK	ABA	NOTEST	0	0	0	0	1	no change	NA	GO:0030599(pectinesterase activity),GO:0042545(cell wall modification),GO:0005618(cell wall)	NA
XLOC_000989	XLOC_000989	Solyc00g171810.2	chr00:18050016-18051583	CK	ABA	OK	2.69665	1.00409	-1.42527	-1.70812	0.07855	slightly change	down	GO:0015078(hydrogen ion transmembrane transporter activity),GO:0015986(ATP synthesis coupled proton transport),GO:0045263(proton-transporting ATP synthase complex, coupling factor F(o))	NA
XLOC_000990	XLOC_000990	Solyc00g172410.1	chr00:18067958-18070197	CK	ABA	NOTEST	0	0	0	0	1	no change	NA	NA	NA
XLOC_000991	XLOC_000991	Solyc00g174330.2,Solyc00g174340.1	chr00:18119490-18121692	CK	ABA	OK	30.8234	36.3466	0.237793	0.426628	0.5507	no change	up	NA	NA
XLOC_000992	XLOC_000992	-	chr00:18194832-18195192	CK	ABA	OK	2.03448	0.681455	-1.57797	-1.75366	0.4744	slightly change	down	NA	NA
XLOC_000993	XLOC_000993	Solyc00g179240.1	chr00:18259369-18259534	CK	ABA	NOTEST	0	0	0	0	1	no change	NA	GO:0003677(DNA binding),GO:0046983(protein dimerization activity),GO:0043565(sequence-specific DNA binding),GO:0006355(regulation of transcription, DNA-dependent),GO:0005634(nucleus),GO:0003700(sequence-specific DNA binding transcription factor activity)	NA
XLOC_000994	XLOC_000994	Solyc00g179640.1	chr00:18271615-18272350	CK	ABA	NOTEST	0	0	0	0	1	no change	NA	NA	NA
XLOC_000995	XLOC_000995	Solyc00g179840.1	chr00:18277595-18277886	CK	ABA	NOTEST	0	0	0	0	1	no change	NA	NA	NA
XLOC_000996	XLOC_000996	Solyc00g180440.1	chr00:18295503-18295758	CK	ABA	NOTEST	0	0	0	0	1	no change	NA	GO:0003735(structural constituent of ribosome),GO:0019843(rRNA binding),GO:0006412(translation),GO:0005622(intracellular),GO:0005840(ribosome)	NA
XLOC_000997	XLOC_000997	Solyc00g181240.1	chr00:18316576-18316756	CK	ABA	NOTEST	0	0	0	0	1	no change	NA	NA	NA
XLOC_000998	XLOC_000998	Solyc00g183050.1	chr00:18367224-18369241	CK	ABA	OK	0.788552	1.11808	0.50375	0.469038	0.56555	slightly change	up	NA	NA
XLOC_000999	XLOC_000999	Solyc00g183550.1	chr00:18380619-18383381	CK	ABA	NOTEST	0	0	0	0	1	no change	NA	NA	NA
XLOC_001000	XLOC_001000	Solyc00g184350.2	chr00:18403199-18405667	CK	ABA	OK	17.5927	18.0642	0.0381542	0.0935542	0.93095	no change	up	NA	NA
XLOC_001001	XLOC_001001	-	chr00:18428158-18430844	CK	ABA	OK	1.02035	1.23471	0.275114	0.262555	0.69675	slightly change	up	NA	NA
XLOC_001002	XLOC_001002	Solyc00g185750.1	chr00:18442346-18444004	CK	ABA	NOTEST	0	0	0	0	1	no change	NA	GO:0008138(protein tyrosine/serine/threonine phosphatase activity),GO:0006470(protein dephosphorylation)	NA
XLOC_001003	XLOC_001003	Solyc00g186050.1	chr00:18451054-18451940	CK	ABA	OK	5.084	5.56334	0.12999	0.172294	0.8893	no change	up	NA	NA
XLOC_001004	XLOC_001004	-	chr00:18469065-18469845	CK	ABA	NOTEST	0.0755344	0	#NAME?	0	1	no change	down	NA	NA
XLOC_001005	XLOC_001005	Solyc00g187050.2	chr00:18478268-18481034	CK	ABA	NOTEST	0	0.100759	inf	0	1	no change	up	GO:0004177(aminopeptidase activity),GO:0006508(proteolysis),GO:0005622(intracellular)	NA
XLOC_001006	XLOC_001006	Solyc00g188250.1	chr00:18512057-18512462	CK	ABA	NOTEST	0	0	0	0	1	no change	NA	NA	NA
XLOC_001007	XLOC_001007	Solyc00g188750.1	chr00:18526006-18526240	CK	ABA	NOTEST	0	0	0	0	1	no change	NA	NA	NA
XLOC_001008	XLOC_001008	Solyc00g188850.2	chr00:18529691-18531197	CK	ABA	NOTEST	0	0	0	0	1	no change	NA	NA	NA
XLOC_001009	XLOC_001009	Solyc00g196460.1	chr00:18736727-18737078	CK	ABA	NOTEST	0	0	0	0	1	no change	NA	NA	NA
XLOC_001010	XLOC_001010	Solyc00g198360.1	chr00:18788773-18789643	CK	ABA	NOTEST	0	0	0	0	1	no change	NA	NA	NA
XLOC_001011	XLOC_001011	Solyc00g201160.2	chr00:18863395-18865616	CK	ABA	OK	1.33875	1.33853	-0.000230877	-0.000205099	0.98995	no change	down	GO:0004672(protein kinase activity),GO:0005524(ATP binding),GO:0006468(protein phosphorylation)	NA
XLOC_001012	XLOC_001012	Solyc00g201460.1	chr00:18872393-18873456	CK	ABA	NOTEST	0	0	0	0	1	no change	NA	NA	NA
XLOC_001013	XLOC_001013	Solyc00g203660.1	chr00:18930105-18930892	CK	ABA	NOTEST	0	0	0	0	1	no change	NA	GO:0000287(magnesium ion binding),GO:0016984(ribulose-bisphosphate carboxylase activity),GO:0015977(carbon fixation),GO:0009536(plastid)	NA
XLOC_001014	XLOC_001014	Solyc00g206460.1	chr00:19006503-19007274	CK	ABA	OK	3.9168	2.27412	-0.784365	-1.05252	0.33035	slightly change	down	NA	NA
XLOC_001015	XLOC_001015	-	chr00:19039849-19040799	CK	ABA	OK	55.9256	0	#NAME?	#NAME?	0.2093	no change	down	NA	NA
XLOC_001016	XLOC_001016	Solyc00g209460.1	chr00:19085841-19086263	CK	ABA	OK	3.78983	2.10142	-0.850767	-1.62205	0.57095	slightly change	down	GO:0016788(hydrolase activity, acting on ester bonds),GO:0006629(lipid metabolic process)	NA
XLOC_001017	XLOC_001017	Solyc00g209560.1	chr00:19086844-19088523	CK	ABA	NOTEST	0	0	0	0	1	no change	NA	GO:0008234(cysteine-type peptidase activity),GO:0006508(proteolysis)	NA
XLOC_001018	XLOC_001018	Solyc00g210860.1	chr00:19121948-19122209	CK	ABA	NOTEST	0	0	0	0	1	no change	NA	NA	NA
XLOC_001019	XLOC_001019	Solyc00g213960.1	chr00:19203135-19203318	CK	ABA	NOTEST	0	0	0	0	1	no change	NA	NA	NA
XLOC_001020	XLOC_001020	Solyc00g218560.1	chr00:19320843-19323290	CK	ABA	OK	0.490611	0.643122	0.390512	0.23255	0.73175	slightly change	up	NA	NA
XLOC_001021	XLOC_001021	-	chr00:19334772-19335361	CK	ABA	OK	0.856159	0.658084	-0.379608	-0.174398	0.8169	slightly change	down	NA	NA
XLOC_001022	XLOC_001022	-	chr00:19335657-19336162	CK	ABA	NOTEST	0.437987	0.760075	0.795254	0	1	slightly change	up	NA	NA
XLOC_001023	XLOC_001023	Solyc00g227860.1	chr00:19558890-19560303	CK	ABA	OK	5.4614	1.49099	-1.87301	-2.52062	0.0089	yes	down	GO:0016758(transferase activity, transferring hexosyl groups),GO:0008152(metabolic process)	NA
XLOC_001024	XLOC_001024	Solyc00g228260.1	chr00:19569552-19569864	CK	ABA	NOTEST	0	0	0	0	1	no change	NA	NA	NA
XLOC_001025	XLOC_001025	Solyc00g230070.1	chr00:19614384-19614648	CK	ABA	NOTEST	0	0	0	0	1	no change	NA	GO:0016168(chlorophyll binding),GO:0009767(photosynthetic electron transport chain),GO:0019684(photosynthesis, light reaction),GO:0009521(photosystem),GO:0016020(membrane)	NA
XLOC_001026	XLOC_001026	Solyc00g230080.1	chr00:19614703-19615060	CK	ABA	NOTEST	0.824764	0.500286	-0.721227	0	1	slightly change	down	GO:0045156(electron transporter, transferring electrons within the cyclic electron transport pathway of photosynthesis activity),GO:0009772(photosynthetic electron transport in photosystem II),GO:0019684(photosynthesis, light reaction),GO:0030077(plasma membrane light-harvesting complex)	NA
XLOC_001027	XLOC_001027	Solyc00g230280.1	chr00:19618534-19618930	CK	ABA	NOTEST	0	0	0	0	1	no change	NA	NA	NA
XLOC_001028	XLOC_001028	-	chr00:19625304-19625738	CK	ABA	OK	14.7658	11.1881	-0.400303	-0.865498	0.59615	slightly change	down	NA	NA
XLOC_001029	XLOC_001029	Solyc00g231680.1	chr00:19653869-19655403	CK	ABA	NOTEST	0.0841752	0	#NAME?	0	1	no change	down	GO:0004553(hydrolase activity, hydrolyzing O-glycosyl compounds),GO:0005975(carbohydrate metabolic process)	NA
XLOC_001030	XLOC_001030	Solyc00g231780.1	chr00:19656546-19657203	CK	ABA	OK	2.41806	0	#NAME?	#NAME?	0.01515	no change	down	NA	NA
XLOC_001031	XLOC_001031	Solyc00g233480.1	chr00:19698472-19699024	CK	ABA	NOTEST	0	0.0744334	inf	0	1	no change	up	NA	NA
XLOC_001032	XLOC_001032	-	chr00:19899525-19899951	CK	ABA	OK	0	1.49142	inf	#NAME?	0.0096	no change	up	NA	NA
XLOC_001033	XLOC_001033	Solyc00g244280.1	chr00:19965981-19966164	CK	ABA	NOTEST	0	0	0	0	1	no change	NA	NA	NA
XLOC_001034	XLOC_001034	-	chr00:19990332-19991524	CK	ABA	OK	0.51855	2.5533	2.29981	1.21951	0.1028	slightly change	up	NA	NA
XLOC_001035	XLOC_001035	Solyc00g249200.1	chr00:20084436-20085171	CK	ABA	NOTEST	0	0	0	0	1	no change	NA	NA	NA
XLOC_001036	XLOC_001036	-	chr00:20158667-20159375	CK	ABA	OK	0.121846	0.865166	2.82792	1.05391	0.18465	slightly change	up	NA	NA
XLOC_001037	XLOC_001037	-	chr00:20160015-20160495	CK	ABA	OK	1.19033	0	#NAME?	#NAME?	0.0068	no change	down	NA	NA
XLOC_001038	XLOC_001038	Solyc00g254910.1	chr00:20221957-20222743	CK	ABA	NOTEST	0	0	0	0	1	no change	NA	NA	NA
XLOC_001039	XLOC_001039	Solyc00g255510.1	chr00:20235386-20236924	CK	ABA	NOTEST	0	0	0	0	1	no change	NA	GO:0003677(DNA binding),GO:0006355(regulation of transcription, DNA-dependent)	NA
XLOC_001040	XLOC_001040	Solyc00g256710.1	chr00:20263465-20263956	CK	ABA	OK	129.962	124.074	-0.0668866	-0.819358	0.91975	no change	down	NA	NA
XLOC_001041	XLOC_001041	Solyc00g257110.2	chr00:20272520-20276002	CK	ABA	NOTEST	0.0283796	0.0223534	-0.34436	0	1	slightly change	down	GO:0003824(catalytic activity),GO:0008152(metabolic process)	NA
XLOC_001042	XLOC_001042	Solyc00g263210.1	chr00:20417001-20417331	CK	ABA	NOTEST	0	0	0	0	1	no change	NA	NA	NA
XLOC_001043	XLOC_001043	Solyc00g265110.2	chr00:20461889-20462565	CK	ABA	NOTEST	0	0	0	0	1	no change	NA	GO:0003723(RNA binding)	NA
XLOC_001044	XLOC_001044	Solyc00g265510.1	chr00:20470636-20471041	CK	ABA	OK	3195.22	2609.29	-0.292257	-88.3494	0.80005	slightly change	down	NA	NA
XLOC_001045	XLOC_001045	Solyc00g266110.1	chr00:20485474-20485771	CK	ABA	NOTEST	0	0	0	0	1	no change	NA	NA	NA
XLOC_001046	XLOC_001046	Solyc00g268310.1	chr00:20535957-20537976	CK	ABA	NOTEST	0	0	0	0	1	no change	NA	NA	NA
XLOC_001047	XLOC_001047	-	chr00:20538288-20540513	CK	ABA	OK	2.01462	2.12532	0.0771744	0.111077	0.9045	no change	up	NA	NA
XLOC_001048	XLOC_001048	Solyc00g269810.1,Solyc00g275310.1	chr00:20570887-20700200	CK	ABA	OK	8.09852	16.6656	1.04114	1.91483	0.0234	yes	up	NA	NA
XLOC_001049	XLOC_001049	-	chr00:20570887-20700200	CK	ABA	OK	0.297869	1.40692	2.23979	0.87014	0.44055	slightly change	up	NA	NA
XLOC_001050	XLOC_001050	Solyc00g272810.1	chr00:20570887-20700200	CK	ABA	NOTEST	0	0.0828747	inf	0	1	no change	up	GO:0008080(N-acetyltransferase activity),GO:0008152(metabolic process)	NA
XLOC_001051	XLOC_001051	Solyc00g273110.1	chr00:20570887-20700200	CK	ABA	OK	7.72843	7.14885	-0.112466	-0.205126	0.8163	no change	down	NA	NA
XLOC_001052	XLOC_001052	-	chr00:20730730-20730862	CK	ABA	OK	382.375	1012.1	1.40429	876.214	0.58975	slightly change	up	NA	NA
XLOC_001053	XLOC_001053	Solyc00g277510.1	chr00:20749160-20749361	CK	ABA	OK	104.492	188.485	0.851053	42.0995	0.59235	slightly change	up	GO:0045156(electron transporter, transferring electrons within the cyclic electron transport pathway of photosynthesis activity),GO:0009772(photosynthetic electron transport in photosystem II),GO:0019684(photosynthesis, light reaction),GO:0030077(plasma membrane light-harvesting complex)	NA
XLOC_001054	XLOC_001054	Solyc00g278110.2	chr00:20762699-20763657	CK	ABA	NOTEST	0	0	0	0	1	no change	NA	NA	NA
XLOC_001055	XLOC_001055	Solyc00g280110.1	chr00:20807677-20808496	CK	ABA	NOTEST	0	0	0	0	1	no change	NA	NA	NA
XLOC_001056	XLOC_001056	Solyc00g281110.1	chr00:20830499-20830868	CK	ABA	NOTEST	0	0	0	0	1	no change	NA	NA	NA
XLOC_001057	XLOC_001057	Solyc00g283010.1	chr00:20873084-20875201	CK	ABA	NOTEST	0	0	0	0	1	no change	NA	GO:0005524(ATP binding),GO:0016887(ATPase activity),GO:0042626(ATPase activity, coupled to transmembrane movement of substances),GO:0006810(transport),GO:0055085(transmembrane transport),GO:0016021(integral to membrane)	NA
XLOC_001058	XLOC_001058	Solyc00g284510.1	chr00:20907047-20908633	CK	ABA	NOTEST	0	0	0	0	1	no change	NA	NA	NA
XLOC_001059	XLOC_001059	Solyc00g289230.1	chr00:21012486-21014586	CK	ABA	OK	0.618931	0.711877	0.201849	0.11566	0.8493	no change	up	GO:0004672(protein kinase activity),GO:0005524(ATP binding),GO:0006468(protein phosphorylation)	NA
XLOC_001060	XLOC_001060	Solyc00g294230.1	chr00:21123897-21124904	CK	ABA	NOTEST	0	0	0	0	1	no change	NA	GO:0043531(ADP binding),GO:0005515(protein binding),GO:0007165(signal transduction),GO:0005622(intracellular),GO:0045087(innate immune response),GO:0031224(intrinsic to membrane),GO:0004888(transmembrane signaling receptor activity),GO:0006915(apoptotic process),GO:0005524(ATP binding)	NA
XLOC_001061	XLOC_001061	Solyc00g294630.1	chr00:21133895-21134841	CK	ABA	NOTEST	0	0	0	0	1	no change	NA	NA	NA
XLOC_001062	XLOC_001062	Solyc00g297330.1	chr00:21192514-21192913	CK	ABA	NOTEST	0	0	0	0	1	no change	NA	NA	NA
XLOC_001063	XLOC_001063	Solyc00g300430.1	chr00:21262619-21262811	CK	ABA	NOTEST	0	0	0	0	1	no change	NA	NA	NA
XLOC_001064	XLOC_001064	Solyc00g300730.1	chr00:21267423-21268832	CK	ABA	NOTEST	0	0	0	0	1	no change	NA	GO:0007275(multicellular organismal development),GO:0006511(ubiquitin-dependent protein catabolic process),GO:0005634(nucleus)	NA
XLOC_001065	XLOC_001065	-	chr00:21287187-21287521	CK	ABA	OK	1.87244	0	#NAME?	#NAME?	0.0274	no change	down	NA	NA
XLOC_001066	XLOC_001066	-	chr00:21288393-21288862	CK	ABA	NOTEST	0.103813	0.367869	1.8252	0	1	slightly change	up	NA	NA
XLOC_001067	XLOC_001067	Solyc00g304630.1	chr00:21353184-21354291	CK	ABA	NOTEST	0	0	0	0	1	no change	NA	NA	NA
XLOC_001068	XLOC_001068	Solyc00g306730.1	chr00:21398416-21400231	CK	ABA	NOTEST	0	0.0474005	inf	0	1	no change	up	GO:0008270(zinc ion binding)	NA
XLOC_001069	XLOC_001069	Solyc00g308530.1	chr00:21437946-21439334	CK	ABA	NOTEST	0	0	0	0	1	no change	NA	NA	NA
XLOC_001070	XLOC_001070	Solyc00g308930.1	chr00:21446173-21446990	CK	ABA	NOTEST	0	0	0	0	1	no change	NA	NA	NA
XLOC_001071	XLOC_001071	Solyc00g313930.1	chr00:21553593-21553743	CK	ABA	NOTEST	0	0	0	0	1	no change	NA	NA	NA
XLOC_001072	XLOC_001072	-	chr00:21592576-21593440	CK	ABA	NOTEST	0.106991	0.485159	2.18097	0	1	slightly change	up	NA	NA
XLOC_001073	XLOC_001073	Solyc00g316030.1	chr00:21599282-21600556	CK	ABA	NOTEST	0	0	0	0	1	no change	NA	GO:0008270(zinc ion binding)	NA
XLOC_001074	XLOC_001074	Solyc00g316730.1	chr00:21614212-21615486	CK	ABA	NOTEST	0	0	0	0	1	no change	NA	GO:0008270(zinc ion binding)	NA
XLOC_001075	XLOC_001075	Solyc00g318830.1	chr00:21659218-21660177	CK	ABA	NOTEST	0	0	0	0	1	no change	NA	NA	NA
XLOC_001076	XLOC_001076	-	chr00:21668906-21669712	CK	ABA	OK	0.791649	0.690162	-0.197927	-0.125359	0.9103	no change	down	NA	NA
XLOC_001077	XLOC_001077	Solyc01g005000.2	chr01:12962-15149	CK	ABA	OK	5.20828	3.68303	-0.499913	-0.894924	0.2707	slightly change	down	GO:0016831(carboxy-lyase activity),GO:0030170(pyridoxal phosphate binding),GO:0019752(carboxylic acid metabolic process),GO:0006536(glutamate metabolic process),GO:0004351(glutamate decarboxylase activity)	NA
XLOC_001078	XLOC_001078	Solyc01g005010.2	chr01:23086-26021	CK	ABA	OK	1.74406	0.37252	-2.22706	-1.84987	0.07495	slightly change	down	NA	NA
XLOC_001079	XLOC_001079	-	chr01:29034-29500	CK	ABA	NOTEST	0.786922	0	#NAME?	0	1	no change	down	NA	NA
XLOC_001080	XLOC_001080	-	chr01:29713-30193	CK	ABA	NOTEST	0.23947	0	#NAME?	0	1	no change	down	NA	NA
XLOC_001081	XLOC_001081	Solyc01g005030.2	chr01:44370-54276	CK	ABA	OK	36.9533	25.4412	-0.538538	-1.45128	0.038	slightly change	down	GO:0004672(protein kinase activity),GO:0005524(ATP binding),GO:0006468(protein phosphorylation),GO:0016021(integral to membrane)	NA
XLOC_001082	XLOC_001082	Solyc01g005040.2	chr01:55809-56888	CK	ABA	NOTEST	0.100991	0	#NAME?	0	1	no change	down	NA	NA
XLOC_001083	XLOC_001083	Solyc01g005050.2	chr01:57358-58350	CK	ABA	NOTEST	0	0	0	0	1	no change	NA	NA	NA
XLOC_001084	XLOC_001084	Solyc01g005070.2	chr01:65456-66982	CK	ABA	NOTEST	0.120621	0.15758	0.38561	0	1	slightly change	up	GO:0005543(phospholipid binding)	NA
XLOC_001085	XLOC_001085	Solyc01g005110.2	chr01:99380-103598	CK	ABA	OK	15.4981	17.3686	0.164384	0.226625	0.7478	no change	up	NA	00510(N-Glycan biosynthesis)
XLOC_001086	XLOC_001086	-	chr01:99380-103598	CK	ABA	OK	6.92729	29.528	2.09172	8.99545	0.57485	slightly change	up	NA	NA
XLOC_001087	XLOC_001087	-	chr01:99380-103598	CK	ABA	OK	3.3076	1.15606	-1.51657	-1.14696	0.61725	slightly change	down	NA	NA
XLOC_001088	XLOC_001088	Solyc01g005130.2	chr01:122768-125782	CK	ABA	OK	12.6945	14.3639	0.178245	0.363412	0.60775	no change	up	NA	NA
XLOC_001089	XLOC_001089	Solyc01g005160.2	chr01:137780-139489	CK	ABA	NOTEST	0.0133297	0.26223	4.29812	0	1	slightly change	up	GO:0004842(ubiquitin-protein ligase activity),GO:0016567(protein ubiquitination),GO:0000151(ubiquitin ligase complex)	NA
XLOC_001090	XLOC_001090	Solyc01g005170.1	chr01:141655-156386	CK	ABA	OK	1.33851	1.76907	0.402358	0.661757	0.42545	slightly change	up	GO:0005543(phospholipid binding)	NA
XLOC_001091	XLOC_001091	-	chr01:141655-156386	CK	ABA	NOTEST	0	0.0639802	inf	0	1	no change	up	NA	NA
XLOC_001092	XLOC_001092	Solyc01g005190.1	chr01:141655-156386	CK	ABA	OK	0.902955	0.905401	0.00390183	0.00217077	0.9824	no change	up	NA	NA
XLOC_001093	XLOC_001093	Solyc01g005200.1	chr01:141655-156386	CK	ABA	NOTEST	0.36932	0.12405	-1.57395	0	1	slightly change	down	NA	NA
XLOC_001094	XLOC_001094	Solyc01g005210.2	chr01:164042-169396	CK	ABA	OK	63.5891	65.3507	0.039425	0.112819	0.868	no change	up	GO:0003824(catalytic activity),GO:0005992(trehalose biosynthetic process)	NA
XLOC_001095	XLOC_001095	Solyc01g005220.2	chr01:173558-180636	CK	ABA	OK	2.86144	2.96763	0.0525698	0.0891741	0.91005	no change	up	NA	NA
XLOC_001096	XLOC_001096	Solyc01g005230.2	chr01:181502-183049	CK	ABA	NOTEST	0	0.0216748	inf	0	1	no change	up	GO:0008168(methyltransferase activity)	NA
XLOC_001097	XLOC_001097	Solyc01g005240.2	chr01:185588-191685	CK	ABA	OK	44.2252	46.8775	0.0840255	0.241522	0.73115	no change	up	GO:0008652(cellular amino acid biosynthetic process)	00260(Glycine, serine and threonine metabolism)
XLOC_001098	XLOC_001098	Solyc01g005260.2	chr01:195720-199105	CK	ABA	OK	3.69518	2.04617	-0.852722	-1.15458	0.2114	slightly change	down	NA	NA
XLOC_001099	XLOC_001099	Solyc01g005300.2	chr01:216654-225903	CK	ABA	OK	35.3204	30.3688	-0.217916	-0.609215	0.3924	no change	down	GO:0005515(protein binding),GO:0006355(regulation of transcription, DNA-dependent)	04712(Circadian rhythm - plant)
XLOC_001100	XLOC_001100	Solyc01g005360.2	chr01:257314-258835	CK	ABA	NOTEST	0	0	0	0	1	no change	NA	GO:0008168(methyltransferase activity)	NA
XLOC_001101	XLOC_001101	Solyc01g005370.2	chr01:259637-260564	CK	ABA	OK	51.3751	52.6821	0.0362433	0.124744	0.8922	no change	up	GO:0005509(calcium ion binding),GO:0007165(signal transduction),GO:0005578(proteinaceous extracellular matrix)	NA
XLOC_001102	XLOC_001102	Solyc01g005380.2	chr01:261003-265599	CK	ABA	OK	18.2343	22.2579	0.287663	0.744607	0.2905	slightly change	up	GO:0005515(protein binding)	NA
XLOC_001103	XLOC_001103	Solyc01g005390.2	chr01:276160-277987	CK	ABA	NOTEST	0.520414	0.547571	0.0733862	0	1	no change	up	GO:0016787(hydrolase activity)	NA
XLOC_001104	XLOC_001104	Solyc01g005400.2	chr01:280018-283591	CK	ABA	OK	17.7476	12.8822	-0.462242	-1.18549	0.20405	slightly change	down	NA	NA
XLOC_001105	XLOC_001105	Solyc01g005410.2	chr01:286563-290172	CK	ABA	OK	1.44786	0.450077	-1.68568	-1.40661	0.18715	slightly change	down	NA	NA
XLOC_001106	XLOC_001106	Solyc01g005430.2	chr01:298895-303517	CK	ABA	OK	9.7889	11.2496	0.200655	0.423049	0.54495	no change	up	GO:0005515(protein binding)	NA
XLOC_001107	XLOC_001107	Solyc01g005440.2	chr01:308887-312423	CK	ABA	OK	55.4964	54.8678	-0.0164334	-0.0460754	0.9467	no change	down	GO:0005515(protein binding)	04626(Plant-pathogen interaction)
XLOC_001108	XLOC_001108	Solyc01g005480.2	chr01:333095-337152	CK	ABA	OK	4.26656	4.12306	-0.0493583	-0.0737419	0.92165	no change	down	NA	NA
XLOC_001109	XLOC_001109	Solyc01g005500.2	chr01:344854-346514	CK	ABA	NOTEST	0	0.0542384	inf	0	1	no change	up	GO:0016491(oxidoreductase activity),GO:0008152(metabolic process)	NA
XLOC_001110	XLOC_001110	Solyc01g005520.2	chr01:349915-352687	CK	ABA	OK	12.8332	17.5643	0.452769	1.15891	0.15465	slightly change	up	NA	NA
XLOC_001111	XLOC_001111	Solyc01g005530.2	chr01:354176-356322	CK	ABA	OK	982.741	827.737	-0.24764	-50.0218	0.88375	no change	down	NA	NA
XLOC_001112	XLOC_001112	Solyc01g005530.2	chr01:354176-356322	CK	ABA	OK	0.23061	0.764028	1.72817	0.41983	0.5576	slightly change	up	NA	NA
XLOC_001113	XLOC_001113	Solyc01g005550.2	chr01:382299-385329	CK	ABA	OK	9.59266	6.20299	-0.628968	-1.4641	0.07365	slightly change	down	NA	NA
XLOC_001114	XLOC_001114	Solyc01g005560.2	chr01:394401-399248	CK	ABA	OK	490.919	530.923	0.113017	0.289019	0.71655	no change	up	GO:0016616(oxidoreductase activity, acting on the CH-OH group of donors, NAD or NADP as acceptor),GO:0055114(oxidation-reduction process),GO:0006102(isocitrate metabolic process),GO:0004450(isocitrate dehydrogenase (NADP+) activity)	00020(Citrate cycle (TCA cycle))
XLOC_001115	XLOC_001115	Solyc01g005590.2	chr01:416853-417271	CK	ABA	NOTEST	0.132398	0	#NAME?	0	1	no change	down	NA	NA
XLOC_001116	XLOC_001116	Solyc01g005610.2	chr01:427616-430354	CK	ABA	NOTEST	0.0230401	0.147152	2.67509	0	1	slightly change	up	GO:0016788(hydrolase activity, acting on ester bonds),GO:0006629(lipid metabolic process)	NA
XLOC_001117	XLOC_001117	-	chr01:441050-441580	CK	ABA	OK	3.33706	1.76931	-0.915387	-0.427073	0.6262	slightly change	down	NA	NA
XLOC_001118	XLOC_001118	Solyc01g005630.1	chr01:444879-445584	CK	ABA	NOTEST	0	0	0	0	1	no change	NA	GO:0003700(sequence-specific DNA binding transcription factor activity),GO:0006355(regulation of transcription, DNA-dependent)	NA
XLOC_001119	XLOC_001119	Solyc01g005640.2	chr01:446768-454457	CK	ABA	OK	48.0079	63.5791	0.405281	1.15155	0.1018	slightly change	up	NA	NA
XLOC_001120	XLOC_001120	Solyc01g005660.1	chr01:460049-461945	CK	ABA	OK	1.3238	0.926471	-0.514865	-0.514128	0.6321	slightly change	down	GO:0003677(DNA binding)	NA
XLOC_001121	XLOC_001121	Solyc01g005670.2	chr01:465031-467636	CK	ABA	OK	5.60574	4.29472	-0.384342	-0.702536	0.3908	slightly change	down	NA	NA
XLOC_001122	XLOC_001122	Solyc01g005680.2	chr01:472490-477313	CK	ABA	NOTEST	0	0	0	0	1	no change	NA	NA	NA
XLOC_001123	XLOC_001123	Solyc01g005690.2	chr01:477934-480386	CK	ABA	OK	14.484	12.0292	-0.267916	-0.460636	0.65665	slightly change	down	NA	NA
XLOC_001124	XLOC_001124	Solyc01g005710.2	chr01:486460-487064	CK	ABA	NOTEST	0	0	0	0	1	no change	NA	GO:0005515(protein binding)	NA
XLOC_001125	XLOC_001125	Solyc01g005720.2	chr01:487206-489476	CK	ABA	NOTEST	0.00983592	0	#NAME?	0	1	no change	down	GO:0005515(protein binding)	NA
XLOC_001126	XLOC_001126	Solyc01g005730.2	chr01:490647-493499	CK	ABA	NOTEST	0.212276	0.0902323	-1.23422	0	1	slightly change	down	GO:0005515(protein binding)	NA
XLOC_001127	XLOC_001127	Solyc01g005750.1	chr01:495069-495397	CK	ABA	NOTEST	0	0	0	0	1	no change	NA	GO:0016702(oxidoreductase activity, acting on single donors with incorporation of molecular oxygen, incorporation of two atoms of oxygen),GO:0046872(metal ion binding),GO:0055114(oxidation-reduction process)	NA
XLOC_001128	XLOC_001128	Solyc01g005760.2	chr01:496464-499371	CK	ABA	NOTEST	0.0377973	0	#NAME?	0	1	no change	down	GO:0005515(protein binding)	NA
XLOC_001129	XLOC_001129	Solyc01g005780.1	chr01:501809-504116	CK	ABA	NOTEST	0.109409	0.101967	-0.10163	0	1	no change	down	GO:0005515(protein binding)	NA
XLOC_001130	XLOC_001130	Solyc01g005810.2	chr01:530322-534729	CK	ABA	OK	34.8288	27.0934	-0.362339	-0.942665	0.1782	slightly change	down	NA	NA
XLOC_001131	XLOC_001131	Solyc01g005820.2	chr01:535540-541732	CK	ABA	OK	106.363	89.4519	-0.249815	-0.721036	0.3107	no change	down	GO:0003676(nucleic acid binding)	NA
XLOC_001132	XLOC_001132	Solyc01g005830.2	chr01:565435-571095	CK	ABA	OK	2.84265	1.53712	-0.887005	-1.08687	0.21095	slightly change	down	GO:0004553(hydrolase activity, hydrolyzing O-glycosyl compounds),GO:0005975(carbohydrate metabolic process)	NA
XLOC_001133	XLOC_001133	Solyc01g005840.2	chr01:571845-574849	CK	ABA	OK	19.7288	23.4346	0.248336	0.706197	0.47625	no change	up	GO:0016881(acid-amino acid ligase activity)	04120(Ubiquitin mediated proteolysis)
XLOC_001134	XLOC_001134	Solyc01g005850.1	chr01:575509-576400	CK	ABA	NOTEST	0.544811	0.648829	0.252082	0	1	slightly change	up	NA	NA
XLOC_001135	XLOC_001135	Solyc01g005880.1	chr01:585800-586844	CK	ABA	NOTEST	0	0	0	0	1	no change	NA	NA	NA
XLOC_001136	XLOC_001136	Solyc01g005890.1	chr01:588413-589330	CK	ABA	NOTEST	0	0	0	0	1	no change	NA	NA	NA
XLOC_001137	XLOC_001137	Solyc01g005900.2	chr01:590445-594307	CK	ABA	OK	2.43527	3.26939	0.424941	0.484817	0.4923	slightly change	up	GO:0016747(transferase activity, transferring acyl groups other than amino-acyl groups),GO:0016020(membrane),GO:0015171(amino acid transmembrane transporter activity),GO:0003333(amino acid transmembrane transport)	NA
XLOC_001138	XLOC_001138	Solyc01g005910.2	chr01:595040-599044	CK	ABA	OK	8.4935	7.87237	-0.109562	-0.187525	0.79475	no change	down	NA	NA
XLOC_001139	XLOC_001139	Solyc01g005930.2	chr01:606557-610602	CK	ABA	OK	21.4312	25.3275	0.240992	0.730235	0.4041	no change	up	NA	NA
XLOC_001140	XLOC_001140	Solyc01g005940.2	chr01:613954-617183	CK	ABA	NOTEST	0	0	0	0	1	no change	NA	GO:0016740(transferase activity),GO:0009058(biosynthetic process)	NA
XLOC_001141	XLOC_001141	Solyc01g005960.2	chr01:625582-632996	CK	ABA	OK	20.3631	22.1118	0.118857	0.32934	0.6422	no change	up	GO:0003676(nucleic acid binding),GO:0005524(ATP binding),GO:0008026(ATP-dependent helicase activity),GO:0004386(helicase activity)	04622(RIG-I-like receptor signaling pathway)
XLOC_001142	XLOC_001142	Solyc01g005970.2	chr01:642352-647964	CK	ABA	OK	5.37736	5.59221	0.0565187	0.106989	0.8958	no change	up	GO:0005515(protein binding)	NA
XLOC_001143	XLOC_001143	Solyc01g006000.2	chr01:663323-669974	CK	ABA	OK	11.1369	12.693	0.188685	0.420582	0.54755	no change	up	GO:0016758(transferase activity, transferring hexosyl groups),GO:0006506(GPI anchor biosynthetic process),GO:0005789(endoplasmic reticulum membrane),GO:0016021(integral to membrane)	00563(Glycosylphosphatidylinositol(GPI)-anchor biosynthesis)
XLOC_001144	XLOC_001144	Solyc01g006010.2	chr01:671122-678650	CK	ABA	OK	11.0078	11.5417	0.0683213	0.173822	0.8073	no change	up	NA	NA
XLOC_001145	XLOC_001145	Solyc01g006060.2	chr01:737472-738211	CK	ABA	NOTEST	0	0	0	0	1	no change	NA	NA	NA
XLOC_001146	XLOC_001146	Solyc01g006090.2	chr01:754310-755769	CK	ABA	OK	1.20627	1.16545	-0.0496743	-0.045749	0.9572	no change	down	NA	NA
XLOC_001147	XLOC_001147	Solyc01g006120.2	chr01:776047-784378	CK	ABA	OK	62.6854	70.6481	0.172521	0.533498	0.48865	no change	up	GO:0004672(protein kinase activity),GO:0005524(ATP binding),GO:0006468(protein phosphorylation)	NA
XLOC_001148	XLOC_001148	Solyc01g006130.2	chr01:785469-793859	CK	ABA	OK	14.4612	16.0166	0.14738	0.360715	0.68565	no change	up	NA	NA
XLOC_001149	XLOC_001149	-	chr01:795728-796467	CK	ABA	OK	0.515872	11.2499	4.44676	4.07583	0.07665	slightly change	up	NA	NA
XLOC_001150	XLOC_001150	Solyc01g006180.2	chr01:812834-818684	CK	ABA	OK	12.8932	1.47573	-3.12711	-3.19224	0.29275	slightly change	down	NA	NA
XLOC_001151	XLOC_001151	Solyc01g006190.2	chr01:819212-827112	CK	ABA	OK	5.77063	5.98291	0.0521164	0.0599886	0.9293	no change	up	GO:0006511(ubiquitin-dependent protein catabolic process),GO:0007275(multicellular organismal development),GO:0005634(nucleus)	04115(p53 signaling pathway)
XLOC_001152	XLOC_001152	Solyc01g006200.2	chr01:829979-833045	CK	ABA	OK	13.8707	21.805	0.65262	1.56306	0.25205	slightly change	up	NA	NA
XLOC_001153	XLOC_001153	-	chr01:839222-851722	CK	ABA	OK	1.1393	0.240506	-2.24401	-1.00795	0.4657	slightly change	down	NA	NA
XLOC_001154	XLOC_001154	Solyc01g006230.2	chr01:853005-859412	CK	ABA	OK	65.8788	81.217	0.301969	0.811202	0.25165	slightly change	up	NA	04140(Regulation of autophagy)
XLOC_001155	XLOC_001155	Solyc01g006260.2	chr01:866737-870181	CK	ABA	OK	4.80284	3.93582	-0.287225	-0.30913	0.6687	slightly change	down	GO:0004540(ribonuclease activity),GO:0008033(tRNA processing)	NA
XLOC_001156	XLOC_001156	Solyc01g006280.2	chr01:874093-880944	CK	ABA	OK	161.019	237.116	0.558367	1.36972	0.0495	slightly change	up	GO:0004329(formate-tetrahydrofolate ligase activity),GO:0005524(ATP binding),GO:0009396(folic acid-containing compound biosynthetic process)	NA
XLOC_001157	XLOC_001157	Solyc01g006290.2	chr01:884778-887621	CK	ABA	OK	76.5161	71.179	-0.104312	-0.390532	0.67855	no change	down	GO:0004601(peroxidase activity),GO:0020037(heme binding),GO:0006979(response to oxidative stress),GO:0055114(oxidation-reduction process)	00360(Phenylalanine metabolism)
XLOC_001158	XLOC_001158	Solyc01g006310.2	chr01:899146-902371	CK	ABA	NOTEST	0	0	0	0	1	no change	NA	GO:0004601(peroxidase activity),GO:0020037(heme binding),GO:0006979(response to oxidative stress),GO:0055114(oxidation-reduction process)	00360(Phenylalanine metabolism)
XLOC_001159	XLOC_001159	Solyc01g006320.2	chr01:903792-904590	CK	ABA	OK	2.60834	3.59121	0.461339	0.600217	0.55105	slightly change	up	NA	NA
XLOC_001160	XLOC_001160	Solyc01g006330.2	chr01:909571-913930	CK	ABA	OK	0.461484	0.144863	-1.67159	-0.837891	0.25735	slightly change	down	GO:0005198(structural molecule activity),GO:0009507(chloroplast)	NA
XLOC_001161	XLOC_001161	Solyc01g006340.2	chr01:915523-919394	CK	ABA	OK	6.4579	5.70046	-0.179988	-0.369636	0.6505	no change	down	GO:0003676(nucleic acid binding),GO:0005524(ATP binding),GO:0008026(ATP-dependent helicase activity),GO:0004386(helicase activity)	NA
XLOC_001162	XLOC_001162	Solyc01g006380.2	chr01:1012882-1014486	CK	ABA	NOTEST	0.0131997	0.0998879	2.91981	0	1	slightly change	up	NA	NA
XLOC_001163	XLOC_001163	Solyc01g006420.2	chr01:1030374-1030860	CK	ABA	NOTEST	0	0	0	0	1	no change	NA	NA	NA
XLOC_001164	XLOC_001164	Solyc01g006450.2	chr01:1058118-1063305	CK	ABA	OK	21.6197	21.0229	-0.0403839	-0.116436	0.88855	no change	down	NA	00061(Fatty acid biosynthesis)
XLOC_001165	XLOC_001165	Solyc01g006480.2	chr01:1074150-1078328	CK	ABA	OK	12.0991	13.8545	0.195462	0.495095	0.59665	no change	up	GO:0004177(aminopeptidase activity),GO:0006508(proteolysis)	NA
XLOC_001166	XLOC_001166	Solyc01g006510.2	chr01:1093864-1098227	CK	ABA	OK	44.0366	35.1194	-0.326433	-1.02609	0.1997	slightly change	down	GO:0008270(zinc ion binding),GO:0016491(oxidoreductase activity),GO:0055114(oxidation-reduction process)	00051(Fructose and mannose metabolism)
XLOC_001167	XLOC_001167	Solyc01g006520.2	chr01:1099481-1102806	CK	ABA	NOTEST	0.339271	0.31054	-0.127657	0	1	no change	down	GO:0004672(protein kinase activity),GO:0005524(ATP binding),GO:0006468(protein phosphorylation),GO:0048544(recognition of pollen),GO:0005529(carbohydrate binding)	NA
XLOC_001168	XLOC_001168	Solyc01g006530.1	chr01:1104610-1107028	CK	ABA	NOTEST	0.0224445	0	#NAME?	0	1	no change	down	GO:0004672(protein kinase activity),GO:0005524(ATP binding),GO:0006468(protein phosphorylation),GO:0048544(recognition of pollen),GO:0005529(carbohydrate binding)	NA
XLOC_001169	XLOC_001169	-	chr01:1112499-1112996	CK	ABA	OK	0	3.72391	inf	#NAME?	0.00015	no change	up	NA	NA
XLOC_001170	XLOC_001170	Solyc01g006540.2	chr01:1113717-1123928	CK	ABA	OK	574.231	1048	0.867933	1.34036	0.0585	slightly change	up	GO:0016702(oxidoreductase activity, acting on single donors with incorporation of molecular oxygen, incorporation of two atoms of oxygen),GO:0046872(metal ion binding),GO:0055114(oxidation-reduction process),GO:0005515(protein binding)	00591(Linoleic acid metabolism)
XLOC_001171	XLOC_001171	Solyc01g006610.1	chr01:1209929-1212833	CK	ABA	OK	5.51631	1.89333	-1.54277	-1.84163	0.64985	slightly change	down	GO:0016491(oxidoreductase activity),GO:0016706(oxidoreductase activity, acting on paired donors, with incorporation or reduction of molecular oxygen, 2-oxoglutarate as one donor, and incorporation of one atom each of oxygen into both donors),GO:0055114(oxidation-reduction process)	NA
XLOC_001172	XLOC_001172	Solyc01g006640.1	chr01:1235697-1244411	CK	ABA	NOTEST	0	0	0	0	1	no change	NA	GO:0004096(catalase activity),GO:0020037(heme binding),GO:0055114(oxidation-reduction process),GO:0003824(catalytic activity),GO:0008152(metabolic process),GO:0016491(oxidoreductase activity),GO:0048037(cofactor binding)	NA
XLOC_001173	XLOC_001173	Solyc01g006650.1	chr01:1246049-1255565	CK	ABA	NOTEST	0.449345	0.220676	-1.02589	0	1	slightly change	down	GO:0005634(nucleus),GO:0030528(transcription regulator activity)	NA
XLOC_001174	XLOC_001174	Solyc01g006710.2	chr01:1286063-1300923	CK	ABA	OK	10.7636	12.9916	0.271419	0.712167	0.31495	slightly change	up	GO:0003725(double-stranded RNA binding),GO:0005622(intracellular),GO:0003676(nucleic acid binding),GO:0005524(ATP binding),GO:0008026(ATP-dependent helicase activity),GO:0004386(helicase activity)	NA
XLOC_001175	XLOC_001175	Solyc01g006750.2	chr01:1344183-1344725	CK	ABA	NOTEST	0	0	0	0	1	no change	NA	NA	NA
XLOC_001176	XLOC_001176	Solyc01g006770.1	chr01:1351344-1354626	CK	ABA	NOTEST	0	0	0	0	1	no change	NA	GO:0016757(transferase activity, transferring glycosyl groups),GO:0016020(membrane)	NA
XLOC_001177	XLOC_001177	Solyc01g006790.2	chr01:1360586-1361317	CK	ABA	NOTEST	0.143951	0.372676	1.37234	0	1	slightly change	up	NA	NA
XLOC_001178	XLOC_001178	Solyc01g006800.2	chr01:1364852-1371678	CK	ABA	OK	56.9486	51.1831	-0.153991	-0.430755	0.52855	no change	down	GO:0009987(cellular process),GO:0008235(metalloexopeptidase activity),GO:0006508(proteolysis),GO:0004177(aminopeptidase activity)	NA
XLOC_001179	XLOC_001179	Solyc01g006810.2	chr01:1373271-1378852	CK	ABA	OK	7.52064	7.0394	-0.0954033	-0.171365	0.80695	no change	down	NA	NA
XLOC_001180	XLOC_001180	Solyc01g006820.2	chr01:1390733-1394747	CK	ABA	OK	3.63137	5.86555	0.69175	0.696472	0.3273	slightly change	up	NA	NA
XLOC_001181	XLOC_001181	Solyc01g006850.1	chr01:1417372-1420666	CK	ABA	OK	0.554202	0.723338	0.384258	0.401252	0.5963	slightly change	up	NA	NA
XLOC_001182	XLOC_001182	Solyc01g006860.2	chr01:1421481-1427398	CK	ABA	OK	4.59836	2.53205	-0.860811	-0.390305	0.62435	slightly change	down	GO:0031072(heat shock protein binding),GO:0006457(protein folding)	NA
XLOC_001183	XLOC_001183	Solyc01g006880.2	chr01:1442172-1458745	CK	ABA	OK	12.9424	14.7633	0.189903	0.498552	0.50295	no change	up	GO:0005515(protein binding)	NA
XLOC_001184	XLOC_001184	Solyc01g006890.2	chr01:1466482-1471428	CK	ABA	OK	1.29286	1.10617	-0.22499	-0.26936	0.72335	no change	down	NA	NA
XLOC_001185	XLOC_001185	Solyc01g006920.2	chr01:1489940-1492756	CK	ABA	OK	0.817174	0.809031	-0.0144492	-0.0152397	0.9849	no change	down	NA	NA
XLOC_001186	XLOC_001186	-	chr01:1493401-1497266	CK	ABA	OK	2.0363	0	#NAME?	#NAME?	0.24435	no change	down	NA	NA
XLOC_001187	XLOC_001187	Solyc01g006930.2	chr01:1506393-1511980	CK	ABA	OK	15.1507	17.1876	0.181985	0.429095	0.54685	no change	up	GO:0003700(sequence-specific DNA binding transcription factor activity),GO:0006355(regulation of transcription, DNA-dependent),GO:0005634(nucleus)	NA
XLOC_001188	XLOC_001188	Solyc01g006940.2	chr01:1512590-1515492	CK	ABA	OK	9.93266	11.0402	0.152513	0.344709	0.6667	no change	up	GO:0003676(nucleic acid binding)	NA
XLOC_001189	XLOC_001189	Solyc01g006970.2	chr01:1541814-1551389	CK	ABA	OK	19.0011	14.5509	-0.384976	-1.06779	0.12945	slightly change	down	GO:0003676(nucleic acid binding),GO:0005524(ATP binding),GO:0008026(ATP-dependent helicase activity),GO:0004386(helicase activity)	NA
XLOC_001190	XLOC_001190	Solyc01g006980.2	chr01:1552092-1555934	CK	ABA	OK	16.5471	12.0048	-0.462963	-1.19189	0.13625	slightly change	down	NA	00061(Fatty acid biosynthesis)
XLOC_001191	XLOC_001191	Solyc01g007000.2	chr01:1567767-1569141	CK	ABA	NOTEST	0.016316	0	#NAME?	0	1	no change	down	GO:0004842(ubiquitin-protein ligase activity),GO:0016567(protein ubiquitination),GO:0000151(ubiquitin ligase complex)	NA
XLOC_001192	XLOC_001192	Solyc01g007010.2	chr01:1571357-1572717	CK	ABA	NOTEST	0	0	0	0	1	no change	NA	GO:0004842(ubiquitin-protein ligase activity),GO:0016567(protein ubiquitination),GO:0000151(ubiquitin ligase complex)	NA
XLOC_001193	XLOC_001193	Solyc01g007060.2	chr01:1595793-1601493	CK	ABA	OK	15.3188	25.7491	0.749219	1.77214	0.0121	slightly change	up	NA	NA
XLOC_001194	XLOC_001194	-	chr01:1602877-1608136	CK	ABA	OK	3.87263	3.12626	-0.308878	-0.0709915	0.6714	slightly change	down	NA	NA
XLOC_001195	XLOC_001195	Solyc01g007090.1	chr01:1649309-1653839	CK	ABA	NOTEST	0	0	0	0	1	no change	NA	GO:0010044(response to aluminum ion)	NA
XLOC_001196	XLOC_001196	Solyc01g007110.2	chr01:1660221-1663543	CK	ABA	OK	66.399	84.9943	0.356205	1.36789	0.15955	slightly change	up	NA	NA
XLOC_001197	XLOC_001197	Solyc01g007130.2	chr01:1677069-1680707	CK	ABA	OK	3.85503	3.01757	-0.353351	-0.730776	0.33245	slightly change	down	GO:0004672(protein kinase activity),GO:0005524(ATP binding),GO:0006468(protein phosphorylation),GO:0005515(protein binding)	NA
XLOC_001198	XLOC_001198	Solyc01g007140.2	chr01:1684066-1703280	CK	ABA	OK	3.82179	3.89438	0.0271447	0.0498728	0.94145	no change	up	NA	NA
XLOC_001199	XLOC_001199	Solyc01g007160.2	chr01:1728459-1733199	CK	ABA	NOTEST	0.17684	0	#NAME?	0	1	no change	down	NA	NA
XLOC_001200	XLOC_001200	-	chr01:1764345-1764571	CK	ABA	NOTEST	0	0	0	0	1	no change	NA	NA	NA
XLOC_001201	XLOC_001201	Solyc01g007190.2	chr01:1769573-1771528	CK	ABA	OK	10.1327	11.857	0.226718	0.387915	0.5867	no change	up	NA	NA
XLOC_001202	XLOC_001202	Solyc01g007200.2	chr01:1774694-1778395	CK	ABA	OK	12.8097	13.6664	0.0933998	0.172504	0.80335	no change	up	NA	NA
XLOC_001203	XLOC_001203	Solyc01g007210.2	chr01:1779475-1781453	CK	ABA	NOTEST	0	0.34683	inf	0	1	no change	up	NA	NA
XLOC_001204	XLOC_001204	Solyc01g007220.2	chr01:1800920-1801986	CK	ABA	OK	205.073	96.7067	-1.08445	-4.34873	5e-05	yes	down	NA	NA
XLOC_001205	XLOC_001205	Solyc01g007240.2	chr01:1808367-1809054	CK	ABA	NOTEST	0	0.401398	inf	0	1	no change	up	NA	NA
XLOC_001206	XLOC_001206	Solyc01g007270.1	chr01:1837458-1839036	CK	ABA	NOTEST	0	0	0	0	1	no change	NA	NA	NA
XLOC_001207	XLOC_001207	-	chr01:1848405-1848872	CK	ABA	NOTEST	0.296419	0.789313	1.41296	0	1	slightly change	up	NA	NA
XLOC_001208	XLOC_001208	Solyc01g007330.2	chr01:1851937-1853783	CK	ABA	OK	1.3803	1.52556	0.14436	0.176842	0.84015	no change	up	GO:0000287(magnesium ion binding),GO:0016984(ribulose-bisphosphate carboxylase activity),GO:0015977(carbon fixation),GO:0009536(plastid)	00630(Glyoxylate and dicarboxylate metabolism)
XLOC_001209	XLOC_001209	Solyc01g007340.2	chr01:1854313-1856231	CK	ABA	NOTEST	0.0829407	0.327268	1.98032	0	1	slightly change	up	GO:0016874(ligase activity)	NA
XLOC_001210	XLOC_001210	Solyc01g007350.2,Solyc01g007360.2,Solyc01g007370.2	chr01:1856313-1859112	CK	ABA	OK	1.04663	2.20531	1.07524	0.721743	0.33895	slightly change	up	NA	NA
XLOC_001211	XLOC_001211	Solyc01g007380.1,Solyc01g007390.1	chr01:1859331-1862506	CK	ABA	OK	1.75234	2.99895	0.775179	0.989143	0.1644	slightly change	up	NA	NA
XLOC_001212	XLOC_001212	Solyc01g007420.2	chr01:1862906-1863226	CK	ABA	NOTEST	0	0	0	0	1	no change	NA	GO:0009055(electron carrier activity),GO:0009512(cytochrome b6f complex)	NA
XLOC_001213	XLOC_001213	Solyc01g007430.2,Solyc01g007440.1,Solyc01g007450.1,Solyc01g007460.2	chr01:1863405-1865663	CK	ABA	OK	2.40228	1.99082	-0.271042	-0.0948109	0.8618	slightly change	down	NA	NA
XLOC_001214	XLOC_001214	Solyc01g007470.1	chr01:1865877-1866901	CK	ABA	OK	0	0.546103	inf	#NAME?	0.1057	no change	up	GO:0003735(structural constituent of ribosome),GO:0019843(rRNA binding),GO:0006412(translation),GO:0005622(intracellular),GO:0005840(ribosome)	03010(Ribosome)
XLOC_001215	XLOC_001215	Solyc01g007480.1	chr01:1866962-1869330	CK	ABA	NOTEST	0	1.29432	inf	0	1	no change	up	NA	NA
XLOC_001216	XLOC_001216	Solyc01g007490.2	chr01:1866962-1869330	CK	ABA	OK	0.193754	0.513353	1.40572	0.391227	0.5624	slightly change	up	GO:0004252(serine-type endopeptidase activity),GO:0006508(proteolysis)	04112(Cell cycle - Caulobacter)
XLOC_001217	XLOC_001217	Solyc01g007500.2,Solyc01g007520.2,Solyc01g007530.2	chr01:1869601-1874091	CK	ABA	OK	1.13699	1.33304	0.229499	0.194809	0.828	no change	up	NA	NA
XLOC_001218	XLOC_001218	Solyc01g007540.2	chr01:1874668-1875429	CK	ABA	OK	0.596604	0	#NAME?	#NAME?	0.00805	no change	down	GO:0009055(electron carrier activity),GO:0016491(oxidoreductase activity),GO:0016020(membrane),GO:0022904(respiratory electron transport chain)	00195(Photosynthesis)
XLOC_001219	XLOC_001219	Solyc01g007640.2,Solyc01g007650.2	chr01:1879096-1890818	CK	ABA	OK	0.555117	0.481664	-0.204763	-0.0834587	0.88635	no change	down	NA	NA
XLOC_001220	XLOC_001220	-	chr01:1895186-1895897	CK	ABA	OK	0.840072	0.680611	-0.303684	-0.259019	0.8259	slightly change	down	NA	NA
XLOC_001221	XLOC_001221	Solyc01g007690.2,Solyc01g007710.2,Solyc01g007720.2	chr01:1897088-1900046	CK	ABA	OK	30.5611	45.2232	0.565368	1.12343	0.20785	slightly change	up	NA	NA
XLOC_001222	XLOC_001222	Solyc01g007730.2	chr01:1900843-1908309	CK	ABA	OK	7.61418	14.1236	0.891348	1.11831	0.11595	slightly change	up	NA	NA
XLOC_001223	XLOC_001223	Solyc01g007750.2	chr01:1911478-1912823	CK	ABA	OK	9.06434	9.18828	0.0195927	0.0402878	0.9619	no change	up	NA	NA
XLOC_001224	XLOC_001224	Solyc01g007760.2	chr01:1915768-1921625	CK	ABA	OK	23.1554	26.8796	0.215166	0.565749	0.4224	no change	up	GO:0003700(sequence-specific DNA binding transcription factor activity),GO:0006355(regulation of transcription, DNA-dependent),GO:0005667(transcription factor complex)	NA
XLOC_001225	XLOC_001225	Solyc01g007770.2	chr01:1927148-1932507	CK	ABA	OK	18.5913	20.932	0.17108	0.392821	0.6917	no change	up	NA	NA
XLOC_001226	XLOC_001226	Solyc01g007790.2	chr01:1939446-1949374	CK	ABA	OK	11.0428	13.8628	0.328109	0.656906	0.34885	slightly change	up	NA	NA
XLOC_001227	XLOC_001227	Solyc01g007800.2	chr01:1955326-1956217	CK	ABA	NOTEST	0	0	0	0	1	no change	NA	NA	NA
XLOC_001228	XLOC_001228	Solyc01g007820.1	chr01:1994112-2001742	CK	ABA	OK	0.608435	0.592549	-0.0381681	-0.0345426	0.96855	no change	down	NA	NA
XLOC_001229	XLOC_001229	-	chr01:1994112-2001742	CK	ABA	NOTEST	0.427609	0.498586	0.221551	0	1	no change	up	NA	NA
XLOC_001230	XLOC_001230	Solyc01g007850.2	chr01:2011131-2017316	CK	ABA	OK	6.32653	7.11706	0.169867	0.412745	0.5485	no change	up	NA	NA
XLOC_001231	XLOC_001231	Solyc01g007910.2	chr01:2104966-2112735	CK	ABA	OK	42.0172	37.9101	-0.148395	-0.47802	0.55815	no change	down	GO:0003824(catalytic activity),GO:0008152(metabolic process),GO:0005488(binding)	00020(Citrate cycle (TCA cycle))
XLOC_001232	XLOC_001232	Solyc01g007920.2	chr01:2114063-2117367	CK	ABA	OK	44.8993	36.3359	-0.305298	-0.994518	0.25655	slightly change	down	GO:0003824(catalytic activity),GO:0008152(metabolic process)	NA
XLOC_001233	XLOC_001233	Solyc01g007950.2	chr01:2134713-2143061	CK	ABA	OK	13.7037	0.661274	-4.37318	-0.611828	0.2636	slightly change	down	GO:0004601(peroxidase activity),GO:0020037(heme binding),GO:0006979(response to oxidative stress),GO:0055114(oxidation-reduction process)	NA
XLOC_001234	XLOC_001234	Solyc01g007960.2	chr01:2149841-2152519	CK	ABA	NOTEST	0	0	0	0	1	no change	NA	GO:0004672(protein kinase activity),GO:0005524(ATP binding),GO:0006468(protein phosphorylation)	NA
XLOC_001235	XLOC_001235	Solyc01g007970.1	chr01:2153667-2157136	CK	ABA	NOTEST	0	0	0	0	1	no change	NA	GO:0004672(protein kinase activity),GO:0005524(ATP binding),GO:0006468(protein phosphorylation)	NA
XLOC_001236	XLOC_001236	Solyc01g007980.2	chr01:2159288-2164408	CK	ABA	OK	3.68186	1.94503	-0.920642	-1.24165	0.08445	slightly change	down	GO:0004672(protein kinase activity),GO:0005524(ATP binding),GO:0006468(protein phosphorylation)	NA
XLOC_001237	XLOC_001237	-	chr01:2159288-2164408	CK	ABA	OK	0.790121	1.526	0.949613	0.622497	0.58635	slightly change	up	NA	NA
XLOC_001238	XLOC_001238	Solyc01g007990.2	chr01:2168761-2173729	CK	ABA	OK	6.11686	8.33929	0.447132	0.961962	0.16955	slightly change	up	GO:0004672(protein kinase activity),GO:0005524(ATP binding),GO:0006468(protein phosphorylation)	NA
XLOC_001239	XLOC_001239	Solyc01g008000.2	chr01:2175121-2179207	CK	ABA	OK	529.645	452.527	-0.227022	-0.591896	0.3934	no change	down	GO:0005525(GTP binding),GO:0007264(small GTPase mediated signal transduction),GO:0004871(signal transducer activity),GO:0019001(guanyl nucleotide binding),GO:0007186(G-protein coupled receptor signaling pathway),GO:0005634(nucleus),GO:0005737(cytoplasm),GO:0005622(intracellular)	NA
XLOC_001240	XLOC_001240	Solyc01g008010.2	chr01:2180443-2185089	CK	ABA	OK	12.7662	14.6301	0.196613	0.410852	0.5511	no change	up	NA	NA
XLOC_001241	XLOC_001241	Solyc01g008030.2	chr01:2194232-2196201	CK	ABA	NOTEST	0	0	0	0	1	no change	NA	NA	NA
XLOC_001242	XLOC_001242	Solyc01g008050.2	chr01:2199130-2201264	CK	ABA	NOTEST	0	0	0	0	1	no change	NA	NA	NA
XLOC_001243	XLOC_001243	Solyc01g008060.2	chr01:2202730-2211056	CK	ABA	OK	23.5891	22.0414	-0.0979005	-0.25369	0.71625	no change	down	GO:0003676(nucleic acid binding),GO:0004523(ribonuclease H activity)	NA
XLOC_001244	XLOC_001244	Solyc01g008070.2	chr01:2211834-2218945	CK	ABA	OK	96.8973	123.605	0.351211	1.00907	0.15095	slightly change	up	NA	NA
XLOC_001245	XLOC_001245	Solyc01g008100.2	chr01:2228922-2233157	CK	ABA	OK	17.131	18.623	0.12048	0.331751	0.70145	no change	up	NA	NA
XLOC_001246	XLOC_001246	Solyc01g008110.2	chr01:2238905-2244166	CK	ABA	OK	151.791	181.456	0.257533	0.696337	0.3078	slightly change	up	GO:0005506(iron ion binding),GO:0009055(electron carrier activity),GO:0016705(oxidoreductase activity, acting on paired donors, with incorporation or reduction of molecular oxygen),GO:0020037(heme binding),GO:0055114(oxidation-reduction process)	00100(Steroid biosynthesis)
XLOC_001247	XLOC_001247	Solyc01g008130.2	chr01:2274517-2283875	CK	ABA	OK	4.80221	3.37314	-0.509605	-0.890064	0.23865	slightly change	down	GO:0035556(intracellular signal transduction)	NA
XLOC_001248	XLOC_001248	Solyc01g008170.2	chr01:2308752-2312917	CK	ABA	OK	19.4595	14.8332	-0.391642	-1.02798	0.1479	slightly change	down	GO:0003676(nucleic acid binding),GO:0008270(zinc ion binding)	NA
XLOC_001249	XLOC_001249	Solyc01g008190.2,Solyc01g008200.2	chr01:2342703-2349617	CK	ABA	OK	13.7329	21.6087	0.65397	1.3462	0.0669	slightly change	up	NA	NA
XLOC_001250	XLOC_001250	-	chr01:2357810-2359075	CK	ABA	OK	1.5063	1.05662	-0.511552	-0.440277	0.70415	slightly change	down	NA	NA
XLOC_001251	XLOC_001251	Solyc01g008260.2	chr01:2380614-2384353	CK	ABA	OK	8.35452	6.7704	-0.303316	-0.56212	0.577	slightly change	down	NA	NA
XLOC_001252	XLOC_001252	Solyc01g008270.2,Solyc01g008290.2	chr01:2385891-2404877	CK	ABA	OK	35.4039	29.738	-0.251598	-0.512528	0.57185	slightly change	down	NA	NA
XLOC_001253	XLOC_001253	Solyc01g008280.2	chr01:2385891-2404877	CK	ABA	OK	35.9483	31.5014	-0.190506	-0.502923	0.5615	no change	down	GO:0019211(phosphatase activator activity)	NA
XLOC_001254	XLOC_001254	Solyc01g008300.1	chr01:2405017-2407038	CK	ABA	OK	0.98049	2.20213	1.16732	0.55506	0.3624	slightly change	up	GO:0016747(transferase activity, transferring acyl groups other than amino-acyl groups)	NA
XLOC_001255	XLOC_001255	Solyc01g008320.2	chr01:2427442-2446908	CK	ABA	OK	42.3887	53.196	0.327636	0.867175	0.241	slightly change	up	GO:0046872(metal ion binding)	NA
XLOC_001256	XLOC_001256	Solyc01g008330.2	chr01:2448545-2461756	CK	ABA	OK	33.0937	25.2894	-0.38802	-1.06557	0.13255	slightly change	down	GO:0003824(catalytic activity),GO:0008152(metabolic process),GO:0016874(ligase activity),GO:0005524(ATP binding),GO:0008716(D-alanine-D-alanine ligase activity)	00061(Fatty acid biosynthesis)
XLOC_001257	XLOC_001257	Solyc01g008340.2	chr01:2463093-2470694	CK	ABA	OK	13.7302	15.2193	0.148554	0.382608	0.6428	no change	up	GO:0003735(structural constituent of ribosome),GO:0006412(translation),GO:0005622(intracellular),GO:0005840(ribosome)	NA
XLOC_001258	XLOC_001258	Solyc01g008350.2,Solyc01g008360.2	chr01:2472568-2476439	CK	ABA	OK	75.6989	82.2296	0.119386	0.317114	0.65115	no change	up	NA	NA
XLOC_001259	XLOC_001259	Solyc01g008380.1,Solyc01g008400.2	chr01:2485381-2492627	CK	ABA	OK	0.109725	18.2754	7.37986	2.01476	0.2509	slightly change	up	NA	NA
XLOC_001260	XLOC_001260	Solyc01g008420.2	chr01:2504345-2512080	CK	ABA	OK	3.7036	2.29039	-0.693335	-0.949449	0.1735	slightly change	down	GO:0015238(drug transmembrane transporter activity),GO:0015297(antiporter activity),GO:0006855(drug transmembrane transport),GO:0055085(transmembrane transport),GO:0016020(membrane)	NA
XLOC_001261	XLOC_001261	Solyc01g008440.2	chr01:2522892-2529465	CK	ABA	OK	12.254	22.2931	0.863348	2.13998	0.00255	slightly change	up	GO:0004672(protein kinase activity),GO:0005524(ATP binding),GO:0006468(protein phosphorylation),GO:0016773(phosphotransferase activity, alcohol group as acceptor),GO:0009103(lipopolysaccharide biosynthetic process),GO:0016020(membrane)	04626(Plant-pathogen interaction)
XLOC_001262	XLOC_001262	-	chr01:2541794-2542007	CK	ABA	OK	0	135.955	inf	#NAME?	0.01675	no change	up	NA	NA
XLOC_001263	XLOC_001263	Solyc01g008470.2	chr01:2548567-2554744	CK	ABA	OK	8.04913	9.78172	0.281256	0.634807	0.45555	slightly change	up	GO:0008565(protein transporter activity),GO:0015031(protein transport),GO:0016021(integral to membrane)	03060(Protein export)
XLOC_001264	XLOC_001264	Solyc01g008480.2	chr01:2568275-2575517	CK	ABA	OK	8.60523	9.08624	0.0784693	0.184872	0.8127	no change	up	NA	NA
XLOC_001265	XLOC_001265	Solyc01g008500.2	chr01:2608680-2614375	CK	ABA	NOTEST	0.0349709	0.0937078	1.42202	0	1	slightly change	up	GO:0004672(protein kinase activity),GO:0005524(ATP binding),GO:0006468(protein phosphorylation)	NA
XLOC_001266	XLOC_001266	Solyc01g008510.2	chr01:2618546-2619169	CK	ABA	OK	30.1804	21.1023	-0.51621	-1.52728	0.18865	slightly change	down	NA	NA
XLOC_001267	XLOC_001267	Solyc01g008520.2	chr01:2620798-2630701	CK	ABA	OK	2.0012	1.33455	-0.584518	-0.601999	0.4316	slightly change	down	NA	03440(Homologous recombination)
XLOC_001268	XLOC_001268	Solyc01g008590.1	chr01:2676371-2676911	CK	ABA	NOTEST	0	0	0	0	1	no change	NA	GO:0046873(metal ion transmembrane transporter activity),GO:0030001(metal ion transport),GO:0055085(transmembrane transport),GO:0016020(membrane)	NA
XLOC_001269	XLOC_001269	Solyc01g008600.2	chr01:2684910-2689011	CK	ABA	OK	7.59997	6.69063	-0.18385	-0.382403	0.5843	no change	down	GO:0003676(nucleic acid binding),GO:0008270(zinc ion binding)	NA
XLOC_001270	XLOC_001270	Solyc01g008620.2	chr01:2700727-2702463	CK	ABA	NOTEST	0	0.0205701	inf	0	1	no change	up	GO:0004553(hydrolase activity, hydrolyzing O-glycosyl compounds),GO:0005975(carbohydrate metabolic process)	NA
XLOC_001271	XLOC_001271	Solyc01g008640.2	chr01:2707155-2708925	CK	ABA	NOTEST	0	0	0	0	1	no change	NA	GO:0005506(iron ion binding),GO:0009055(electron carrier activity),GO:0016705(oxidoreductase activity, acting on paired donors, with incorporation or reduction of molecular oxygen),GO:0020037(heme binding),GO:0055114(oxidation-reduction process)	NA
XLOC_001272	XLOC_001272	-	chr01:2718852-2722893	CK	ABA	OK	116133	0	#NAME?	#NAME?	0.18485	no change	down	NA	NA
XLOC_001273	XLOC_001273	Solyc01g008660.2	chr01:2718852-2722893	CK	ABA	OK	6.34342	0.991707	-2.67728	-2.35281	0.3002	slightly change	down	GO:0005515(protein binding)	NA
XLOC_001274	XLOC_001274	Solyc01g008700.2	chr01:2746436-2751562	CK	ABA	OK	1.87367	1.51603	-0.305569	-0.332432	0.6789	slightly change	down	NA	NA
XLOC_001275	XLOC_001275	Solyc01g008710.2,Solyc01g008720.1	chr01:2755065-2763366	CK	ABA	OK	655.153	522.236	-0.327129	-0.700864	0.30965	slightly change	down	NA	NA
XLOC_001276	XLOC_001276	Solyc01g008740.1	chr01:2776810-2782126	CK	ABA	NOTEST	0.10561	0.0768179	-0.459236	0	1	slightly change	down	GO:0004672(protein kinase activity),GO:0005524(ATP binding),GO:0006468(protein phosphorylation)	NA
XLOC_001277	XLOC_001277	Solyc01g008750.1	chr01:2784886-2788074	CK	ABA	NOTEST	0	0	0	0	1	no change	NA	GO:0008270(zinc ion binding)	NA
XLOC_001278	XLOC_001278	Solyc01g008760.2	chr01:2789895-2794057	CK	ABA	OK	9.11402	6.1593	-0.565322	-1.07676	0.24165	slightly change	down	NA	NA
XLOC_001279	XLOC_001279	Solyc01g008770.2	chr01:2797410-2815705	CK	ABA	OK	11.0297	13.4783	0.289246	0.757905	0.28535	slightly change	up	GO:0005515(protein binding),GO:0005543(phospholipid binding),GO:0007165(signal transduction),GO:0005622(intracellular)	NA
XLOC_001280	XLOC_001280	Solyc01g008780.2	chr01:2817989-2823182	CK	ABA	OK	57.0015	75.3742	0.403069	1.12794	0.1087	slightly change	up	NA	NA
XLOC_001281	XLOC_001281	Solyc01g008790.2	chr01:2826174-2836597	CK	ABA	OK	2.22711	0.745467	-1.57895	-1.16559	0.15985	slightly change	down	GO:0016788(hydrolase activity, acting on ester bonds)	00562(Inositol phosphate metabolism)
XLOC_001282	XLOC_001282	Solyc01g008820.2	chr01:2843926-2849931	CK	ABA	OK	43.3721	51.3048	0.242326	0.809018	0.33465	no change	up	GO:0004190(aspartic-type endopeptidase activity),GO:0016021(integral to membrane)	NA
XLOC_001283	XLOC_001283	Solyc01g008830.1	chr01:2854276-2862504	CK	ABA	OK	3.24896	2.66824	-0.284088	-0.464419	0.6025	slightly change	down	GO:0016491(oxidoreductase activity),GO:0055114(oxidation-reduction process),GO:0005507(copper ion binding)	00053(Ascorbate and aldarate metabolism)
XLOC_001284	XLOC_001284	Solyc01g008840.2	chr01:2864334-2872190	CK	ABA	OK	41.9899	44.6204	0.0876634	0.245621	0.7233	no change	up	GO:0005515(protein binding)	NA
XLOC_001285	XLOC_001285	Solyc01g008850.2	chr01:2877779-2884029	CK	ABA	OK	54.3028	56.877	0.0668179	0.188019	0.79025	no change	up	GO:0004672(protein kinase activity),GO:0005524(ATP binding),GO:0006468(protein phosphorylation),GO:0007165(signal transduction)	NA
XLOC_001286	XLOC_001286	-	chr01:2909356-2909865	CK	ABA	OK	0.915562	0	#NAME?	#NAME?	0.0174	no change	down	NA	NA
XLOC_001287	XLOC_001287	Solyc01g008900.2	chr01:2920930-2926673	CK	ABA	OK	2.81885	3.57663	0.343493	0.548402	0.5047	slightly change	up	NA	NA
XLOC_001288	XLOC_001288	Solyc01g008910.2	chr01:2935022-2937613	CK	ABA	OK	10.2368	9.78627	-0.0649384	-0.140263	0.8331	no change	down	NA	NA
XLOC_001289	XLOC_001289	Solyc01g008920.2	chr01:2941571-2947566	CK	ABA	OK	0.82324	0.640831	-0.36137	-0.321274	0.71965	slightly change	down	GO:0003854(3-beta-hydroxy-delta5-steroid dehydrogenase activity),GO:0016616(oxidoreductase activity, acting on the CH-OH group of donors, NAD or NADP as acceptor),GO:0006694(steroid biosynthetic process),GO:0055114(oxidation-reduction process)	NA
XLOC_001290	XLOC_001290	Solyc01g008940.2	chr01:2958617-2958992	CK	ABA	OK	18.1047	8.16822	-1.14827	-2.78007	0.1584	slightly change	down	NA	NA
XLOC_001291	XLOC_001291	Solyc01g008960.2	chr01:2976371-2984961	CK	ABA	OK	111.041	99.9403	-0.151954	-0.439748	0.56085	no change	down	GO:0005515(protein binding)	NA
XLOC_001292	XLOC_001292	Solyc01g008970.2	chr01:2985721-2990016	CK	ABA	OK	20.802	19.4259	-0.0987425	-0.105066	0.90205	no change	down	GO:0003676(nucleic acid binding)	NA
XLOC_001293	XLOC_001293	Solyc01g008980.2	chr01:2993115-2999268	CK	ABA	OK	20.6523	24.8875	0.269123	0.532976	0.4538	slightly change	up	GO:0003700(sequence-specific DNA binding transcription factor activity),GO:0043565(sequence-specific DNA binding),GO:0046983(protein dimerization activity),GO:0006355(regulation of transcription, DNA-dependent)	NA
XLOC_001294	XLOC_001294	-	chr01:2993115-2999268	CK	ABA	OK	2.54075	2.9263	0.203824	0.175186	0.86835	no change	up	NA	NA
XLOC_001295	XLOC_001295	Solyc01g008990.2	chr01:3003070-3007832	CK	ABA	OK	16.844	16.2521	-0.0516142	-0.111529	0.874	no change	down	NA	NA
XLOC_001296	XLOC_001296	Solyc01g009000.2	chr01:3010119-3013579	CK	ABA	OK	32.3455	32.4062	0.0027036	0.0071234	0.9925	no change	up	NA	NA
XLOC_001297	XLOC_001297	Solyc01g009010.2	chr01:3014152-3020442	CK	ABA	OK	162.162	296.042	0.868367	2.82146	0.00095	slightly change	up	GO:0005524(ATP binding),GO:0016310(phosphorylation),GO:0016301(kinase activity),GO:0050515(4-(cytidine 5'-diphospho)-2-C-methyl-D-erythritol kinase activity),GO:0016114(terpenoid biosynthetic process)	00900(Terpenoid backbone biosynthesis)
XLOC_001298	XLOC_001298	Solyc01g009030.2	chr01:3025819-3038966	CK	ABA	OK	27.059	31.6415	0.225711	0.463116	0.5038	no change	up	NA	NA
XLOC_001299	XLOC_001299	Solyc01g009040.2	chr01:3041735-3044740	CK	ABA	NOTEST	0	0	0	0	1	no change	NA	GO:0005634(nucleus)	04110(Cell cycle)
XLOC_001300	XLOC_001300	Solyc01g009060.2	chr01:3067812-3074929	CK	ABA	OK	33.6633	36.9516	0.134461	0.374155	0.59095	no change	up	GO:0005515(protein binding)	NA
XLOC_001301	XLOC_001301	-	chr01:3075588-3082432	CK	ABA	OK	0	445.414	inf	#NAME?	0.2171	no change	up	NA	NA
XLOC_001302	XLOC_001302	Solyc01g009080.2	chr01:3091051-3093978	CK	ABA	OK	8.91483	1.58825	-2.48877	-3.38797	0.01435	yes	down	GO:0005515(protein binding)	NA
XLOC_001303	XLOC_001303	Solyc01g009100.2	chr01:3112344-3115591	CK	ABA	OK	83.4673	72.2659	-0.207896	-0.793526	0.42595	no change	down	GO:0006412(translation),GO:0005840(ribosome),GO:0005622(intracellular),GO:0003735(structural constituent of ribosome)	03010(Ribosome)
XLOC_001304	XLOC_001304	Solyc01g009140.1	chr01:3164641-3165404	CK	ABA	NOTEST	0	0	0	0	1	no change	NA	NA	NA
XLOC_001305	XLOC_001305	Solyc01g009150.2	chr01:3166874-3171384	CK	ABA	OK	11.239	11.5003	0.0331522	0.0815907	0.93185	no change	up	NA	NA
XLOC_001306	XLOC_001306	Solyc01g009180.2	chr01:3229101-3234908	CK	ABA	OK	27.8456	34.1318	0.293665	0.843181	0.22985	slightly change	up	GO:0003871(5-methyltetrahydropteroyltriglutamate-homocysteine S-methyltransferase activity),GO:0009086(methionine biosynthetic process),GO:0008270(zinc ion binding),GO:0008652(cellular amino acid biosynthetic process)	00270(Cysteine and methionine metabolism)
XLOC_001307	XLOC_001307	Solyc01g009190.1	chr01:3237157-3239698	CK	ABA	NOTEST	0	0	0	0	1	no change	NA	GO:0003725(double-stranded RNA binding),GO:0005622(intracellular)	NA
XLOC_001308	XLOC_001308	Solyc01g009210.1	chr01:3243722-3244188	CK	ABA	NOTEST	0	0	0	0	1	no change	NA	NA	NA
XLOC_001309	XLOC_001309	Solyc01g009230.2	chr01:3253343-3262099	CK	ABA	OK	4.54914	2.66314	-0.772466	-1.63266	0.02335	slightly change	down	GO:0009055(electron carrier activity),GO:0051536(iron-sulfur cluster binding),GO:0016491(oxidoreductase activity),GO:0055114(oxidation-reduction process),GO:0046872(metal ion binding)	00906(Carotenoid biosynthesis)
XLOC_001310	XLOC_001310	Solyc01g009240.2	chr01:3269095-3273535	CK	ABA	NOTEST	0	0	0	0	1	no change	NA	GO:0004553(hydrolase activity, hydrolyzing O-glycosyl compounds),GO:0005975(carbohydrate metabolic process)	NA
XLOC_001311	XLOC_001311	Solyc01g009260.1	chr01:3288674-3290090	CK	ABA	NOTEST	0	0	0	0	1	no change	NA	NA	NA
XLOC_001312	XLOC_001312	Solyc01g009310.2	chr01:3485877-3495206	CK	ABA	OK	109.306	130.949	0.260633	0.886026	0.2871	slightly change	up	GO:0016020(membrane)	00100(Steroid biosynthesis)
XLOC_001313	XLOC_001313	Solyc01g009340.2	chr01:3537685-3541912	CK	ABA	OK	1.01181	0.985586	-0.0378805	-0.0290003	0.9686	no change	down	NA	NA
XLOC_001314	XLOC_001314	Solyc01g009380.2	chr01:3572359-3591567	CK	ABA	OK	13.895	16.6897	0.264398	0.645331	0.3541	slightly change	up	GO:0008233(peptidase activity),GO:0006508(proteolysis),GO:0016485(protein processing),GO:0016021(integral to membrane)	NA
XLOC_001315	XLOC_001315	Solyc01g009400.2	chr01:3606735-3609489	CK	ABA	NOTEST	0	0	0	0	1	no change	NA	GO:0004601(peroxidase activity),GO:0020037(heme binding),GO:0006979(response to oxidative stress),GO:0055114(oxidation-reduction process)	00360(Phenylalanine metabolism)
XLOC_001316	XLOC_001316	Solyc01g009410.2	chr01:3612086-3615594	CK	ABA	NOTEST	0	0	0	0	1	no change	NA	GO:0004601(peroxidase activity),GO:0020037(heme binding),GO:0006979(response to oxidative stress),GO:0055114(oxidation-reduction process)	00360(Phenylalanine metabolism)
XLOC_001317	XLOC_001317	Solyc01g009420.2	chr01:3621815-3626739	CK	ABA	OK	354.065	296.391	-0.256512	-0.738281	0.35635	slightly change	down	GO:0003854(3-beta-hydroxy-delta5-steroid dehydrogenase activity),GO:0016616(oxidoreductase activity, acting on the CH-OH group of donors, NAD or NADP as acceptor),GO:0006694(steroid biosynthetic process),GO:0055114(oxidation-reduction process),GO:0003824(catalytic activity),GO:0050662(coenzyme binding),GO:0044237(cellular metabolic process),GO:0016491(oxidoreductase activity),GO:0008831(dTDP-4-de…	00520(Amino sugar and nucleotide sugar metabolism)
XLOC_001318	XLOC_001318	Solyc01g009460.2	chr01:3688540-3688811	CK	ABA	NOTEST	0	0	0	0	1	no change	NA	NA	NA
XLOC_001319	XLOC_001319	-	chr01:3689978-3692262	CK	ABA	OK	2.79112	2.83282	0.0213925	0.0297215	0.97305	no change	up	NA	NA
XLOC_001320	XLOC_001320	Solyc01g009470.1	chr01:3694083-3699835	CK	ABA	OK	2.84096	4.9749	0.808289	0.792481	0.6613	slightly change	up	GO:0005622(intracellular),GO:0003950(NAD+ ADP-ribosyltransferase activity),GO:0006471(protein ADP-ribosylation),GO:0005634(nucleus)	NA
XLOC_001321	XLOC_001321	Solyc01g009500.2	chr01:3739740-3743748	CK	ABA	OK	4.9335	3.80105	-0.376213	-0.563798	0.4242	slightly change	down	NA	NA
XLOC_001322	XLOC_001322	Solyc01g009510.1	chr01:3775732-3778200	CK	ABA	NOTEST	0	0	0	0	1	no change	NA	GO:0003700(sequence-specific DNA binding transcription factor activity),GO:0043565(sequence-specific DNA binding),GO:0046983(protein dimerization activity),GO:0006355(regulation of transcription, DNA-dependent)	NA
XLOC_001323	XLOC_001323	Solyc01g009520.2	chr01:3780909-3784239	CK	ABA	OK	139.079	93.8456	-0.567544	-2.05778	0.0224	slightly change	down	GO:0003723(RNA binding),GO:0003735(structural constituent of ribosome),GO:0006412(translation),GO:0015934(large ribosomal subunit)	03010(Ribosome)
XLOC_001324	XLOC_001324	Solyc01g009530.1	chr01:3784537-3785794	CK	ABA	NOTEST	0	0	0	0	1	no change	NA	NA	NA
XLOC_001325	XLOC_001325	Solyc01g009540.1	chr01:3785860-3786148	CK	ABA	NOTEST	0	0	0	0	1	no change	NA	NA	NA
XLOC_001326	XLOC_001326	Solyc01g009550.1	chr01:3810135-3810399	CK	ABA	NOTEST	0	0	0	0	1	no change	NA	NA	NA
XLOC_001327	XLOC_001327	Solyc01g009570.2	chr01:3822171-3822737	CK	ABA	NOTEST	0	0	0	0	1	no change	NA	NA	NA
XLOC_001328	XLOC_001328	Solyc01g009580.1	chr01:3828754-3830538	CK	ABA	NOTEST	0	0	0	0	1	no change	NA	NA	NA
XLOC_001329	XLOC_001329	Solyc01g009620.2	chr01:3852921-3862672	CK	ABA	OK	15.5305	17.5633	0.177461	0.46726	0.61405	no change	up	NA	NA
XLOC_001330	XLOC_001330	Solyc01g009630.2	chr01:3865189-3874083	CK	ABA	OK	21.7144	21.7421	0.00184536	0.00553711	0.9943	no change	up	NA	NA
XLOC_001331	XLOC_001331	Solyc01g009650.1	chr01:3887674-3889231	CK	ABA	NOTEST	0	0	0	0	1	no change	NA	GO:0003677(DNA binding)	NA
XLOC_001332	XLOC_001332	Solyc01g009680.2	chr01:3967793-3971463	CK	ABA	NOTEST	0	0	0	0	1	no change	NA	GO:0016702(oxidoreductase activity, acting on single donors with incorporation of molecular oxygen, incorporation of two atoms of oxygen),GO:0046872(metal ion binding),GO:0055114(oxidation-reduction process)	NA
XLOC_001333	XLOC_001333	Solyc01g009690.1	chr01:3972615-3975213	CK	ABA	NOTEST	0.119133	0.0656349	-0.860033	0	1	slightly change	down	GO:0005515(protein binding)	NA
XLOC_001334	XLOC_001334	Solyc01g009700.1	chr01:3979008-3981300	CK	ABA	NOTEST	0	0	0	0	1	no change	NA	GO:0005515(protein binding)	NA
XLOC_001335	XLOC_001335	Solyc01g009710.1	chr01:3987445-3987787	CK	ABA	NOTEST	0	0	0	0	1	no change	NA	NA	NA
XLOC_001336	XLOC_001336	Solyc01g009760.2	chr01:4138754-4141165	CK	ABA	OK	4.43725	1.05218	-2.07629	-2.42386	0.03125	yes	down	NA	NA
XLOC_001337	XLOC_001337	Solyc01g009780.2	chr01:4205343-4209004	CK	ABA	OK	43.6119	66.8123	0.61539	2.12748	0.02555	slightly change	up	NA	NA
XLOC_001338	XLOC_001338	-	chr01:4218269-4219056	CK	ABA	OK	0.673318	0.533222	-0.336551	-0.214021	0.85815	slightly change	down	NA	NA
XLOC_001339	XLOC_001339	Solyc01g009790.1	chr01:4241360-4241522	CK	ABA	NOTEST	0	0	0	0	1	no change	NA	NA	NA
XLOC_001340	XLOC_001340	Solyc01g009810.2	chr01:4251975-4255077	CK	ABA	NOTEST	0.266394	0.336814	0.338392	0	1	slightly change	up	GO:0005515(protein binding)	NA
XLOC_001341	XLOC_001341	Solyc01g009830.2	chr01:4325217-4329536	CK	ABA	NOTEST	0.46006	0.123829	-1.89348	0	1	slightly change	down	GO:0055085(transmembrane transport)	NA
XLOC_001342	XLOC_001342	Solyc01g009850.2	chr01:4369325-4376040	CK	ABA	OK	34.8238	46.1223	0.405389	0.934633	0.1784	slightly change	up	NA	NA
XLOC_001343	XLOC_001343	-	chr01:4402423-4402854	CK	ABA	OK	5.4591	10.7136	0.972709	2.01099	0.24955	slightly change	up	NA	NA
XLOC_001344	XLOC_001344	Solyc01g009880.2	chr01:4413094-4415237	CK	ABA	NOTEST	0	0	0	0	1	no change	NA	GO:0006887(exocytosis),GO:0000145(exocyst)	04910(Insulin signaling pathway)
XLOC_001345	XLOC_001345	Solyc01g009890.1	chr01:4424606-4424999	CK	ABA	NOTEST	0	0	0	0	1	no change	NA	GO:0009055(electron carrier activity),GO:0015035(protein disulfide oxidoreductase activity),GO:0045454(cell redox homeostasis)	NA
XLOC_001346	XLOC_001346	Solyc01g009900.2	chr01:4462530-4463001	CK	ABA	NOTEST	0	0	0	0	1	no change	NA	GO:0009055(electron carrier activity),GO:0015035(protein disulfide oxidoreductase activity),GO:0045454(cell redox homeostasis)	NA
XLOC_001347	XLOC_001347	Solyc01g009910.1	chr01:4479945-4480308	CK	ABA	NOTEST	0	0	0	0	1	no change	NA	GO:0009055(electron carrier activity),GO:0015035(protein disulfide oxidoreductase activity),GO:0045454(cell redox homeostasis)	NA
XLOC_001348	XLOC_001348	-	chr01:4497026-4498460	CK	ABA	OK	1.01578	2.14099	1.07569	0.491548	0.6868	slightly change	up	NA	NA
XLOC_001349	XLOC_001349	-	chr01:4497026-4498460	CK	ABA	OK	0	0.949263	inf	#NAME?	0.12615	no change	up	NA	NA
XLOC_001350	XLOC_001350	Solyc01g009940.1	chr01:4541526-4544665	CK	ABA	NOTEST	0	0	0	0	1	no change	NA	GO:0016787(hydrolase activity)	NA
XLOC_001351	XLOC_001351	Solyc01g009980.1	chr01:4584473-4585010	CK	ABA	NOTEST	0	0	0	0	1	no change	NA	NA	NA
XLOC_001352	XLOC_001352	Solyc01g009990.2	chr01:4594126-4598093	CK	ABA	OK	60.0445	56.2595	-0.0939359	-0.314045	0.7084	no change	down	GO:0003755(peptidyl-prolyl cis-trans isomerase activity),GO:0006457(protein folding)	NA
XLOC_001353	XLOC_001353	Solyc01g010030.2	chr01:4659161-4671050	CK	ABA	OK	0.608123	0.707329	0.218019	0.093201	0.9023	no change	up	GO:0004672(protein kinase activity),GO:0005524(ATP binding),GO:0006468(protein phosphorylation)	NA
XLOC_001354	XLOC_001354	Solyc01g010040.2,Solyc01g010050.2	chr01:4683470-4687162	CK	ABA	OK	42.5278	40.5232	-0.0696591	-0.198525	0.7792	no change	down	NA	NA
XLOC_001355	XLOC_001355	-	chr01:4774995-4775244	CK	ABA	NOTEST	0	0	0	0	1	no change	NA	NA	NA
XLOC_001356	XLOC_001356	Solyc01g010070.1	chr01:4793987-4795036	CK	ABA	NOTEST	0	0	0	0	1	no change	NA	NA	NA
XLOC_001357	XLOC_001357	Solyc01g010080.2	chr01:4800228-4810748	CK	ABA	OK	0.769112	0.512677	-0.585145	-0.536233	0.5168	slightly change	down	GO:0005216(ion channel activity),GO:0006811(ion transport),GO:0055085(transmembrane transport),GO:0016020(membrane)	NA
XLOC_001358	XLOC_001358	Solyc01g010090.1	chr01:4834091-4836721	CK	ABA	NOTEST	0	0	0	0	1	no change	NA	NA	NA
XLOC_001359	XLOC_001359	Solyc01g010100.1	chr01:4837390-4838867	CK	ABA	NOTEST	0	0	0	0	1	no change	NA	GO:0008234(cysteine-type peptidase activity),GO:0006508(proteolysis)	NA
XLOC_001360	XLOC_001360	Solyc01g010130.2	chr01:4868876-4873334	CK	ABA	OK	1.66788	2.02055	0.276734	0.345619	0.6245	slightly change	up	GO:0030528(transcription regulator activity),GO:0006355(regulation of transcription, DNA-dependent)	NA
XLOC_001361	XLOC_001361	Solyc01g010150.2	chr01:4938914-4942653	CK	ABA	OK	10.8509	13.6756	0.333788	0.758287	0.27775	slightly change	up	GO:0016597(amino acid binding),GO:0008152(metabolic process)	NA
XLOC_001362	XLOC_001362	Solyc01g010160.2	chr01:4948455-4967242	CK	ABA	OK	0.384516	3.81245	3.3096	5.23198	5e-05	yes	up	GO:0004553(hydrolase activity, hydrolyzing O-glycosyl compounds),GO:0005975(carbohydrate metabolic process)	NA
XLOC_001363	XLOC_001363	Solyc01g010180.2	chr01:4975292-4976465	CK	ABA	OK	8.29184	3.78524	-1.13131	-2.0025	0.044	yes	down	NA	NA
XLOC_001364	XLOC_001364	Solyc01g010190.2	chr01:4983954-4984873	CK	ABA	OK	24.0787	31.7468	0.398857	1.25239	0.20855	slightly change	up	NA	NA
XLOC_001365	XLOC_001365	Solyc01g010200.2	chr01:4988433-4989476	CK	ABA	OK	108.351	121.821	0.169047	0.632812	0.5011	no change	up	NA	NA
XLOC_001366	XLOC_001366	Solyc01g010210.1	chr01:4991983-4992541	CK	ABA	NOTEST	0	0	0	0	1	no change	NA	NA	NA
XLOC_001367	XLOC_001367	Solyc01g010220.2	chr01:5003012-5003845	CK	ABA	OK	8.9369	8.72693	-0.0343007	-0.0702178	0.94435	no change	down	NA	NA
XLOC_001368	XLOC_001368	Solyc01g010240.2	chr01:5028896-5031428	CK	ABA	NOTEST	0	0	0	0	1	no change	NA	NA	NA
XLOC_001369	XLOC_001369	Solyc01g010260.2	chr01:5060340-5062538	CK	ABA	NOTEST	0	0	0	0	1	no change	NA	GO:0005506(iron ion binding),GO:0009055(electron carrier activity),GO:0016705(oxidoreductase activity, acting on paired donors, with incorporation or reduction of molecular oxygen),GO:0020037(heme binding),GO:0055114(oxidation-reduction process)	NA
XLOC_001370	XLOC_001370	Solyc01g010320.1	chr01:5142524-5144562	CK	ABA	NOTEST	0	0	0	0	1	no change	NA	NA	NA
XLOC_001371	XLOC_001371	Solyc01g010330.1	chr01:5144792-5145236	CK	ABA	NOTEST	0	0	0	0	1	no change	NA	NA	NA
XLOC_001372	XLOC_001372	-	chr01:5187266-5187711	CK	ABA	NOTEST	0	0.0968908	inf	0	1	no change	up	NA	NA
XLOC_001373	XLOC_001373	Solyc01g010370.2	chr01:5195634-5201327	CK	ABA	OK	10.7629	0	#NAME?	#NAME?	0.18295	no change	down	GO:0008168(methyltransferase activity),GO:0008152(metabolic process)	NA
XLOC_001374	XLOC_001374	Solyc01g010390.2	chr01:5253999-5260994	CK	ABA	OK	7.03204	2.34538	-1.58412	-2.21302	0.0046	yes	down	GO:0004553(hydrolase activity, hydrolyzing O-glycosyl compounds),GO:0005975(carbohydrate metabolic process)	00460(Cyanoamino acid metabolism)
XLOC_001375	XLOC_001375	Solyc01g010410.2	chr01:5311120-5313481	CK	ABA	OK	1.56891	0.979999	-0.678907	-0.821659	0.2996	slightly change	down	NA	NA
XLOC_001376	XLOC_001376	Solyc01g010420.2	chr01:5333993-5334862	CK	ABA	NOTEST	0.0965053	0.0402069	-1.26317	0	1	slightly change	down	NA	NA
XLOC_001377	XLOC_001377	Solyc01g010430.2	chr01:5338903-5348166	CK	ABA	OK	22.6747	14.4007	-0.654946	-1.15621	0.18485	slightly change	down	NA	NA
XLOC_001378	XLOC_001378	Solyc01g010460.2,Solyc01g010470.2	chr01:5356755-5364988	CK	ABA	OK	6.42559	6.03705	-0.0899873	-0.163475	0.8185	no change	down	NA	NA
XLOC_001379	XLOC_001379	-	chr01:5502521-5503555	CK	ABA	NOTEST	0	0	0	0	1	no change	NA	NA	NA
XLOC_001380	XLOC_001380	-	chr01:5504862-5505195	CK	ABA	NOTEST	0	0	0	0	1	no change	NA	NA	NA
XLOC_001381	XLOC_001381	-	chr01:5505357-5505758	CK	ABA	NOTEST	0	0	0	0	1	no change	NA	NA	NA
XLOC_001382	XLOC_001382	-	chr01:5507182-5510219	CK	ABA	NOTEST	0.159509	0.434064	1.44427	0	1	slightly change	up	NA	NA
XLOC_001383	XLOC_001383	Solyc01g010520.2	chr01:5536626-5544373	CK	ABA	OK	1.63332	0.237691	-2.78065	-1.80115	0.03465	yes	down	NA	NA
XLOC_001384	XLOC_001384	Solyc01g010540.2	chr01:5553482-5556672	CK	ABA	OK	48.5923	39.4176	-0.301889	-0.967764	0.27075	slightly change	down	GO:0019843(rRNA binding),GO:0005622(intracellular),GO:0003723(RNA binding)	03010(Ribosome)
XLOC_001385	XLOC_001385	Solyc01g010580.2	chr01:5590469-5593394	CK	ABA	OK	169.753	105.077	-0.691998	-2.43108	0.0052	slightly change	down	GO:0019843(rRNA binding),GO:0005622(intracellular),GO:0003723(RNA binding)	03010(Ribosome)
XLOC_001386	XLOC_001386	Solyc01g010590.2	chr01:5594930-5600715	CK	ABA	OK	20.3676	15.7756	-0.368576	-1.00511	0.26775	slightly change	down	GO:0003755(peptidyl-prolyl cis-trans isomerase activity),GO:0006457(protein folding)	NA
XLOC_001387	XLOC_001387	Solyc01g010640.2	chr01:5646160-5647113	CK	ABA	OK	35.8118	52.8899	0.562558	1.84779	0.0496	slightly change	up	NA	NA
XLOC_001388	XLOC_001388	Solyc01g010660.2	chr01:5673996-5680626	CK	ABA	OK	11.5318	16.6953	0.533821	1.43923	0.074	slightly change	up	GO:0004672(protein kinase activity),GO:0005524(ATP binding),GO:0006468(protein phosphorylation)	NA
XLOC_001389	XLOC_001389	Solyc01g010670.1	chr01:5692070-5693406	CK	ABA	NOTEST	0	0	0	0	1	no change	NA	NA	NA
XLOC_001390	XLOC_001390	Solyc01g010680.1	chr01:5698128-5730900	CK	ABA	NOTEST	0	0.205794	inf	0	1	no change	up	NA	NA
XLOC_001391	XLOC_001391	Solyc01g010690.1	chr01:5698128-5730900	CK	ABA	NOTEST	0.157076	0.201647	0.360364	0	1	slightly change	up	NA	NA
XLOC_001392	XLOC_001392	Solyc01g010760.2	chr01:5821503-5828696	CK	ABA	OK	96.1899	106.787	0.150778	0.529219	0.53185	no change	up	GO:0008308(voltage-gated anion channel activity),GO:0006820(anion transport),GO:0044070(regulation of anion transport),GO:0055085(transmembrane transport),GO:0005741(mitochondrial outer membrane)	04020(Calcium signaling pathway)
XLOC_001393	XLOC_001393	-	chr01:5855949-5856517	CK	ABA	NOTEST	0.292618	0	#NAME?	0	1	no change	down	NA	NA
XLOC_001394	XLOC_001394	Solyc01g010800.1	chr01:5881327-5882172	CK	ABA	NOTEST	0	0	0	0	1	no change	NA	NA	NA
XLOC_001395	XLOC_001395	Solyc01g010820.2	chr01:6221768-6229793	CK	ABA	OK	22.4225	22.5043	0.00525468	0.0160976	0.98255	no change	up	GO:0031625(ubiquitin protein ligase binding),GO:0006511(ubiquitin-dependent protein catabolic process),GO:0031461(cullin-RING ubiquitin ligase complex)	04120(Ubiquitin mediated proteolysis)
XLOC_001396	XLOC_001396	Solyc01g010840.1	chr01:6281247-6281481	CK	ABA	NOTEST	0	0	0	0	1	no change	NA	NA	NA
XLOC_001397	XLOC_001397	Solyc01g010860.2	chr01:6302977-6307253	CK	ABA	OK	20.1336	24.947	0.309262	1.00119	0.2782	slightly change	up	GO:0005506(iron ion binding),GO:0016491(oxidoreductase activity),GO:0006633(fatty acid biosynthetic process),GO:0055114(oxidation-reduction process)	NA
XLOC_001398	XLOC_001398	Solyc01g010890.2	chr01:6344084-6349063	CK	ABA	NOTEST	0	0	0	0	1	no change	NA	NA	NA
XLOC_001399	XLOC_001399	Solyc01g010910.1	chr01:6437227-6440447	CK	ABA	NOTEST	0	0	0	0	1	no change	NA	GO:0003677(DNA binding)	NA
XLOC_001400	XLOC_001400	Solyc01g010920.1	chr01:6443792-6477533	CK	ABA	OK	0.798442	1.37613	0.785358	0.469274	0.74365	slightly change	up	NA	NA
XLOC_001401	XLOC_001401	-	chr01:6443792-6477533	CK	ABA	OK	0.381256	0.604935	0.666022	0.204013	0.8	slightly change	up	NA	NA
XLOC_001402	XLOC_001402	Solyc01g010940.2	chr01:6498395-6504024	CK	ABA	OK	44.8823	53.7213	0.259346	0.862256	0.33605	slightly change	up	GO:0006810(transport),GO:0016021(integral to membrane)	NA
XLOC_001403	XLOC_001403	-	chr01:6561312-6562847	CK	ABA	OK	1.12043	3.01126	1.42632	1.6552	0.0895	slightly change	up	NA	NA
XLOC_001404	XLOC_001404	Solyc01g010960.1	chr01:6590928-6591288	CK	ABA	NOTEST	0	0	0	0	1	no change	NA	NA	NA
XLOC_001405	XLOC_001405	Solyc01g010970.2	chr01:6612317-6616335	CK	ABA	OK	0.363533	0.536711	0.562059	0.518071	0.51065	slightly change	up	GO:0005515(protein binding)	NA
XLOC_001406	XLOC_001406	Solyc01g010980.1	chr01:6664453-6664697	CK	ABA	NOTEST	0	0	0	0	1	no change	NA	NA	NA
XLOC_001407	XLOC_001407	Solyc01g010990.2	chr01:6839606-6844279	CK	ABA	OK	10.4706	11.3113	0.111423	0.258018	0.75725	no change	up	NA	NA
XLOC_001408	XLOC_001408	-	chr01:6844367-6846913	CK	ABA	OK	1.53003	1.31593	-0.217476	-0.2427	0.73745	no change	down	NA	NA
XLOC_001409	XLOC_001409	Solyc01g011010.2	chr01:6866889-6882858	CK	ABA	OK	6.28692	6.29984	0.0029606	0.0031013	0.99735	no change	up	NA	NA
XLOC_001410	XLOC_001410	Solyc01g011030.2	chr01:6992447-6996933	CK	ABA	OK	24.486	20.011	-0.291167	-0.654031	0.3571	slightly change	down	NA	NA
XLOC_001411	XLOC_001411	Solyc01g011050.2	chr01:7014097-7016194	CK	ABA	NOTEST	0	0	0	0	1	no change	NA	GO:0005515(protein binding)	NA
XLOC_001412	XLOC_001412	-	chr01:7029932-7030194	CK	ABA	OK	17.4921	15.3891	-0.184794	-1.07417	0.88415	no change	down	NA	NA
XLOC_001413	XLOC_001413	-	chr01:7521819-7522067	CK	ABA	NOTEST	0	0	0	0	1	no change	NA	NA	NA
XLOC_001414	XLOC_001414	Solyc01g011080.2	chr01:7575193-7577421	CK	ABA	OK	6.37028	6.41304	0.00965176	0.0146744	0.9834	no change	up	NA	NA
XLOC_001415	XLOC_001415	-	chr01:7578042-7578850	CK	ABA	NOTEST	0.0917701	0.383892	2.0646	0	1	slightly change	up	NA	NA
XLOC_001416	XLOC_001416	-	chr01:7578926-7581466	CK	ABA	NOTEST	0.378911	0.225044	-0.751652	0	1	slightly change	down	NA	NA
XLOC_001417	XLOC_001417	-	chr01:7578926-7581466	CK	ABA	NOTEST	0.373287	0.220568	-0.759065	0	1	slightly change	down	NA	NA
XLOC_001418	XLOC_001418	Solyc01g011090.2,Solyc01g011100.2	chr01:7593685-7621722	CK	ABA	OK	20.6879	20.7897	0.00708065	0.0191051	0.9797	no change	up	NA	NA
XLOC_001419	XLOC_001419	Solyc01g011110.1	chr01:7655061-7655259	CK	ABA	NOTEST	0	0	0	0	1	no change	NA	NA	NA
XLOC_001420	XLOC_001420	-	chr01:8126714-8155365	CK	ABA	OK	0.656259	0.690849	0.074103	0.0767191	0.92675	no change	up	NA	NA
XLOC_001421	XLOC_001421	Solyc01g011240.1	chr01:8161228-8161489	CK	ABA	NOTEST	0	0	0	0	1	no change	NA	NA	NA
XLOC_001422	XLOC_001422	Solyc01g011250.1	chr01:8161938-8163565	CK	ABA	NOTEST	0	0	0	0	1	no change	NA	NA	NA
XLOC_001423	XLOC_001423	Solyc01g011280.1	chr01:8330241-8332475	CK	ABA	NOTEST	0	0	0	0	1	no change	NA	NA	NA
XLOC_001424	XLOC_001424	Solyc01g011340.2	chr01:8677841-8684080	CK	ABA	OK	41.1232	46.6431	0.181709	0.601984	0.4705	no change	up	GO:0016787(hydrolase activity)	04111(Cell cycle - yeast)
XLOC_001425	XLOC_001425	Solyc01g011370.1	chr01:8739438-8740647	CK	ABA	NOTEST	0	0	0	0	1	no change	NA	NA	NA
XLOC_001426	XLOC_001426	Solyc01g011400.1	chr01:8906444-8908907	CK	ABA	NOTEST	0	0	0	0	1	no change	NA	NA	NA
XLOC_001427	XLOC_001427	Solyc01g011450.1	chr01:9280021-9281114	CK	ABA	NOTEST	0	0	0	0	1	no change	NA	NA	NA
XLOC_001428	XLOC_001428	Solyc01g011490.1	chr01:9396777-9397666	CK	ABA	NOTEST	0	0	0	0	1	no change	NA	NA	NA
XLOC_001429	XLOC_001429	Solyc01g011510.2	chr01:9530256-9544389	CK	ABA	OK	28.6674	32.5745	0.18433	0.60981	0.4858	no change	up	GO:0016491(oxidoreductase activity),GO:0008152(metabolic process),GO:0055114(oxidation-reduction process),GO:0006081(cellular aldehyde metabolic process),GO:0004030(aldehyde dehydrogenase [NAD(P)+] activity)	NA
XLOC_001430	XLOC_001430	Solyc01g011530.1	chr01:9559746-9560693	CK	ABA	NOTEST	0	0	0	0	1	no change	NA	NA	NA
XLOC_001431	XLOC_001431	Solyc01g012550.1	chr01:9643666-9643960	CK	ABA	NOTEST	0	0	0	0	1	no change	NA	GO:0003723(RNA binding),GO:0004525(ribonuclease III activity),GO:0006396(RNA processing)	NA
XLOC_001432	XLOC_001432	Solyc01g012560.1	chr01:9662469-9662628	CK	ABA	NOTEST	0	0	0	0	1	no change	NA	NA	NA
XLOC_001433	XLOC_001433	Solyc01g012610.1	chr01:9746895-9747105	CK	ABA	NOTEST	0	0	0	0	1	no change	NA	NA	NA
XLOC_001434	XLOC_001434	Solyc01g012620.1	chr01:9775081-9775531	CK	ABA	NOTEST	0	0	0	0	1	no change	NA	NA	NA
XLOC_001435	XLOC_001435	Solyc01g012680.1	chr01:9831742-9831952	CK	ABA	NOTEST	0	0	0	0	1	no change	NA	NA	NA
XLOC_001436	XLOC_001436	Solyc01g012700.2	chr01:9873455-9877910	CK	ABA	NOTEST	0	0	0	0	1	no change	NA	GO:0016491(oxidoreductase activity),GO:0008152(metabolic process),GO:0055114(oxidation-reduction process),GO:0006081(cellular aldehyde metabolic process),GO:0004030(aldehyde dehydrogenase [NAD(P)+] activity)	NA
XLOC_001437	XLOC_001437	Solyc01g012750.1	chr01:10062540-10062861	CK	ABA	NOTEST	0	0	0	0	1	no change	NA	GO:0016491(oxidoreductase activity),GO:0008152(metabolic process),GO:0055114(oxidation-reduction process),GO:0006081(cellular aldehyde metabolic process),GO:0004030(aldehyde dehydrogenase [NAD(P)+] activity)	NA
XLOC_001438	XLOC_001438	Solyc01g012760.1	chr01:10068219-10072170	CK	ABA	NOTEST	0	0	0	0	1	no change	NA	GO:0016491(oxidoreductase activity),GO:0008152(metabolic process),GO:0055114(oxidation-reduction process),GO:0006081(cellular aldehyde metabolic process),GO:0004030(aldehyde dehydrogenase [NAD(P)+] activity)	NA
XLOC_001439	XLOC_001439	Solyc01g013790.1	chr01:10140675-10140945	CK	ABA	NOTEST	0	0	0	0	1	no change	NA	NA	NA
XLOC_001440	XLOC_001440	Solyc01g013810.1	chr01:10164550-10164760	CK	ABA	NOTEST	0	0	0	0	1	no change	NA	NA	NA
XLOC_001441	XLOC_001441	Solyc01g013820.1	chr01:10188345-10188672	CK	ABA	NOTEST	0	0	0	0	1	no change	NA	NA	NA
XLOC_001442	XLOC_001442	Solyc01g013860.1	chr01:10241678-10241948	CK	ABA	NOTEST	0	0	0	0	1	no change	NA	GO:0003723(RNA binding),GO:0004525(ribonuclease III activity),GO:0006396(RNA processing)	NA
XLOC_001443	XLOC_001443	-	chr01:10289771-10292040	CK	ABA	OK	0.784861	0.398839	-0.976632	-0.667072	0.35	slightly change	down	NA	NA
XLOC_001444	XLOC_001444	-	chr01:10306555-10307015	CK	ABA	NOTEST	0.613267	0	#NAME?	0	1	no change	down	NA	NA
XLOC_001445	XLOC_001445	Solyc01g013890.1	chr01:10337245-10342369	CK	ABA	NOTEST	0	0	0	0	1	no change	NA	GO:0016491(oxidoreductase activity),GO:0008152(metabolic process),GO:0055114(oxidation-reduction process),GO:0006081(cellular aldehyde metabolic process),GO:0004030(aldehyde dehydrogenase [NAD(P)+] activity)	NA
XLOC_001446	XLOC_001446	Solyc01g013900.2	chr01:10348094-10348362	CK	ABA	NOTEST	0.658536	0.57946	-0.184552	0	1	no change	down	GO:0055114(oxidation-reduction process),GO:0006081(cellular aldehyde metabolic process),GO:0004030(aldehyde dehydrogenase [NAD(P)+] activity)	NA
XLOC_001447	XLOC_001447	Solyc01g013930.1	chr01:10420815-10421013	CK	ABA	NOTEST	0	0	0	0	1	no change	NA	NA	NA
XLOC_001448	XLOC_001448	-	chr01:10610676-10610996	CK	ABA	OK	0.446987	2.39024	2.41885	2.83544	0.37735	slightly change	up	NA	NA
XLOC_001449	XLOC_001449	-	chr01:10616089-10616579	CK	ABA	NOTEST	0	0	0	0	1	no change	NA	NA	NA
XLOC_001450	XLOC_001450	Solyc01g013980.1	chr01:10706307-10706519	CK	ABA	NOTEST	0	0	0	0	1	no change	NA	NA	NA
XLOC_001451	XLOC_001451	Solyc01g013990.1	chr01:10774783-10775715	CK	ABA	NOTEST	0	0	0	0	1	no change	NA	NA	NA
XLOC_001452	XLOC_001452	Solyc01g014000.1	chr01:10897714-10898225	CK	ABA	NOTEST	0	0	0	0	1	no change	NA	NA	NA
XLOC_001453	XLOC_001453	Solyc01g014010.1	chr01:10933969-10934245	CK	ABA	NOTEST	0	0	0	0	1	no change	NA	NA	NA
XLOC_001454	XLOC_001454	Solyc01g014030.1	chr01:11069212-11069407	CK	ABA	NOTEST	0	0	0	0	1	no change	NA	NA	NA
XLOC_001455	XLOC_001455	Solyc01g014090.1	chr01:11273043-11274045	CK	ABA	NOTEST	0	0	0	0	1	no change	NA	GO:0005515(protein binding)	NA
XLOC_001456	XLOC_001456	Solyc01g014100.2	chr01:11575507-11576183	CK	ABA	NOTEST	0	0	0	0	1	no change	NA	NA	NA
XLOC_001457	XLOC_001457	Solyc01g014130.1	chr01:11672561-11673069	CK	ABA	NOTEST	0	0	0	0	1	no change	NA	GO:0005515(protein binding)	NA
XLOC_001458	XLOC_001458	Solyc01g014140.2	chr01:11691077-11691596	CK	ABA	NOTEST	0	0.0992543	inf	0	1	no change	up	NA	NA
XLOC_001459	XLOC_001459	Solyc01g014150.1	chr01:11713327-11714484	CK	ABA	NOTEST	0	0	0	0	1	no change	NA	GO:0005515(protein binding)	NA
XLOC_001460	XLOC_001460	Solyc01g014160.1	chr01:11740663-11742891	CK	ABA	NOTEST	0	0	0	0	1	no change	NA	GO:0005515(protein binding)	NA
XLOC_001461	XLOC_001461	Solyc01g014170.1	chr01:11742944-11743115	CK	ABA	NOTEST	0	0	0	0	1	no change	NA	NA	NA
XLOC_001462	XLOC_001462	Solyc01g014190.1	chr01:11761929-11762118	CK	ABA	NOTEST	0	0	0	0	1	no change	NA	NA	NA
XLOC_001463	XLOC_001463	Solyc01g014200.1	chr01:11827564-11830073	CK	ABA	OK	1.38909	0	#NAME?	#NAME?	0.01185	no change	down	NA	NA
XLOC_001464	XLOC_001464	Solyc01g014210.1	chr01:11843324-11844727	CK	ABA	NOTEST	0	0	0	0	1	no change	NA	NA	NA
XLOC_001465	XLOC_001465	Solyc01g014220.1	chr01:11859565-11862587	CK	ABA	NOTEST	0	0	0	0	1	no change	NA	NA	NA
XLOC_001466	XLOC_001466	-	chr01:11880273-11891118	CK	ABA	OK	21.0325	13.6583	-0.622843	-0.258699	0.76695	slightly change	down	NA	NA
XLOC_001467	XLOC_001467	Solyc01g014240.1	chr01:11915175-11915424	CK	ABA	NOTEST	0	0	0	0	1	no change	NA	NA	NA
XLOC_001468	XLOC_001468	Solyc01g014250.2	chr01:11926766-11929550	CK	ABA	OK	67.8518	82.7622	0.286585	0.406369	0.53565	slightly change	up	NA	NA
XLOC_001469	XLOC_001469	Solyc01g014260.1	chr01:11934076-11934289	CK	ABA	NOTEST	0	0	0	0	1	no change	NA	NA	NA
XLOC_001470	XLOC_001470	Solyc01g014270.2	chr01:11950645-11955158	CK	ABA	OK	20.5888	17.9418	-0.198539	-0.298409	0.6582	no change	down	NA	NA
XLOC_001471	XLOC_001471	Solyc01g014280.2,Solyc01g014290.1	chr01:11968469-11970578	CK	ABA	NOTEST	0	0.0434945	inf	0	1	no change	up	NA	NA
XLOC_001472	XLOC_001472	Solyc01g014320.2,Solyc01g014330.2	chr01:12040825-12042072	CK	ABA	NOTEST	0	0	0	0	1	no change	NA	NA	NA
XLOC_001473	XLOC_001473	Solyc01g014350.1	chr01:12125648-12126003	CK	ABA	NOTEST	0	0	0	0	1	no change	NA	NA	NA
XLOC_001474	XLOC_001474	Solyc01g014390.2	chr01:12934729-12937069	CK	ABA	NOTEST	0	0	0	0	1	no change	NA	NA	NA
XLOC_001475	XLOC_001475	Solyc01g014400.1	chr01:13247402-13249334	CK	ABA	NOTEST	0	0	0	0	1	no change	NA	GO:0003723(RNA binding),GO:0004525(ribonuclease III activity),GO:0006396(RNA processing)	NA
XLOC_001476	XLOC_001476	Solyc01g014410.1	chr01:13515810-13516050	CK	ABA	NOTEST	0	0	0	0	1	no change	NA	GO:0003723(RNA binding),GO:0004525(ribonuclease III activity),GO:0006396(RNA processing)	NA
XLOC_001477	XLOC_001477	Solyc01g014420.1	chr01:13534667-13535708	CK	ABA	NOTEST	0	0	0	0	1	no change	NA	GO:0003723(RNA binding),GO:0004525(ribonuclease III activity),GO:0006396(RNA processing)	NA
XLOC_001478	XLOC_001478	Solyc01g014430.1	chr01:13555897-13556279	CK	ABA	NOTEST	0	0	0	0	1	no change	NA	GO:0003723(RNA binding),GO:0004525(ribonuclease III activity),GO:0006396(RNA processing)	NA
XLOC_001479	XLOC_001479	Solyc01g014440.1	chr01:13583154-13584186	CK	ABA	NOTEST	0	0	0	0	1	no change	NA	GO:0003723(RNA binding),GO:0004525(ribonuclease III activity),GO:0006396(RNA processing)	NA
XLOC_001480	XLOC_001480	Solyc01g014470.1	chr01:13945296-13953858	CK	ABA	OK	3.79362	2.60541	-0.542066	-0.473262	0.4962	slightly change	down	NA	NA
XLOC_001481	XLOC_001481	-	chr01:13953910-13955272	CK	ABA	OK	0.506104	0.434831	-0.218982	-0.109596	0.8894	no change	down	NA	NA
XLOC_001482	XLOC_001482	-	chr01:13955400-13955805	CK	ABA	NOTEST	0	0.158952	inf	0	1	no change	up	NA	NA
XLOC_001483	XLOC_001483	-	chr01:13957644-13957976	CK	ABA	OK	1.66611	0.824741	-1.01447	-1.16582	0.61675	slightly change	down	NA	NA
XLOC_001484	XLOC_001484	Solyc01g014500.1	chr01:13998194-13998782	CK	ABA	NOTEST	0	0	0	0	1	no change	NA	NA	NA
XLOC_001485	XLOC_001485	Solyc01g014510.1	chr01:14015956-14016832	CK	ABA	NOTEST	0	0	0	0	1	no change	NA	GO:0005529(carbohydrate binding)	NA
XLOC_001486	XLOC_001486	Solyc01g014520.1	chr01:14027536-14028823	CK	ABA	NOTEST	0	0	0	0	1	no change	NA	GO:0004672(protein kinase activity),GO:0005524(ATP binding),GO:0006468(protein phosphorylation)	NA
XLOC_001487	XLOC_001487	-	chr01:14054571-14054795	CK	ABA	OK	134.157	0	#NAME?	#NAME?	0.0944	no change	down	NA	NA
XLOC_001488	XLOC_001488	-	chr01:14056145-14056413	CK	ABA	NOTEST	0	0.57946	inf	0	1	no change	up	NA	NA
XLOC_001489	XLOC_001489	-	chr01:14205673-14206136	CK	ABA	OK	0	1.37081	inf	#NAME?	0.1187	no change	up	NA	NA
XLOC_001490	XLOC_001490	Solyc01g014540.1	chr01:14328369-14328705	CK	ABA	NOTEST	0	0	0	0	1	no change	NA	GO:0005529(carbohydrate binding)	NA
XLOC_001491	XLOC_001491	Solyc01g014550.1	chr01:14334981-14337975	CK	ABA	NOTEST	0	0.152542	inf	0	1	no change	up	GO:0004672(protein kinase activity),GO:0005524(ATP binding),GO:0006468(protein phosphorylation)	NA
XLOC_001492	XLOC_001492	-	chr01:14340231-14342559	CK	ABA	OK	2.50128	4.40017	0.814892	1.3407	0.10375	slightly change	up	NA	NA
XLOC_001493	XLOC_001493	-	chr01:14348343-14351846	CK	ABA	OK	0.597649	0.533478	-0.16387	-0.10798	0.893	no change	down	NA	NA
XLOC_001494	XLOC_001494	-	chr01:14348343-14351846	CK	ABA	OK	1.74642	2.60244	0.575463	0.469013	0.51335	slightly change	up	NA	NA
XLOC_001495	XLOC_001495	-	chr01:14393641-14397856	CK	ABA	OK	0.749803	0.0262671	-4.83518	-1.35985	0.0844	slightly change	down	NA	NA
XLOC_001496	XLOC_001496	-	chr01:14398946-14399420	CK	ABA	NOTEST	0.763622	0	#NAME?	0	1	no change	down	NA	NA
XLOC_001497	XLOC_001497	-	chr01:14400619-14402412	CK	ABA	OK	0.659853	0	#NAME?	#NAME?	5e-05	no change	down	NA	NA
XLOC_001498	XLOC_001498	-	chr01:14418761-14420962	CK	ABA	OK	3.19074	4.84207	0.601732	1.0283	0.2138	slightly change	up	NA	NA
XLOC_001499	XLOC_001499	Solyc01g014640.1	chr01:14474861-14475218	CK	ABA	NOTEST	0	0	0	0	1	no change	NA	GO:0005529(carbohydrate binding)	NA
XLOC_001500	XLOC_001500	Solyc01g014650.1	chr01:14481406-14481667	CK	ABA	NOTEST	0	0	0	0	1	no change	NA	GO:0004672(protein kinase activity),GO:0005524(ATP binding),GO:0006468(protein phosphorylation)	NA
XLOC_001501	XLOC_001501	Solyc01g014680.1	chr01:14523765-14523945	CK	ABA	NOTEST	0	0	0	0	1	no change	NA	NA	NA
XLOC_001502	XLOC_001502	Solyc01g014690.2	chr01:14524520-14526089	CK	ABA	NOTEST	0	0.130431	inf	0	1	no change	up	GO:0004672(protein kinase activity),GO:0005524(ATP binding),GO:0006468(protein phosphorylation)	NA
XLOC_001503	XLOC_001503	Solyc01g014710.1	chr01:14563899-14564277	CK	ABA	NOTEST	0	0	0	0	1	no change	NA	NA	NA
XLOC_001504	XLOC_001504	Solyc01g014720.1	chr01:14595808-14596333	CK	ABA	NOTEST	0	0	0	0	1	no change	NA	GO:0003700(sequence-specific DNA binding transcription factor activity),GO:0006355(regulation of transcription, DNA-dependent)	NA
XLOC_001505	XLOC_001505	-	chr01:14785809-14786102	CK	ABA	NOTEST	0	0.694851	inf	0	1	no change	up	NA	NA
XLOC_001506	XLOC_001506	Solyc01g014740.1	chr01:14787335-14798610	CK	ABA	OK	2.24873	0.252578	-3.15431	-1.07708	0.1902	slightly change	down	NA	NA
XLOC_001507	XLOC_001507	Solyc01g014740.1	chr01:14787335-14798610	CK	ABA	OK	3.37136	0	#NAME?	#NAME?	0.23475	no change	down	NA	NA
XLOC_001508	XLOC_001508	-	chr01:14914948-14919705	CK	ABA	OK	0	1.10709	inf	#NAME?	0.2137	no change	up	NA	NA
XLOC_001509	XLOC_001509	-	chr01:14956874-14957982	CK	ABA	NOTEST	0	0.0462632	inf	0	1	no change	up	NA	NA
XLOC_001510	XLOC_001510	Solyc01g014770.1	chr01:15042802-15043324	CK	ABA	NOTEST	0	0	0	0	1	no change	NA	NA	NA
XLOC_001511	XLOC_001511	Solyc01g014840.2	chr01:15577442-15583605	CK	ABA	OK	0.492305	1.13736	1.20807	0.604291	0.63665	slightly change	up	GO:0005515(protein binding),GO:0043531(ADP binding),GO:0007165(signal transduction),GO:0005622(intracellular),GO:0045087(innate immune response),GO:0031224(intrinsic to membrane),GO:0004888(transmembrane signaling receptor activity),GO:0006915(apoptotic process),GO:0005524(ATP binding)	NA
XLOC_001512	XLOC_001512	Solyc01g014870.1	chr01:15599169-15600642	CK	ABA	NOTEST	0	0	0	0	1	no change	NA	NA	NA
XLOC_001513	XLOC_001513	Solyc01g014910.1	chr01:15818843-15821416	CK	ABA	NOTEST	0	0	0	0	1	no change	NA	NA	NA
XLOC_001514	XLOC_001514	Solyc01g014950.1	chr01:16169040-16170524	CK	ABA	NOTEST	0	0	0	0	1	no change	NA	NA	NA
XLOC_001515	XLOC_001515	Solyc01g014960.1	chr01:16206317-16208926	CK	ABA	NOTEST	0	0	0	0	1	no change	NA	NA	NA
XLOC_001516	XLOC_001516	Solyc01g015000.2	chr01:16590793-16594525	CK	ABA	NOTEST	0	0	0	0	1	no change	NA	GO:0030234(enzyme regulator activity),GO:0006808(regulation of nitrogen utilization),GO:0009058(biosynthetic process),GO:0003824(catalytic activity)	NA
XLOC_001517	XLOC_001517	Solyc01g015010.1	chr01:16595646-16595820	CK	ABA	NOTEST	0	0	0	0	1	no change	NA	NA	NA
XLOC_001518	XLOC_001518	Solyc01g015020.2	chr01:16607106-16610492	CK	ABA	OK	34.3688	46.8575	0.447181	1.2557	0.07395	slightly change	up	NA	NA
XLOC_001519	XLOC_001519	Solyc01g015040.1	chr01:16726911-16727085	CK	ABA	NOTEST	0	0	0	0	1	no change	NA	NA	NA
XLOC_001520	XLOC_001520	Solyc01g015050.1	chr01:16731105-16731390	CK	ABA	NOTEST	0	0	0	0	1	no change	NA	NA	NA
XLOC_001521	XLOC_001521	-	chr01:16735144-16735649	CK	ABA	NOTEST	0.180169	0	#NAME?	0	1	no change	down	NA	NA
XLOC_001522	XLOC_001522	Solyc01g015070.2	chr01:16737945-16738508	CK	ABA	NOTEST	0	0	0	0	1	no change	NA	NA	NA
XLOC_001523	XLOC_001523	Solyc01g015090.1	chr01:16799243-16800225	CK	ABA	OK	0.145059	0.648191	2.15978	1.20271	0.27085	slightly change	up	GO:0003676(nucleic acid binding),GO:0008270(zinc ion binding)	NA
XLOC_001524	XLOC_001524	Solyc01g015100.1	chr01:16800384-16800900	CK	ABA	NOTEST	0	0	0	0	1	no change	NA	GO:0015074(DNA integration),GO:0003677(DNA binding)	NA
XLOC_001525	XLOC_001525	Solyc01g015110.1	chr01:16813017-16816491	CK	ABA	NOTEST	0	0	0	0	1	no change	NA	NA	NA
XLOC_001526	XLOC_001526	Solyc01g015120.1	chr01:16820440-16820854	CK	ABA	NOTEST	0	0	0	0	1	no change	NA	NA	NA
XLOC_001527	XLOC_001527	Solyc01g015200.1	chr01:17866267-17867189	CK	ABA	NOTEST	0	0	0	0	1	no change	NA	NA	NA
XLOC_001528	XLOC_001528	Solyc01g015210.1	chr01:17899935-17901263	CK	ABA	NOTEST	0	0	0	0	1	no change	NA	GO:0003677(DNA binding),GO:0006355(regulation of transcription, DNA-dependent)	NA
XLOC_001529	XLOC_001529	Solyc01g015240.1	chr01:18035178-18035502	CK	ABA	NOTEST	0	0	0	0	1	no change	NA	NA	NA
XLOC_001530	XLOC_001530	Solyc01g015260.1	chr01:18235612-18235783	CK	ABA	NOTEST	0	0	0	0	1	no change	NA	NA	NA
XLOC_001531	XLOC_001531	Solyc01g015280.1	chr01:18372467-18372617	CK	ABA	NOTEST	0	0	0	0	1	no change	NA	NA	NA
XLOC_001532	XLOC_001532	Solyc01g015290.1	chr01:18410989-18411370	CK	ABA	NOTEST	0	0	0	0	1	no change	NA	NA	NA
XLOC_001533	XLOC_001533	-	chr01:18554887-18556116	CK	ABA	OK	1.80844	5.11145	1.49899	1.15901	0.11305	slightly change	up	NA	NA
XLOC_001534	XLOC_001534	Solyc01g016310.1	chr01:18788951-18789869	CK	ABA	NOTEST	0	0	0	0	1	no change	NA	NA	NA
XLOC_001535	XLOC_001535	Solyc01g016320.1	chr01:18833755-18833932	CK	ABA	NOTEST	0	0	0	0	1	no change	NA	NA	NA
XLOC_001536	XLOC_001536	Solyc01g016350.1	chr01:19041769-19042663	CK	ABA	NOTEST	0	0	0	0	1	no change	NA	NA	NA
XLOC_001537	XLOC_001537	Solyc01g016400.1	chr01:19485850-19489065	CK	ABA	OK	0.48434	0.337951	-0.519206	-0.262268	0.72075	slightly change	down	NA	NA
XLOC_001538	XLOC_001538	-	chr01:19489422-19491580	CK	ABA	OK	2.80603	5.03082	0.842264	0.855894	0.4084	slightly change	up	NA	NA
XLOC_001539	XLOC_001539	Solyc01g016430.1	chr01:19725960-19726302	CK	ABA	NOTEST	0	0	0	0	1	no change	NA	NA	NA
XLOC_001540	XLOC_001540	Solyc01g016460.2	chr01:20000457-20004357	CK	ABA	OK	2.06398	1.21566	-0.763695	-1.08046	0.1978	slightly change	down	NA	NA
XLOC_001541	XLOC_001541	Solyc01g016480.1	chr01:20171130-20177146	CK	ABA	NOTEST	0	0	0	0	1	no change	NA	NA	NA
XLOC_001542	XLOC_001542	Solyc01g016510.1	chr01:20439522-20440743	CK	ABA	NOTEST	0	0	0	0	1	no change	NA	NA	NA
XLOC_001543	XLOC_001543	Solyc01g016530.1	chr01:20443426-20444138	CK	ABA	NOTEST	0	0	0	0	1	no change	NA	NA	NA
XLOC_001544	XLOC_001544	Solyc01g016540.1	chr01:20445746-20446650	CK	ABA	NOTEST	0	0	0	0	1	no change	NA	NA	NA
XLOC_001545	XLOC_001545	Solyc01g016570.1	chr01:20504419-20510322	CK	ABA	OK	6.00655	7.34576	0.290376	0.5815	0.48415	slightly change	up	NA	NA
XLOC_001546	XLOC_001546	-	chr01:20564563-20564748	CK	ABA	NOTEST	0	0	0	0	1	no change	NA	NA	NA
XLOC_001547	XLOC_001547	Solyc01g016580.1	chr01:20574233-20574404	CK	ABA	NOTEST	0	0	0	0	1	no change	NA	NA	NA
XLOC_001548	XLOC_001548	Solyc01g016600.1	chr01:20598487-20599028	CK	ABA	NOTEST	0	0	0	0	1	no change	NA	NA	NA
XLOC_001549	XLOC_001549	-	chr01:20644858-20646003	CK	ABA	OK	0.215062	0.946879	2.13842	1.08079	0.28715	slightly change	up	NA	NA
XLOC_001550	XLOC_001550	Solyc01g016610.1	chr01:20724211-20724388	CK	ABA	NOTEST	0	0	0	0	1	no change	NA	NA	NA
XLOC_001551	XLOC_001551	Solyc01g016620.1	chr01:20785955-20786430	CK	ABA	NOTEST	0.212813	0	#NAME?	0	1	no change	down	NA	NA
XLOC_001552	XLOC_001552	Solyc01g016630.1	chr01:20794694-20795294	CK	ABA	NOTEST	0	0	0	0	1	no change	NA	NA	NA
XLOC_001553	XLOC_001553	Solyc01g016660.1	chr01:20972816-20973197	CK	ABA	NOTEST	0	0	0	0	1	no change	NA	NA	NA
XLOC_001554	XLOC_001554	Solyc01g016680.1	chr01:21256134-21257202	CK	ABA	NOTEST	0	0	0	0	1	no change	NA	GO:0016491(oxidoreductase activity),GO:0016706(oxidoreductase activity, acting on paired donors, with incorporation or reduction of molecular oxygen, 2-oxoglutarate as one donor, and incorporation of one atom each of oxygen into both donors),GO:0055114(oxidation-reduction process)	NA
XLOC_001555	XLOC_001555	Solyc01g016710.1	chr01:21506558-21507131	CK	ABA	NOTEST	0	0	0	0	1	no change	NA	GO:0003723(RNA binding),GO:0003964(RNA-directed DNA polymerase activity),GO:0006278(RNA-dependent DNA replication)	NA
XLOC_001556	XLOC_001556	-	chr01:21648649-21648787	CK	ABA	OK	1213.79	4613.22	1.92625	1205.98	0.2557	slightly change	up	NA	NA
XLOC_001557	XLOC_001557	-	chr01:21744614-21749025	CK	ABA	OK	0.707253	0.400182	-0.821569	-0.685879	0.4566	slightly change	down	NA	NA
XLOC_001558	XLOC_001558	-	chr01:21744614-21749025	CK	ABA	NOTEST	0.031753	0.316234	3.31603	0	1	slightly change	up	NA	NA
XLOC_001559	XLOC_001559	Solyc01g016760.1	chr01:22026345-22026801	CK	ABA	NOTEST	0	0	0	0	1	no change	NA	NA	NA
XLOC_001560	XLOC_001560	Solyc01g016770.1	chr01:22059555-22059723	CK	ABA	NOTEST	0	0	0	0	1	no change	NA	GO:0003677(DNA binding)	NA
XLOC_001561	XLOC_001561	Solyc01g016780.1	chr01:22059858-22060050	CK	ABA	NOTEST	0	0	0	0	1	no change	NA	NA	NA
XLOC_001562	XLOC_001562	Solyc01g016790.1	chr01:22212599-22215167	CK	ABA	NOTEST	0	0	0	0	1	no change	NA	NA	NA
XLOC_001563	XLOC_001563	Solyc01g016800.1	chr01:22230833-22235954	CK	ABA	OK	0.764627	0.525868	-0.540055	-0.380447	0.65475	slightly change	down	NA	NA
XLOC_001564	XLOC_001564	Solyc01g016810.1	chr01:22249190-22250676	CK	ABA	NOTEST	0	0	0	0	1	no change	NA	NA	NA
XLOC_001565	XLOC_001565	Solyc01g016840.1	chr01:22475248-22475641	CK	ABA	NOTEST	0	0	0	0	1	no change	NA	NA	NA
XLOC_001566	XLOC_001566	-	chr01:22596846-22597176	CK	ABA	OK	2.1994	6.85422	1.63989	2.84896	0.34625	slightly change	up	NA	NA
XLOC_001567	XLOC_001567	Solyc01g016870.1	chr01:22670319-22670607	CK	ABA	NOTEST	0	0	0	0	1	no change	NA	NA	NA
XLOC_001568	XLOC_001568	Solyc01g016880.1	chr01:22693408-22693720	CK	ABA	NOTEST	0	0	0	0	1	no change	NA	NA	NA
XLOC_001569	XLOC_001569	Solyc01g016890.1	chr01:22748238-22748929	CK	ABA	NOTEST	0	0	0	0	1	no change	NA	NA	NA
XLOC_001570	XLOC_001570	Solyc01g016900.1	chr01:22783719-22784588	CK	ABA	NOTEST	0	0	0	0	1	no change	NA	GO:0006904(vesicle docking involved in exocytosis),GO:0016192(vesicle-mediated transport)	NA
XLOC_001571	XLOC_001571	Solyc01g016910.1	chr01:22885620-22885797	CK	ABA	NOTEST	0	0	0	0	1	no change	NA	NA	NA
XLOC_001572	XLOC_001572	Solyc01g016920.1	chr01:22926481-22926743	CK	ABA	NOTEST	0	0	0	0	1	no change	NA	GO:0003676(nucleic acid binding)	NA
XLOC_001573	XLOC_001573	Solyc01g016930.1	chr01:22941884-22942232	CK	ABA	NOTEST	0	0	0	0	1	no change	NA	GO:0003676(nucleic acid binding)	NA
XLOC_001574	XLOC_001574	Solyc01g016940.1	chr01:22984482-22984704	CK	ABA	NOTEST	0	0	0	0	1	no change	NA	NA	NA
XLOC_001575	XLOC_001575	Solyc01g016970.1	chr01:23211801-23212188	CK	ABA	OK	8.14664	9.44442	0.213257	0.466087	0.80325	no change	up	NA	NA
XLOC_001576	XLOC_001576	Solyc01g017010.1	chr01:23503032-23503200	CK	ABA	NOTEST	0	0	0	0	1	no change	NA	NA	NA
XLOC_001577	XLOC_001577	Solyc01g017030.1	chr01:23550204-23554512	CK	ABA	NOTEST	0	0	0	0	1	no change	NA	NA	NA
XLOC_001578	XLOC_001578	Solyc01g017050.1	chr01:23791076-23791394	CK	ABA	NOTEST	0	0	0	0	1	no change	NA	NA	NA
XLOC_001579	XLOC_001579	Solyc01g017090.2	chr01:23876220-23876888	CK	ABA	NOTEST	0	0	0	0	1	no change	NA	GO:0008137(NADH dehydrogenase (ubiquinone) activity),GO:0042773(ATP synthesis coupled electron transport),GO:0055114(oxidation-reduction process)	NA
XLOC_001580	XLOC_001580	Solyc01g017100.1	chr01:23876975-23877478	CK	ABA	NOTEST	0	0	0	0	1	no change	NA	GO:0008137(NADH dehydrogenase (ubiquinone) activity),GO:0042773(ATP synthesis coupled electron transport),GO:0055114(oxidation-reduction process)	NA
XLOC_001581	XLOC_001581	Solyc01g017110.1	chr01:23877673-23879977	CK	ABA	NOTEST	0	0	0	0	1	no change	NA	GO:0008137(NADH dehydrogenase (ubiquinone) activity),GO:0042773(ATP synthesis coupled electron transport),GO:0055114(oxidation-reduction process),GO:0005524(ATP binding),GO:0009507(chloroplast)	NA
XLOC_001582	XLOC_001582	Solyc01g017120.1	chr01:23880303-23880594	CK	ABA	NOTEST	0	0	0	0	1	no change	NA	GO:0005524(ATP binding),GO:0009507(chloroplast)	NA
XLOC_001583	XLOC_001583	Solyc01g017130.1	chr01:23880665-23880896	CK	ABA	NOTEST	0	0	0	0	1	no change	NA	NA	NA
XLOC_001584	XLOC_001584	Solyc01g017140.1	chr01:23881215-23883327	CK	ABA	NOTEST	0	0	0	0	1	no change	NA	GO:0005524(ATP binding)	NA
XLOC_001585	XLOC_001585	Solyc01g017150.1	chr01:23883966-23884131	CK	ABA	NOTEST	0	0	0	0	1	no change	NA	NA	NA
XLOC_001586	XLOC_001586	Solyc01g017200.1	chr01:23889102-23889659	CK	ABA	NOTEST	0	0	0	0	1	no change	NA	NA	NA
XLOC_001587	XLOC_001587	Solyc01g017230.1	chr01:23894202-23895063	CK	ABA	NOTEST	0	0	0	0	1	no change	NA	GO:0008137(NADH dehydrogenase (ubiquinone) activity),GO:0042773(ATP synthesis coupled electron transport),GO:0055114(oxidation-reduction process)	NA
XLOC_001588	XLOC_001588	Solyc01g017260.1	chr01:23899039-23899651	CK	ABA	NOTEST	0	0	0	0	1	no change	NA	GO:0008137(NADH dehydrogenase (ubiquinone) activity),GO:0042773(ATP synthesis coupled electron transport),GO:0055114(oxidation-reduction process)	NA
XLOC_001589	XLOC_001589	Solyc01g017300.1	chr01:23934629-23936249	CK	ABA	NOTEST	0	0	0	0	1	no change	NA	GO:0015979(photosynthesis),GO:0009522(photosystem I),GO:0009579(thylakoid),GO:0016021(integral to membrane),GO:0003677(DNA binding),GO:0003899(DNA-directed RNA polymerase activity),GO:0006351(transcription, DNA-dependent),GO:0032549(ribonucleoside binding)	NA
XLOC_001590	XLOC_001590	Solyc01g017310.1	chr01:23936389-23936614	CK	ABA	NOTEST	0	0	0	0	1	no change	NA	GO:0015979(photosynthesis),GO:0009522(photosystem I),GO:0009579(thylakoid),GO:0016021(integral to membrane)	NA
XLOC_001591	XLOC_001591	Solyc01g017320.1	chr01:23936802-23937009	CK	ABA	NOTEST	0	0	0	0	1	no change	NA	GO:0015979(photosynthesis),GO:0009522(photosystem I),GO:0009579(thylakoid),GO:0016021(integral to membrane)	NA
XLOC_001592	XLOC_001592	Solyc01g017330.1	chr01:23937054-23937561	CK	ABA	NOTEST	0	0	0	0	1	no change	NA	GO:0015979(photosynthesis),GO:0009522(photosystem I),GO:0009579(thylakoid),GO:0016021(integral to membrane)	NA
XLOC_001593	XLOC_001593	Solyc01g017360.1	chr01:23941137-23941478	CK	ABA	NOTEST	0	0	0	0	1	no change	NA	GO:0003677(DNA binding),GO:0003899(DNA-directed RNA polymerase activity),GO:0006351(transcription, DNA-dependent),GO:0032549(ribonucleoside binding)	NA
XLOC_001594	XLOC_001594	Solyc01g017370.1	chr01:23941751-23943082	CK	ABA	NOTEST	0	0	0	0	1	no change	NA	GO:0003677(DNA binding),GO:0003899(DNA-directed RNA polymerase activity),GO:0006351(transcription, DNA-dependent)	NA
XLOC_001595	XLOC_001595	Solyc01g017380.1	chr01:23943360-23943618	CK	ABA	NOTEST	0	0	0	0	1	no change	NA	GO:0003677(DNA binding),GO:0003899(DNA-directed RNA polymerase activity),GO:0006351(transcription, DNA-dependent)	NA
XLOC_001596	XLOC_001596	Solyc01g017390.1	chr01:23943730-23943916	CK	ABA	NOTEST	0	0	0	0	1	no change	NA	GO:0003677(DNA binding),GO:0003899(DNA-directed RNA polymerase activity),GO:0006351(transcription, DNA-dependent)	NA
XLOC_001597	XLOC_001597	Solyc01g017400.1	chr01:23944575-23945808	CK	ABA	NOTEST	0	0	0	0	1	no change	NA	GO:0006412(translation),GO:0005840(ribosome),GO:0005622(intracellular),GO:0003735(structural constituent of ribosome)	NA
XLOC_001598	XLOC_001598	Solyc01g017420.1	chr01:23948064-23950063	CK	ABA	NOTEST	0	0	0	0	1	no change	NA	GO:0008137(NADH dehydrogenase (ubiquinone) activity),GO:0055114(oxidation-reduction process),GO:0003677(DNA binding),GO:0003899(DNA-directed RNA polymerase activity),GO:0006351(transcription, DNA-dependent)	NA
XLOC_001599	XLOC_001599	Solyc01g017430.1	chr01:23950310-23950640	CK	ABA	NOTEST	0	0	0	0	1	no change	NA	GO:0009055(electron carrier activity),GO:0016491(oxidoreductase activity),GO:0016020(membrane),GO:0022904(respiratory electron transport chain)	NA
XLOC_001600	XLOC_001600	Solyc01g017460.1	chr01:23952761-23952917	CK	ABA	NOTEST	0	0	0	0	1	no change	NA	NA	NA
XLOC_001601	XLOC_001601	Solyc01g017470.1	chr01:23953062-23953488	CK	ABA	NOTEST	0	0	0	0	1	no change	NA	GO:0003677(DNA binding),GO:0003899(DNA-directed RNA polymerase activity),GO:0006351(transcription, DNA-dependent)	NA
XLOC_001602	XLOC_001602	Solyc01g017510.1	chr01:23962338-23963680	CK	ABA	NOTEST	0	0	0	0	1	no change	NA	NA	NA
XLOC_001603	XLOC_001603	Solyc01g017540.1	chr01:24059551-24059839	CK	ABA	NOTEST	0	0	0	0	1	no change	NA	NA	NA
XLOC_001604	XLOC_001604	Solyc01g017550.1	chr01:24088246-24089633	CK	ABA	NOTEST	0.0453105	0	#NAME?	0	1	no change	down	NA	NA
XLOC_001605	XLOC_001605	Solyc01g017570.1	chr01:24130375-24130582	CK	ABA	NOTEST	0	0	0	0	1	no change	NA	NA	NA
XLOC_001606	XLOC_001606	Solyc01g017590.1	chr01:24321019-24321237	CK	ABA	NOTEST	0	0	0	0	1	no change	NA	NA	NA
XLOC_001607	XLOC_001607	-	chr01:24330040-24331155	CK	ABA	NOTEST	0.664012	0	#NAME?	0	1	no change	down	NA	NA
XLOC_001608	XLOC_001608	-	chr01:24331575-24332631	CK	ABA	NOTEST	0.460603	0.242851	-0.923451	0	1	slightly change	down	NA	NA
XLOC_001609	XLOC_001609	Solyc01g017610.1	chr01:24436529-24438749	CK	ABA	NOTEST	0	0	0	0	1	no change	NA	GO:0016846(carbon-sulfur lyase activity)	NA
XLOC_001610	XLOC_001610	Solyc01g017630.1	chr01:24576007-24576349	CK	ABA	NOTEST	0	0	0	0	1	no change	NA	GO:0003723(RNA binding)	NA
XLOC_001611	XLOC_001611	Solyc01g017640.1	chr01:24648901-24650487	CK	ABA	NOTEST	0	0	0	0	1	no change	NA	NA	NA
XLOC_001612	XLOC_001612	Solyc01g017650.1	chr01:24719136-24719663	CK	ABA	NOTEST	0	0	0	0	1	no change	NA	NA	NA
XLOC_001613	XLOC_001613	Solyc01g017660.1	chr01:24721556-24723623	CK	ABA	NOTEST	0	0	0	0	1	no change	NA	NA	NA
XLOC_001614	XLOC_001614	Solyc01g017690.1	chr01:24866019-24866313	CK	ABA	NOTEST	0	0	0	0	1	no change	NA	GO:0043531(ADP binding),GO:0006915(apoptotic process),GO:0005524(ATP binding)	NA
XLOC_001615	XLOC_001615	Solyc01g017700.1	chr01:24866535-24866760	CK	ABA	NOTEST	0	0	0	0	1	no change	NA	NA	NA
XLOC_001616	XLOC_001616	Solyc01g017710.1	chr01:24903761-24903917	CK	ABA	NOTEST	0	0	0	0	1	no change	NA	NA	NA
XLOC_001617	XLOC_001617	Solyc01g017720.1	chr01:24920106-24921154	CK	ABA	NOTEST	0	0	0	0	1	no change	NA	NA	NA
XLOC_001618	XLOC_001618	Solyc01g017750.1	chr01:25350731-25354021	CK	ABA	NOTEST	0	0	0	0	1	no change	NA	NA	NA
XLOC_001619	XLOC_001619	Solyc01g017760.1	chr01:25359169-25361127	CK	ABA	NOTEST	0	0	0	0	1	no change	NA	NA	NA
XLOC_001620	XLOC_001620	Solyc01g017770.1	chr01:25365691-25366738	CK	ABA	NOTEST	0	0	0	0	1	no change	NA	NA	NA
XLOC_001621	XLOC_001621	Solyc01g017810.1	chr01:25544988-25545900	CK	ABA	NOTEST	0	0	0	0	1	no change	NA	NA	NA
XLOC_001622	XLOC_001622	Solyc01g017820.1	chr01:25558398-25558560	CK	ABA	NOTEST	0	0	0	0	1	no change	NA	NA	NA
XLOC_001623	XLOC_001623	Solyc01g017840.1	chr01:25767391-25769612	CK	ABA	NOTEST	0	0	0	0	1	no change	NA	NA	NA
XLOC_001624	XLOC_001624	Solyc01g017850.1	chr01:25772003-25775549	CK	ABA	NOTEST	0	0	0	0	1	no change	NA	NA	NA
XLOC_001625	XLOC_001625	Solyc01g017860.2	chr01:25791576-25795285	CK	ABA	OK	6.00867	18.861	1.65028	4.12034	0.00035	yes	up	NA	NA
XLOC_001626	XLOC_001626	-	chr01:25841706-25843749	CK	ABA	OK	0.0693504	0.607517	3.13095	0.944038	0.25115	slightly change	up	NA	NA
XLOC_001627	XLOC_001627	-	chr01:25857803-25862377	CK	ABA	OK	1.67964	0.757816	-1.14824	-0.66995	0.4216	slightly change	down	NA	NA
XLOC_001628	XLOC_001628	-	chr01:25857803-25862377	CK	ABA	NOTEST	0	0	0	0	1	no change	NA	NA	NA
XLOC_001629	XLOC_001629	Solyc01g017890.1	chr01:26412124-26412913	CK	ABA	NOTEST	0	0	0	0	1	no change	NA	NA	NA
XLOC_001630	XLOC_001630	Solyc01g017900.1	chr01:26443915-26444833	CK	ABA	NOTEST	0	0	0	0	1	no change	NA	NA	NA
XLOC_001631	XLOC_001631	Solyc01g017910.1	chr01:26450387-26451690	CK	ABA	NOTEST	0	0	0	0	1	no change	NA	NA	NA
XLOC_001632	XLOC_001632	Solyc01g017920.1	chr01:26486855-26487053	CK	ABA	NOTEST	0	0	0	0	1	no change	NA	NA	NA
XLOC_001633	XLOC_001633	Solyc01g017930.1	chr01:26496702-26506509	CK	ABA	NOTEST	0	0	0	0	1	no change	NA	NA	NA
XLOC_001634	XLOC_001634	Solyc01g017940.1	chr01:26508724-26510240	CK	ABA	NOTEST	0	0	0	0	1	no change	NA	NA	NA
XLOC_001635	XLOC_001635	Solyc01g017950.1	chr01:26563399-26564896	CK	ABA	NOTEST	0	0	0	0	1	no change	NA	NA	NA
XLOC_001636	XLOC_001636	Solyc01g017960.1	chr01:26576532-26579092	CK	ABA	NOTEST	0	0	0	0	1	no change	NA	NA	NA
XLOC_001637	XLOC_001637	Solyc01g017970.1	chr01:26601860-26604437	CK	ABA	NOTEST	0	0	0	0	1	no change	NA	NA	NA
XLOC_001638	XLOC_001638	Solyc01g017990.1	chr01:26680866-26684464	CK	ABA	NOTEST	0	0	0	0	1	no change	NA	NA	NA
XLOC_001639	XLOC_001639	Solyc01g018000.1	chr01:26706967-26710575	CK	ABA	NOTEST	0	0	0	0	1	no change	NA	NA	NA
XLOC_001640	XLOC_001640	-	chr01:26747653-26759413	CK	ABA	OK	1594.85	451.996	-1.81904	-297.596	0.5449	slightly change	down	NA	NA
XLOC_001641	XLOC_001641	Solyc01g018010.1	chr01:26747653-26759413	CK	ABA	OK	2.50983	4.16109	0.729372	0.424934	0.5662	slightly change	up	NA	NA
XLOC_001642	XLOC_001642	Solyc01g018020.1	chr01:26846737-26852758	CK	ABA	OK	2.89441	2.20291	-0.393858	-0.600603	0.43485	slightly change	down	GO:0003824(catalytic activity),GO:0008152(metabolic process)	NA
XLOC_001643	XLOC_001643	Solyc01g018040.1	chr01:26873383-26873950	CK	ABA	NOTEST	0	0	0	0	1	no change	NA	NA	NA
XLOC_001644	XLOC_001644	-	chr01:27325707-27326029	CK	ABA	OK	0	2.93359	inf	#NAME?	0.01235	no change	up	NA	NA
XLOC_001645	XLOC_001645	Solyc01g018090.1	chr01:27416904-27417968	CK	ABA	NOTEST	0	0	0	0	1	no change	NA	GO:0015979(photosynthesis),GO:0009522(photosystem I),GO:0009579(thylakoid),GO:0016021(integral to membrane)	NA
XLOC_001646	XLOC_001646	Solyc01g020100.1	chr01:27743953-27744229	CK	ABA	NOTEST	0	0	0	0	1	no change	NA	NA	NA
XLOC_001647	XLOC_001647	-	chr01:27752039-27775769	CK	ABA	OK	4.57712	34.0555	2.89538	17.4316	0.46605	slightly change	up	NA	NA
XLOC_001648	XLOC_001648	-	chr01:27752039-27775769	CK	ABA	OK	5.64537	2.16435	-1.38314	-0.659435	0.4354	slightly change	down	NA	NA
XLOC_001649	XLOC_001649	Solyc01g020120.1	chr01:27811480-27812167	CK	ABA	NOTEST	0	0	0	0	1	no change	NA	NA	NA
XLOC_001650	XLOC_001650	Solyc01g020130.2,Solyc01g020140.2	chr01:27816761-27817989	CK	ABA	OK	0.921548	1.32663	0.52564	0.479928	0.64915	slightly change	up	NA	NA
XLOC_001651	XLOC_001651	Solyc01g020150.2	chr01:27818099-27818755	CK	ABA	NOTEST	0	2.93664	inf	0	1	no change	up	NA	NA
XLOC_001652	XLOC_001652	Solyc01g020160.1	chr01:27824066-27826699	CK	ABA	NOTEST	0	0	0	0	1	no change	NA	NA	NA
XLOC_001653	XLOC_001653	Solyc01g020170.1	chr01:27848271-27850227	CK	ABA	NOTEST	0	0	0	0	1	no change	NA	GO:0030528(transcription regulator activity),GO:0006355(regulation of transcription, DNA-dependent)	NA
XLOC_001654	XLOC_001654	Solyc01g020180.1	chr01:27860762-27862075	CK	ABA	NOTEST	0	0	0	0	1	no change	NA	NA	NA
XLOC_001655	XLOC_001655	Solyc01g020190.2	chr01:27872759-27873301	CK	ABA	NOTEST	0.0793055	0.265092	1.741	0	1	slightly change	up	NA	NA
XLOC_001656	XLOC_001656	Solyc01g020200.1	chr01:27885178-27885770	CK	ABA	NOTEST	0	0.6986	inf	0	1	no change	up	NA	NA
XLOC_001657	XLOC_001657	Solyc01g020210.1	chr01:27928867-27929981	CK	ABA	NOTEST	0	0	0	0	1	no change	NA	NA	NA
XLOC_001658	XLOC_001658	-	chr01:27943197-27943299	CK	ABA	NOTEST	0	0	0	0	1	no change	NA	NA	NA
XLOC_001659	XLOC_001659	Solyc01g020220.1,Solyc01g020230.2	chr01:27944875-27958778	CK	ABA	OK	1.74249	3.72858	1.09748	0.864835	0.18675	slightly change	up	NA	NA
XLOC_001660	XLOC_001660	Solyc01g020240.2	chr01:27975077-27985354	CK	ABA	OK	17.5971	18.9981	0.110517	0.310511	0.71745	no change	up	NA	NA
XLOC_001661	XLOC_001661	Solyc01g020260.1	chr01:28409398-28409909	CK	ABA	NOTEST	0	0	0	0	1	no change	NA	NA	NA
XLOC_001662	XLOC_001662	Solyc01g020280.1	chr01:28640068-28640365	CK	ABA	NOTEST	0	0	0	0	1	no change	NA	NA	NA
XLOC_001663	XLOC_001663	Solyc01g020290.1	chr01:28949135-28949300	CK	ABA	NOTEST	0	0	0	0	1	no change	NA	NA	NA
XLOC_001664	XLOC_001664	Solyc01g020300.2	chr01:29018502-29018754	CK	ABA	NOTEST	0	0	0	0	1	no change	NA	NA	NA
XLOC_001665	XLOC_001665	-	chr01:29292801-29293386	CK	ABA	OK	0.0696238	1.00778	3.85546	1.74377	0.26485	slightly change	up	NA	NA
XLOC_001666	XLOC_001666	Solyc01g020340.1	chr01:29350550-29364027	CK	ABA	OK	0.869523	0.957569	0.139153	0.108419	0.8977	no change	up	NA	NA
XLOC_001667	XLOC_001667	Solyc01g020350.1	chr01:29350550-29364027	CK	ABA	OK	0.630131	0.319148	-0.981426	-0.639469	0.42115	slightly change	down	NA	NA
XLOC_001668	XLOC_001668	Solyc01g020350.1	chr01:29350550-29364027	CK	ABA	NOTEST	0	0	0	0	1	no change	NA	NA	NA
XLOC_001669	XLOC_001669	-	chr01:29365712-29367173	CK	ABA	NOTEST	0.514941	0.370256	-0.475885	0	1	slightly change	down	NA	NA
XLOC_001670	XLOC_001670	-	chr01:29425622-29426054	CK	ABA	OK	3.09469	14.2968	2.20782	1.6573	0.04475	yes	up	NA	NA
XLOC_001671	XLOC_001671	Solyc01g020380.1	chr01:29685065-29686852	CK	ABA	NOTEST	0	0	0	0	1	no change	NA	NA	NA
XLOC_001672	XLOC_001672	-	chr01:29998549-29999007	CK	ABA	NOTEST	0	0	0	0	1	no change	NA	NA	NA
XLOC_001673	XLOC_001673	Solyc01g020400.1	chr01:30000865-30001210	CK	ABA	NOTEST	0	0	0	0	1	no change	NA	NA	NA
XLOC_001674	XLOC_001674	Solyc01g020410.1	chr01:30103230-30103620	CK	ABA	NOTEST	0	0	0	0	1	no change	NA	NA	NA
XLOC_001675	XLOC_001675	Solyc01g020430.1	chr01:30473042-30473882	CK	ABA	NOTEST	0	0	0	0	1	no change	NA	NA	NA
XLOC_001676	XLOC_001676	Solyc01g020470.1	chr01:30943112-30943543	CK	ABA	NOTEST	0	0	0	0	1	no change	NA	GO:0008137(NADH dehydrogenase (ubiquinone) activity),GO:0055114(oxidation-reduction process)	NA
XLOC_001677	XLOC_001677	Solyc01g020480.1	chr01:31014455-31016184	CK	ABA	NOTEST	0	0	0	0	1	no change	NA	NA	NA
XLOC_001678	XLOC_001678	Solyc01g020490.1	chr01:31016279-31017011	CK	ABA	NOTEST	0	0	0	0	1	no change	NA	NA	NA
XLOC_001679	XLOC_001679	-	chr01:31045936-31053018	CK	ABA	OK	1.52643	3.8302	1.32725	2.16645	0.46215	slightly change	up	NA	NA
XLOC_001680	XLOC_001680	-	chr01:31054041-31055936	CK	ABA	NOTEST	0	0	0	0	1	no change	NA	NA	NA
XLOC_001681	XLOC_001681	Solyc01g020500.1	chr01:31056227-31065381	CK	ABA	OK	0.958954	1.0567	0.140034	0.154016	0.79525	no change	up	NA	NA
XLOC_001682	XLOC_001682	Solyc01g020520.2	chr01:31152006-31173766	CK	ABA	OK	3.99882	3.41306	-0.228509	-0.37475	0.662	no change	down	GO:0004222(metalloendopeptidase activity),GO:0006508(proteolysis)	NA
XLOC_001683	XLOC_001683	-	chr01:31745454-31745718	CK	ABA	NOTEST	0	0	0	0	1	no change	NA	NA	NA
XLOC_001684	XLOC_001684	Solyc01g020580.1	chr01:31806571-31809201	CK	ABA	NOTEST	0	0	0	0	1	no change	NA	NA	NA
XLOC_001685	XLOC_001685	Solyc01g020590.1	chr01:31809573-31809768	CK	ABA	NOTEST	0	0	0	0	1	no change	NA	NA	NA
XLOC_001686	XLOC_001686	Solyc01g020600.1	chr01:31859487-31860905	CK	ABA	NOTEST	0	0	0	0	1	no change	NA	NA	NA
XLOC_001687	XLOC_001687	Solyc01g021600.2	chr01:32100476-32101246	CK	ABA	NOTEST	0	0.150572	inf	0	1	no change	up	NA	NA
XLOC_001688	XLOC_001688	Solyc01g021620.1	chr01:32148565-32148897	CK	ABA	NOTEST	0	0	0	0	1	no change	NA	NA	NA
XLOC_001689	XLOC_001689	Solyc01g021640.2	chr01:32489134-32515692	CK	ABA	OK	12.8199	14.7014	0.197561	0.504932	0.52625	no change	up	NA	NA
XLOC_001690	XLOC_001690	Solyc01g021670.2	chr01:32538789-32775631	CK	ABA	OK	142.185	138.439	-0.0385182	-0.15632	0.8834	no change	down	NA	NA
XLOC_001691	XLOC_001691	Solyc01g021690.1	chr01:32538789-32775631	CK	ABA	NOTEST	0	0	0	0	1	no change	NA	NA	NA
XLOC_001692	XLOC_001692	Solyc01g021700.1	chr01:32538789-32775631	CK	ABA	NOTEST	0	0	0	0	1	no change	NA	NA	NA
XLOC_001693	XLOC_001693	Solyc01g021720.1	chr01:32538789-32775631	CK	ABA	NOTEST	0	0	0	0	1	no change	NA	NA	NA
XLOC_001694	XLOC_001694	Solyc01g021740.1	chr01:32800822-32801176	CK	ABA	NOTEST	0	0	0	0	1	no change	NA	NA	NA
XLOC_001695	XLOC_001695	Solyc01g022740.2	chr01:32850050-32855494	CK	ABA	OK	1.54881	1.0645	-0.540979	-0.354199	0.8068	slightly change	down	GO:0005515(protein binding)	NA
XLOC_001696	XLOC_001696	Solyc01g022770.1	chr01:32946922-32956075	CK	ABA	NOTEST	0	0	0	0	1	no change	NA	NA	NA
XLOC_001697	XLOC_001697	Solyc01g022780.1	chr01:32967515-32968244	CK	ABA	NOTEST	0	0	0	0	1	no change	NA	NA	NA
XLOC_001698	XLOC_001698	Solyc01g028840.1	chr01:33518698-33522713	CK	ABA	NOTEST	0	0	0	0	1	no change	NA	NA	NA
XLOC_001699	XLOC_001699	Solyc01g028850.1	chr01:33616680-33617621	CK	ABA	NOTEST	0	0	0	0	1	no change	NA	NA	NA
XLOC_001700	XLOC_001700	Solyc01g028870.2	chr01:33675672-33684181	CK	ABA	OK	24.4946	25.9119	0.0811522	0.247363	0.7705	no change	up	GO:0003723(RNA binding),GO:0006355(regulation of transcription, DNA-dependent)	NA
XLOC_001701	XLOC_001701	Solyc01g028880.1	chr01:33686697-33687369	CK	ABA	NOTEST	0	0	0	0	1	no change	NA	NA	NA
XLOC_001702	XLOC_001702	Solyc01g028890.1	chr01:33696343-33697386	CK	ABA	NOTEST	0	0	0	0	1	no change	NA	NA	NA
XLOC_001703	XLOC_001703	Solyc01g028930.2	chr01:34805698-34816919	CK	ABA	OK	23.6777	27.4524	0.213405	0.524902	0.45575	no change	up	GO:0003677(DNA binding),GO:0006355(regulation of transcription, DNA-dependent),GO:0006367(transcription initiation from RNA polymerase II promoter),GO:0003702(RNA polymerase II transcription factor activity)	03022(Basal transcription factors)
XLOC_001704	XLOC_001704	Solyc01g028950.1	chr01:35210167-35210797	CK	ABA	NOTEST	0	0	0	0	1	no change	NA	NA	NA
XLOC_001705	XLOC_001705	Solyc01g028960.1	chr01:35270867-35271888	CK	ABA	NOTEST	0	0	0	0	1	no change	NA	NA	NA
XLOC_001706	XLOC_001706	-	chr01:35645149-35649927	CK	ABA	OK	0.626295	0.844776	0.431725	0.33426	0.70885	slightly change	up	NA	NA
XLOC_001707	XLOC_001707	Solyc01g033990.1	chr01:35651858-35652415	CK	ABA	NOTEST	0	0	0	0	1	no change	NA	NA	NA
XLOC_001708	XLOC_001708	Solyc01g034000.1	chr01:35655686-35658495	CK	ABA	NOTEST	0	0	0	0	1	no change	NA	GO:0003677(DNA binding),GO:0004803(transposase activity),GO:0006313(transposition, DNA-mediated)	NA
XLOC_001709	XLOC_001709	Solyc01g034040.1	chr01:35924003-35928386	CK	ABA	NOTEST	0	0	0	0	1	no change	NA	NA	NA
XLOC_001710	XLOC_001710	Solyc01g034070.1	chr01:36084388-36084923	CK	ABA	NOTEST	0	0	0	0	1	no change	NA	NA	NA
XLOC_001711	XLOC_001711	-	chr01:36167134-36169314	CK	ABA	OK	1.6541	1.54338	-0.0999504	-0.0959498	0.8874	no change	down	NA	NA
XLOC_001712	XLOC_001712	Solyc01g034080.1	chr01:36193017-36194430	CK	ABA	NOTEST	0.423834	0.197738	-1.09991	0	1	slightly change	down	GO:0006810(transport),GO:0055085(transmembrane transport),GO:0016020(membrane),GO:0015171(amino acid transmembrane transporter activity),GO:0003333(amino acid transmembrane transport)	NA
XLOC_001713	XLOC_001713	Solyc01g034090.1	chr01:36298794-36298977	CK	ABA	NOTEST	0	0	0	0	1	no change	NA	NA	NA
XLOC_001714	XLOC_001714	-	chr01:36312047-36312462	CK	ABA	NOTEST	0	0.249912	inf	0	1	no change	up	NA	NA
XLOC_001715	XLOC_001715	Solyc01g034110.1	chr01:36443830-36444223	CK	ABA	NOTEST	0	0	0	0	1	no change	NA	NA	NA
XLOC_001716	XLOC_001716	Solyc01g034120.2	chr01:36447111-36448420	CK	ABA	NOTEST	0	0	0	0	1	no change	NA	GO:0008270(zinc ion binding)	NA
XLOC_001717	XLOC_001717	Solyc01g034180.1	chr01:36820882-36824654	CK	ABA	NOTEST	0	0	0	0	1	no change	NA	NA	NA
XLOC_001718	XLOC_001718	Solyc01g034220.1	chr01:36972123-36975141	CK	ABA	NOTEST	0	0	0	0	1	no change	NA	NA	NA
XLOC_001719	XLOC_001719	-	chr01:37068310-37070479	CK	ABA	OK	0.675768	0	#NAME?	#NAME?	0.1234	no change	down	NA	NA
XLOC_001720	XLOC_001720	Solyc01g035220.1	chr01:37109075-37109261	CK	ABA	NOTEST	0	0	0	0	1	no change	NA	NA	NA
XLOC_001721	XLOC_001721	Solyc01g038230.1	chr01:37325842-37326277	CK	ABA	NOTEST	0	0	0	0	1	no change	NA	NA	NA
XLOC_001722	XLOC_001722	-	chr01:37524537-37528274	CK	ABA	OK	2.55298	2.73855	0.101233	0.108273	0.8741	no change	up	NA	NA
XLOC_001724	XLOC_001724	Solyc01g044240.2	chr01:37546053-37555216	CK	ABA	OK	285.363	191.119	-0.578326	-1.69837	0.1523	slightly change	down	NA	NA
XLOC_001725	XLOC_001725	-	chr01:37546053-37555216	CK	ABA	OK	0.742139	0.669373	-0.148877	-0.015612	0.6115	no change	down	NA	NA
XLOC_001726	XLOC_001726	Solyc01g044270.2	chr01:38117084-38120227	CK	ABA	OK	9.71525	8.94476	-0.119208	-0.287241	0.68115	no change	down	GO:0031072(heat shock protein binding)	NA
XLOC_001727	XLOC_001727	-	chr01:38153612-38153723	CK	ABA	OK	49323.9	33867.3	-0.542395	-0.245674	0.74205	slightly change	down	NA	NA
XLOC_001728	XLOC_001728	Solyc01g044340.2,Solyc01g044350.2	chr01:38274571-38279671	CK	ABA	OK	9.03836	13.9391	0.625004	1.23517	0.0816	slightly change	up	NA	NA
XLOC_001729	XLOC_001729	Solyc01g044360.2	chr01:38315801-38327517	CK	ABA	OK	76.1833	55.5005	-0.456974	-1.32133	0.0739	slightly change	down	GO:0005515(protein binding)	NA
XLOC_001730	XLOC_001730	-	chr01:38331071-38333107	CK	ABA	OK	0.967992	0.57197	-0.759055	-0.386933	0.5755	slightly change	down	NA	NA
XLOC_001731	XLOC_001731	-	chr01:38333501-38334106	CK	ABA	OK	0.787356	0.343155	-1.19816	-0.376749	0.54515	slightly change	down	NA	NA
XLOC_001732	XLOC_001732	Solyc01g044380.1	chr01:38354955-38361469	CK	ABA	NOTEST	0	0	0	0	1	no change	NA	NA	NA
XLOC_001733	XLOC_001733	Solyc01g044390.1	chr01:38363423-38365219	CK	ABA	NOTEST	0	0	0	0	1	no change	NA	NA	NA
XLOC_001734	XLOC_001734	Solyc01g044420.2	chr01:38947223-38949921	CK	ABA	NOTEST	0	0	0	0	1	no change	NA	NA	NA
XLOC_001735	XLOC_001735	Solyc01g044430.1	chr01:38956048-38958419	CK	ABA	NOTEST	0	0	0	0	1	no change	NA	GO:0008234(cysteine-type peptidase activity),GO:0006508(proteolysis)	NA
XLOC_001736	XLOC_001736	Solyc01g044470.1	chr01:39123322-39123721	CK	ABA	NOTEST	0	0	0	0	1	no change	NA	NA	NA
XLOC_001737	XLOC_001737	Solyc01g044480.2,Solyc01g044490.2	chr01:39141685-39166228	CK	ABA	OK	24.8253	26.1592	0.0755027	0.182177	0.79165	no change	up	NA	NA
XLOC_001738	XLOC_001738	Solyc01g044500.1	chr01:39169061-39169593	CK	ABA	NOTEST	0	0	0	0	1	no change	NA	NA	NA
XLOC_001739	XLOC_001739	Solyc01g044520.1	chr01:39211387-39213370	CK	ABA	NOTEST	0	0	0	0	1	no change	NA	NA	NA
XLOC_001740	XLOC_001740	Solyc01g044540.1	chr01:39347829-39349068	CK	ABA	NOTEST	0	0	0	0	1	no change	NA	NA	NA
XLOC_001741	XLOC_001741	Solyc01g044550.1	chr01:39693875-39694433	CK	ABA	NOTEST	0	0	0	0	1	no change	NA	NA	NA
XLOC_001742	XLOC_001742	Solyc01g044560.1	chr01:39703463-39704133	CK	ABA	NOTEST	0	0	0	0	1	no change	NA	GO:0016491(oxidoreductase activity),GO:0016706(oxidoreductase activity, acting on paired donors, with incorporation or reduction of molecular oxygen, 2-oxoglutarate as one donor, and incorporation of one atom each of oxygen into both donors),GO:0055114(oxidation-reduction process)	NA
XLOC_001743	XLOC_001743	-	chr01:39705020-39707422	CK	ABA	NOTEST	0.483654	0	#NAME?	0	1	no change	down	NA	NA
XLOC_001744	XLOC_001744	Solyc01g048590.1	chr01:40029717-40030127	CK	ABA	OK	2.01848	9.62967	2.25422	1.50564	0.40995	slightly change	up	GO:0045156(electron transporter, transferring electrons within the cyclic electron transport pathway of photosynthesis activity),GO:0009772(photosynthetic electron transport in photosystem II),GO:0019684(photosynthesis, light reaction),GO:0030077(plasma membrane light-harvesting complex)	NA
XLOC_001745	XLOC_001745	Solyc01g048600.1	chr01:40036855-40037116	CK	ABA	NOTEST	0	0	0	0	1	no change	NA	NA	NA
XLOC_001746	XLOC_001746	Solyc01g048610.1	chr01:40037178-40039391	CK	ABA	NOTEST	0	0	0	0	1	no change	NA	NA	NA
XLOC_001747	XLOC_001747	Solyc01g049640.1	chr01:40678899-40679439	CK	ABA	NOTEST	0	0	0	0	1	no change	NA	NA	NA
XLOC_001748	XLOC_001748	Solyc01g049650.2	chr01:40681620-40683865	CK	ABA	OK	14.7639	8.18939	-0.850246	-2.13582	0.00935	slightly change	down	GO:0000287(magnesium ion binding),GO:0004743(pyruvate kinase activity),GO:0030955(potassium ion binding),GO:0006096(glycolysis)	00010(Glycolysis / Gluconeogenesis)
XLOC_001749	XLOC_001749	Solyc01g049670.1	chr01:40860896-40861214	CK	ABA	NOTEST	0	0	0	0	1	no change	NA	NA	NA
XLOC_001750	XLOC_001750	Solyc01g049750.1	chr01:41384761-41384923	CK	ABA	NOTEST	0	0	0	0	1	no change	NA	NA	NA
XLOC_001751	XLOC_001751	Solyc01g049760.1	chr01:41386065-41386338	CK	ABA	NOTEST	0	0	0	0	1	no change	NA	NA	NA
XLOC_001752	XLOC_001752	-	chr01:41404401-41406583	CK	ABA	OK	4.34288	1.87409	-1.21246	-1.50846	0.12595	slightly change	down	NA	NA
XLOC_001753	XLOC_001753	Solyc01g049770.2	chr01:41404401-41406583	CK	ABA	OK	9.70402	4.35602	-1.15557	-0.809502	0.24005	slightly change	down	NA	NA
XLOC_001754	XLOC_001754	Solyc01g049780.1	chr01:41409461-41410007	CK	ABA	NOTEST	0	0	0	0	1	no change	NA	NA	NA
XLOC_001755	XLOC_001755	-	chr01:41659237-41660586	CK	ABA	OK	0.548768	0.116419	-2.23687	-0.785258	0.23945	slightly change	down	NA	NA
XLOC_001756	XLOC_001756	-	chr01:41662218-41666074	CK	ABA	OK	0.779468	0.770087	-0.0174681	-0.0176484	0.98135	no change	down	NA	NA
XLOC_001757	XLOC_001757	-	chr01:41662218-41666074	CK	ABA	OK	1.64196	0.577207	-1.50826	-0.328867	0.66515	slightly change	down	NA	NA
XLOC_001758	XLOC_001758	Solyc01g049810.2	chr01:41678685-41680567	CK	ABA	OK	0.40122	0.697275	0.797336	0.670846	0.42025	slightly change	up	NA	NA
XLOC_001759	XLOC_001759	Solyc01g049850.1	chr01:41713751-41718400	CK	ABA	NOTEST	0	0	0	0	1	no change	NA	GO:0008234(cysteine-type peptidase activity),GO:0006508(proteolysis)	NA
XLOC_001760	XLOC_001760	Solyc01g049880.2	chr01:41756616-41758930	CK	ABA	OK	0.766383	0.40277	-0.928109	-0.396778	0.6123	slightly change	down	NA	NA
XLOC_001761	XLOC_001761	Solyc01g049920.1	chr01:42382354-42383486	CK	ABA	OK	2.35981	0.74553	-1.66233	-1.06346	0.08985	slightly change	down	NA	NA
XLOC_001762	XLOC_001762	-	chr01:42388797-42389991	CK	ABA	OK	0.65077	0.203534	-1.67688	-0.781287	0.3381	slightly change	down	NA	NA
XLOC_001763	XLOC_001763	-	chr01:42527520-42529540	CK	ABA	NOTEST	0.288122	0.407937	0.501667	0	1	slightly change	up	NA	NA
XLOC_001764	XLOC_001764	Solyc01g049930.2	chr01:42527520-42529540	CK	ABA	NOTEST	0	0.505327	inf	0	1	no change	up	NA	NA
XLOC_001765	XLOC_001765	Solyc01g049950.1	chr01:42722808-42722988	CK	ABA	NOTEST	0	0	0	0	1	no change	NA	NA	NA
XLOC_001766	XLOC_001766	Solyc01g049980.2	chr01:42768744-42769504	CK	ABA	NOTEST	0	0	0	0	1	no change	NA	NA	NA
XLOC_001767	XLOC_001767	-	chr01:42778283-42789743	CK	ABA	OK	1.3419	0.883449	-0.603058	-0.395823	0.81875	slightly change	down	NA	NA
XLOC_001768	XLOC_001768	Solyc01g049990.1	chr01:42778283-42789743	CK	ABA	OK	1.26019	1.43315	0.185554	0.167449	0.8425	no change	up	NA	NA
XLOC_001769	XLOC_001769	Solyc01g050000.2,Solyc01g050010.2	chr01:42809575-42812827	CK	ABA	OK	3.43309	4.62446	0.429779	0.683173	0.42135	slightly change	up	NA	NA
XLOC_001770	XLOC_001770	Solyc01g050020.1	chr01:43073520-43074050	CK	ABA	NOTEST	0	0	0	0	1	no change	NA	GO:0016168(chlorophyll binding),GO:0009767(photosynthetic electron transport chain),GO:0019684(photosynthesis, light reaction),GO:0009521(photosystem),GO:0016020(membrane)	NA
XLOC_001771	XLOC_001771	Solyc01g050040.2	chr01:43180159-43182330	CK	ABA	OK	8.77752	10.9005	0.312505	0.204155	0.77665	slightly change	up	NA	NA
XLOC_001772	XLOC_001772	Solyc01g050070.2	chr01:43398620-43421486	CK	ABA	OK	0.54405	0.704448	0.372753	0.341151	0.70345	slightly change	up	NA	NA
XLOC_001773	XLOC_001773	Solyc01g050050.1,Solyc01g050060.1	chr01:43398620-43421486	CK	ABA	OK	1.89073	3.89018	1.0409	0.284435	0.4881	slightly change	up	NA	NA
XLOC_001774	XLOC_001774	Solyc01g050080.1	chr01:43445851-43446010	CK	ABA	NOTEST	0	0	0	0	1	no change	NA	NA	NA
XLOC_001775	XLOC_001775	Solyc01g055160.1	chr01:43796286-43797456	CK	ABA	NOTEST	0	0	0	0	1	no change	NA	GO:0005515(protein binding)	NA
XLOC_001776	XLOC_001776	Solyc01g055170.1	chr01:43835932-43837546	CK	ABA	NOTEST	0	0	0	0	1	no change	NA	NA	NA
XLOC_001777	XLOC_001777	Solyc01g056240.1	chr01:45516689-45517175	CK	ABA	NOTEST	0	0	0	0	1	no change	NA	NA	NA
XLOC_001778	XLOC_001778	-	chr01:45599986-45600710	CK	ABA	NOTEST	0	0.369611	inf	0	1	no change	up	NA	NA
XLOC_001779	XLOC_001779	Solyc01g056300.1	chr01:45709624-45711201	CK	ABA	NOTEST	0	0	0	0	1	no change	NA	NA	NA
XLOC_001780	XLOC_001780	Solyc01g056310.2	chr01:46194290-46196312	CK	ABA	NOTEST	0	0	0	0	1	no change	NA	GO:0016491(oxidoreductase activity),GO:0055114(oxidation-reduction process),GO:0005507(copper ion binding)	00053(Ascorbate and aldarate metabolism)
XLOC_001781	XLOC_001781	Solyc01g056320.1	chr01:46251325-46257666	CK	ABA	OK	1.57218	1.89322	0.268076	0.420481	0.5485	slightly change	up	NA	NA
XLOC_001782	XLOC_001782	Solyc01g056340.2	chr01:46495530-46516174	CK	ABA	OK	10.556	11.2404	0.0906295	0.208587	0.76165	no change	up	NA	04120(Ubiquitin mediated proteolysis)
XLOC_001783	XLOC_001783	-	chr01:46534429-46552174	CK	ABA	OK	4.24736	4.39584	0.0495704	0.0986655	0.8965	no change	up	NA	NA
XLOC_001784	XLOC_001784	Solyc01g056350.1	chr01:46534429-46552174	CK	ABA	OK	4.66978	4.93721	0.0803406	0.00197404	0.95705	no change	up	NA	NA
XLOC_001785	XLOC_001785	Solyc01g056360.2	chr01:46637846-46638272	CK	ABA	NOTEST	0	0	0	0	1	no change	NA	NA	NA
XLOC_001786	XLOC_001786	Solyc01g056380.1	chr01:46979972-46980218	CK	ABA	NOTEST	0	0	0	0	1	no change	NA	NA	NA
XLOC_001787	XLOC_001787	Solyc01g056390.1	chr01:46989269-46990837	CK	ABA	NOTEST	0	0	0	0	1	no change	NA	NA	NA
XLOC_001788	XLOC_001788	Solyc01g056400.1	chr01:46991008-46991435	CK	ABA	NOTEST	0	0	0	0	1	no change	NA	NA	NA
XLOC_001789	XLOC_001789	Solyc01g056410.1	chr01:46996922-46997180	CK	ABA	NOTEST	0	0	0	0	1	no change	NA	NA	NA
XLOC_001790	XLOC_001790	Solyc01g056430.1	chr01:47052434-47056399	CK	ABA	NOTEST	0	0	0	0	1	no change	NA	GO:0003824(catalytic activity),GO:0008152(metabolic process)	NA
XLOC_001791	XLOC_001791	Solyc01g056440.1	chr01:47060551-47063680	CK	ABA	NOTEST	0	0	0	0	1	no change	NA	NA	NA
XLOC_001792	XLOC_001792	Solyc01g056450.1	chr01:47074231-47077183	CK	ABA	NOTEST	0	0	0	0	1	no change	NA	GO:0004356(glutamate-ammonia ligase activity),GO:0006807(nitrogen compound metabolic process)	NA
XLOC_001793	XLOC_001793	-	chr01:47187919-47188212	CK	ABA	NOTEST	0	2.49928	inf	0	1	no change	up	NA	NA
XLOC_001794	XLOC_001794	Solyc01g056460.1	chr01:47211926-47212723	CK	ABA	NOTEST	0	0	0	0	1	no change	NA	NA	NA
XLOC_001795	XLOC_001795	Solyc01g056470.1	chr01:47216818-47217587	CK	ABA	NOTEST	0	0	0	0	1	no change	NA	GO:0016168(chlorophyll binding),GO:0009767(photosynthetic electron transport chain),GO:0019684(photosynthesis, light reaction),GO:0009521(photosystem),GO:0016020(membrane)	NA
XLOC_001796	XLOC_001796	-	chr01:47295391-47295971	CK	ABA	OK	0.942537	0.23589	-1.99844	-1.30545	0.33585	slightly change	down	NA	NA
XLOC_001797	XLOC_001797	-	chr01:47296178-47304549	CK	ABA	OK	0.755122	2.25499	1.57834	1.49337	0.11035	slightly change	up	NA	NA
XLOC_001798	XLOC_001798	Solyc01g056490.1	chr01:47405127-47410909	CK	ABA	NOTEST	0	0	0	0	1	no change	NA	GO:0008234(cysteine-type peptidase activity),GO:0006508(proteolysis)	NA
XLOC_001799	XLOC_001799	Solyc01g056510.1	chr01:47428968-47429154	CK	ABA	NOTEST	0	0	0	0	1	no change	NA	GO:0046983(protein dimerization activity)	NA
XLOC_001800	XLOC_001800	Solyc01g056530.1	chr01:47485830-47487810	CK	ABA	NOTEST	0.313579	0	#NAME?	0	1	no change	down	GO:0055085(transmembrane transport)	NA
XLOC_001801	XLOC_001801	-	chr01:47490085-47490581	CK	ABA	NOTEST	0.186329	0	#NAME?	0	1	no change	down	NA	NA
XLOC_001802	XLOC_001802	Solyc01g056580.2	chr01:47784767-47788562	CK	ABA	NOTEST	0	0	0	0	1	no change	NA	GO:0009055(electron carrier activity),GO:0016491(oxidoreductase activity),GO:0055114(oxidation-reduction process)	NA
XLOC_001803	XLOC_001803	Solyc01g056600.2,Solyc01g056610.1,Solyc01g056620.2	chr01:47898324-47930463	CK	ABA	OK	12.2525	12.5984	0.0401607	0.0887428	0.913	no change	up	NA	NA
XLOC_001804	XLOC_001804	Solyc01g056640.1	chr01:48036746-48037083	CK	ABA	NOTEST	0	0	0	0	1	no change	NA	NA	NA
XLOC_001805	XLOC_001805	Solyc01g056650.1	chr01:48247490-48247938	CK	ABA	NOTEST	0	0	0	0	1	no change	NA	NA	NA
XLOC_001806	XLOC_001806	Solyc01g056670.1	chr01:48480223-48480394	CK	ABA	NOTEST	0	0	0	0	1	no change	NA	GO:0016651(oxidoreductase activity, acting on NADH or NADPH),GO:0042773(ATP synthesis coupled electron transport),GO:0055114(oxidation-reduction process)	00190(Oxidative phosphorylation)
XLOC_001807	XLOC_001807	-	chr01:48592840-48593287	CK	ABA	OK	0	0.957365	inf	#NAME?	0.0232	no change	up	NA	NA
XLOC_001808	XLOC_001808	-	chr01:48598272-48600676	CK	ABA	OK	0.374726	1.32337	1.82031	1.13918	0.30785	slightly change	up	NA	NA
XLOC_001809	XLOC_001809	-	chr01:48598272-48600676	CK	ABA	OK	0.295212	0.718687	1.28361	0.439965	0.445	slightly change	up	NA	NA
XLOC_001810	XLOC_001810	-	chr01:48601050-48601537	CK	ABA	OK	0	1.06422	inf	#NAME?	0.11455	no change	up	NA	NA
XLOC_001811	XLOC_001811	Solyc01g056680.1	chr01:48710076-48710355	CK	ABA	NOTEST	0	0	0	0	1	no change	NA	NA	NA
XLOC_001812	XLOC_001812	-	chr01:48716196-48717056	CK	ABA	OK	0.156392	0.618468	1.98354	1.08011	0.34855	slightly change	up	NA	NA
XLOC_001813	XLOC_001813	Solyc01g056700.1	chr01:48863660-48864062	CK	ABA	NOTEST	0	0	0	0	1	no change	NA	NA	NA
XLOC_001814	XLOC_001814	Solyc01g056710.1	chr01:49151823-49152643	CK	ABA	NOTEST	0	0	0	0	1	no change	NA	NA	NA
XLOC_001815	XLOC_001815	Solyc01g056730.1,Solyc01g056740.1,Solyc01g056750.1,Solyc01g056760.2,Solyc01g056770.1	chr01:49348281-49386420	CK	ABA	OK	9.59098	8.34255	-0.201191	-0.390661	0.66745	no change	down	NA	NA
XLOC_001816	XLOC_001816	-	chr01:49348281-49386420	CK	ABA	NOTEST	0	0	0	0	1	no change	NA	NA	NA
XLOC_001817	XLOC_001817	-	chr01:49348281-49386420	CK	ABA	OK	0.14246	1.87694	3.71975	1.10414	0.43435	slightly change	up	NA	NA
XLOC_001818	XLOC_001818	-	chr01:49348281-49386420	CK	ABA	NOTEST	0	0	0	0	1	no change	NA	NA	NA
XLOC_001819	XLOC_001819	-	chr01:49348281-49386420	CK	ABA	OK	0	12.7092	inf	#NAME?	0.1901	no change	up	NA	NA
XLOC_001820	XLOC_001820	Solyc01g056780.2	chr01:49444477-49445701	CK	ABA	OK	19.2864	18.0278	-0.0973603	-0.258436	0.80405	no change	down	GO:0003735(structural constituent of ribosome),GO:0006412(translation),GO:0005622(intracellular),GO:0005840(ribosome)	NA
XLOC_001821	XLOC_001821	Solyc01g056790.2,Solyc01g056800.1	chr01:49447163-49458006	CK	ABA	OK	2.75842	0.868214	-1.66772	-0.993319	0.14395	slightly change	down	NA	NA
XLOC_001822	XLOC_001822	Solyc01g056840.1	chr01:49763846-49764122	CK	ABA	NOTEST	0	0	0	0	1	no change	NA	NA	NA
XLOC_001823	XLOC_001823	Solyc01g056860.1	chr01:50109807-50110368	CK	ABA	NOTEST	0	0	0	0	1	no change	NA	NA	NA
XLOC_001824	XLOC_001824	Solyc01g056880.1	chr01:50280300-50281047	CK	ABA	NOTEST	0	0	0	0	1	no change	NA	NA	NA
XLOC_001825	XLOC_001825	Solyc01g056890.1	chr01:50298954-50299470	CK	ABA	NOTEST	0.194811	0	#NAME?	0	1	no change	down	NA	NA
XLOC_001826	XLOC_001826	Solyc01g056900.1	chr01:50305316-50305520	CK	ABA	NOTEST	0	0	0	0	1	no change	NA	NA	NA
XLOC_001827	XLOC_001827	Solyc01g056910.1	chr01:50305642-50305861	CK	ABA	NOTEST	0	0	0	0	1	no change	NA	NA	NA
XLOC_001828	XLOC_001828	Solyc01g056930.1	chr01:50394139-50394406	CK	ABA	NOTEST	0	0	0	0	1	no change	NA	NA	NA
XLOC_001829	XLOC_001829	-	chr01:50477897-50479144	CK	ABA	OK	2.40594	0.821409	-1.55043	-1.14614	0.11725	slightly change	down	NA	NA
XLOC_001830	XLOC_001830	Solyc01g056940.2	chr01:50504375-50505131	CK	ABA	OK	225.564	160.303	-0.492734	-1.96201	0.04415	slightly change	down	GO:0005515(protein binding),GO:0003735(structural constituent of ribosome),GO:0006412(translation),GO:0005622(intracellular),GO:0005840(ribosome)	03010(Ribosome)
XLOC_001831	XLOC_001831	Solyc01g056960.1	chr01:50718838-50719736	CK	ABA	NOTEST	0	0	0	0	1	no change	NA	NA	NA
XLOC_001832	XLOC_001832	Solyc01g056980.2	chr01:50761668-50765683	CK	ABA	OK	4.7875	6.41172	0.421439	0.87492	0.3038	slightly change	up	NA	NA
XLOC_001833	XLOC_001833	Solyc01g056990.2	chr01:50768620-50781621	CK	ABA	NOTEST	0.464707	0.155807	-1.57656	0	1	slightly change	down	NA	NA
XLOC_001834	XLOC_001834	Solyc01g057000.2	chr01:50798584-50801066	CK	ABA	OK	961.086	1302.52	0.438571	1.43591	0.17805	slightly change	up	GO:0006950(response to stress)	NA
XLOC_001835	XLOC_001835	Solyc01g057010.1	chr01:50833553-50834726	CK	ABA	NOTEST	0	0	0	0	1	no change	NA	NA	NA
XLOC_001836	XLOC_001836	Solyc01g057020.2,Solyc01g057040.2	chr01:50849947-50866586	CK	ABA	OK	18.2921	23.3272	0.350791	0.892976	0.21865	slightly change	up	NA	NA
XLOC_001837	XLOC_001837	-	chr01:50895113-50896464	CK	ABA	NOTEST	0.215921	0.360447	0.739285	0	1	slightly change	up	NA	NA
XLOC_001838	XLOC_001838	-	chr01:50897221-50898123	CK	ABA	OK	0	0.815492	inf	#NAME?	0.00115	no change	up	NA	NA
XLOC_001839	XLOC_001839	-	chr01:50899618-50900412	CK	ABA	OK	1.10213	0.6011	-0.87462	-0.49489	0.5372	slightly change	down	NA	NA
XLOC_001840	XLOC_001840	-	chr01:50901213-50901690	CK	ABA	OK	0.607828	0.924845	0.605547	0.476833	0.7644	slightly change	up	NA	NA
XLOC_001841	XLOC_001841	Solyc01g057060.1	chr01:50999298-50999878	CK	ABA	NOTEST	0	0	0	0	1	no change	NA	GO:0008168(methyltransferase activity),GO:0031167(rRNA methylation)	NA
XLOC_001842	XLOC_001842	Solyc01g057070.1	chr01:51004656-51006076	CK	ABA	NOTEST	0	0	0	0	1	no change	NA	NA	NA
XLOC_001843	XLOC_001843	Solyc01g057110.1	chr01:51671280-51671436	CK	ABA	NOTEST	0	0	0	0	1	no change	NA	NA	NA
XLOC_001844	XLOC_001844	Solyc01g057130.1	chr01:51963458-51963617	CK	ABA	NOTEST	0	0	0	0	1	no change	NA	NA	NA
XLOC_001845	XLOC_001845	Solyc01g057140.1	chr01:52206919-52207357	CK	ABA	NOTEST	0	0	0	0	1	no change	NA	NA	NA
XLOC_001846	XLOC_001846	-	chr01:52257160-52257722	CK	ABA	NOTEST	0	0.255467	inf	0	1	no change	up	NA	NA
XLOC_001847	XLOC_001847	Solyc01g057160.1	chr01:52258526-52259504	CK	ABA	NOTEST	0	0	0	0	1	no change	NA	NA	NA
XLOC_001848	XLOC_001848	Solyc01g057170.2	chr01:52332857-52337101	CK	ABA	OK	3.74051	5.55608	0.570832	0.806601	0.3497	slightly change	up	NA	NA
XLOC_001849	XLOC_001849	Solyc01g057200.2	chr01:52605354-52607431	CK	ABA	OK	0	73.957	inf	#NAME?	0.20375	no change	up	NA	NA
XLOC_001850	XLOC_001850	Solyc01g057210.2	chr01:52729783-52733591	CK	ABA	OK	20.3573	15.6459	-0.379763	-1.14301	0.187	slightly change	down	GO:0005524(ATP binding)	NA
XLOC_001851	XLOC_001851	Solyc01g057220.2	chr01:52745151-52747295	CK	ABA	NOTEST	0	0	0	0	1	no change	NA	GO:0030599(pectinesterase activity),GO:0042545(cell wall modification),GO:0005618(cell wall),GO:0004857(enzyme inhibitor activity)	NA
XLOC_001852	XLOC_001852	Solyc01g057260.2	chr01:53150799-53153577	CK	ABA	NOTEST	0	0.0161201	inf	0	1	no change	up	NA	NA
XLOC_001853	XLOC_001853	Solyc01g057270.2	chr01:53184631-53195279	CK	ABA	OK	1.03202	1.1356	0.137984	0.1623	0.81445	no change	up	GO:0005515(protein binding),GO:0003677(DNA binding),GO:0005634(nucleus),GO:0030528(transcription regulator activity),GO:0006355(regulation of transcription, DNA-dependent),GO:0005516(calmodulin binding)	NA
XLOC_001854	XLOC_001854	Solyc01g057330.1	chr01:53404002-53404389	CK	ABA	NOTEST	0	0	0	0	1	no change	NA	GO:0055085(transmembrane transport)	NA
XLOC_001855	XLOC_001855	Solyc01g057340.2	chr01:53410406-53419958	CK	ABA	OK	1.20532	1.76454	0.54988	0.655622	0.4386	slightly change	up	NA	NA
XLOC_001856	XLOC_001856	Solyc01g057430.2	chr01:53800240-53802011	CK	ABA	OK	0.429008	0.583337	0.443324	0.326215	0.7299	slightly change	up	GO:0003989(acetyl-CoA carboxylase activity),GO:0006633(fatty acid biosynthetic process),GO:0009317(acetyl-CoA carboxylase complex)	NA
XLOC_001857	XLOC_001857	-	chr01:53802714-53803174	CK	ABA	OK	0.644544	0.951931	0.562579	0.170708	0.58555	slightly change	up	NA	NA
XLOC_001858	XLOC_001858	-	chr01:53822955-53828955	CK	ABA	OK	0.676459	1.06674	0.65714	0.77305	0.33145	slightly change	up	NA	NA
XLOC_001859	XLOC_001859	Solyc01g057440.2	chr01:53822955-53828955	CK	ABA	OK	0.498507	0.865631	0.796139	0.184375	0.7869	slightly change	up	NA	NA
XLOC_001860	XLOC_001860	Solyc01g057460.2	chr01:53893310-53895597	CK	ABA	OK	12.9597	29.7235	1.19757	3.16515	0.01675	yes	up	NA	NA
XLOC_001861	XLOC_001861	-	chr01:53934312-53938230	CK	ABA	OK	4.6598	4.67004	0.00316608	0.00432843	0.996	no change	up	NA	NA
XLOC_001862	XLOC_001862	Solyc01g057480.1	chr01:53938472-53942085	CK	ABA	NOTEST	0	0.248526	inf	0	1	no change	up	GO:0004386(helicase activity),GO:0005524(ATP binding)	NA
XLOC_001863	XLOC_001863	Solyc01g057490.2	chr01:53963382-53966314	CK	ABA	OK	4.36149	4.43203	0.0231458	0.0166734	0.9771	no change	up	NA	NA
XLOC_001864	XLOC_001864	Solyc01g057500.1	chr01:54002862-54003814	CK	ABA	NOTEST	0	0	0	0	1	no change	NA	NA	NA
XLOC_001865	XLOC_001865	Solyc01g057510.1	chr01:54142314-54144548	CK	ABA	NOTEST	0	0	0	0	1	no change	NA	NA	NA
XLOC_001866	XLOC_001866	Solyc01g057520.2	chr01:54163129-54174043	CK	ABA	OK	4.47857	4.15126	-0.109487	-0.24594	0.7393	no change	down	NA	NA
XLOC_001867	XLOC_001867	Solyc01g057540.1	chr01:54444795-54446444	CK	ABA	NOTEST	0	0	0	0	1	no change	NA	NA	NA
XLOC_001868	XLOC_001868	-	chr01:54508343-54509201	CK	ABA	OK	1.72118	0.148933	-3.53066	-1.43179	0.1624	slightly change	down	NA	NA
XLOC_001869	XLOC_001869	Solyc01g057550.1	chr01:54512185-54512500	CK	ABA	NOTEST	0	0	0	0	1	no change	NA	NA	NA
XLOC_001870	XLOC_001870	Solyc01g057570.2	chr01:54781340-54788776	CK	ABA	OK	16.3443	17.2525	0.0780198	0.164084	0.81645	no change	up	NA	NA
XLOC_001871	XLOC_001871	-	chr01:54834416-54834678	CK	ABA	OK	6.80168	0	#NAME?	#NAME?	0.0274	no change	down	NA	NA
XLOC_001872	XLOC_001872	Solyc01g057580.1	chr01:54846367-54849463	CK	ABA	NOTEST	0	0	0	0	1	no change	NA	NA	NA
XLOC_001873	XLOC_001873	Solyc01g057590.1	chr01:55682127-55682847	CK	ABA	NOTEST	0.0839191	0	#NAME?	0	1	no change	down	NA	NA
XLOC_001874	XLOC_001874	-	chr01:55743376-55744719	CK	ABA	NOTEST	0	0.176139	inf	0	1	no change	up	NA	NA
XLOC_001875	XLOC_001875	Solyc01g057610.1	chr01:55745256-55745421	CK	ABA	NOTEST	0	0	0	0	1	no change	NA	NA	NA
XLOC_001876	XLOC_001876	-	chr01:55767173-55767416	CK	ABA	NOTEST	0	0	0	0	1	no change	NA	NA	NA
XLOC_001877	XLOC_001877	-	chr01:55771513-55771740	CK	ABA	NOTEST	0	0	0	0	1	no change	NA	NA	NA
XLOC_001878	XLOC_001878	-	chr01:55775234-55775701	CK	ABA	NOTEST	0	0	0	0	1	no change	NA	NA	NA
XLOC_001879	XLOC_001879	Solyc01g057640.1	chr01:55943334-55966572	CK	ABA	OK	7.59105	6.59644	-0.202611	-0.277262	0.7783	no change	down	NA	NA
XLOC_001880	XLOC_001880	Solyc01g057640.1	chr01:55943334-55966572	CK	ABA	NOTEST	0	0	0	0	1	no change	NA	NA	NA
XLOC_001881	XLOC_001881	-	chr01:55943334-55966572	CK	ABA	OK	1.69797	0.63107	-1.42794	-0.79963	0.48525	slightly change	down	NA	NA
XLOC_001882	XLOC_001882	Solyc01g057650.1	chr01:56292414-56292984	CK	ABA	NOTEST	0	0	0	0	1	no change	NA	NA	NA
XLOC_001883	XLOC_001883	Solyc01g057660.1	chr01:56293122-56293362	CK	ABA	NOTEST	0	0	0	0	1	no change	NA	NA	NA
XLOC_001884	XLOC_001884	Solyc01g057670.1	chr01:56293505-56293928	CK	ABA	NOTEST	0	0	0	0	1	no change	NA	NA	NA
XLOC_001885	XLOC_001885	-	chr01:56353644-56358083	CK	ABA	OK	5.25031	3.64273	-0.527382	-0.763843	0.41745	slightly change	down	NA	NA
XLOC_001886	XLOC_001886	Solyc01g057680.2	chr01:56364059-56371440	CK	ABA	OK	6.0499	8.02969	0.408434	0.664158	0.56515	slightly change	up	NA	NA
XLOC_001887	XLOC_001887	Solyc01g057730.1	chr01:56402303-56410650	CK	ABA	OK	2.56664	4.8243	0.91044	1.07992	0.18735	slightly change	up	NA	NA
XLOC_001888	XLOC_001888	Solyc01g057750.1	chr01:56487641-56489504	CK	ABA	NOTEST	0	0	0	0	1	no change	NA	NA	NA
XLOC_001889	XLOC_001889	Solyc01g057760.2	chr01:56514459-56523028	CK	ABA	OK	17.8656	20.924	0.227978	0.656399	0.3521	no change	up	GO:0003676(nucleic acid binding),GO:0005524(ATP binding),GO:0008026(ATP-dependent helicase activity),GO:0004386(helicase activity),GO:0005515(protein binding),GO:0003677(DNA binding),GO:0016787(hydrolase activity)	03040(Spliceosome)
XLOC_001890	XLOC_001890	Solyc01g057770.2	chr01:56576229-56580113	CK	ABA	OK	6.91875	4.19579	-0.721568	-1.42205	0.04535	slightly change	down	GO:0006820(anion transport),GO:0016021(integral to membrane),GO:0016020(membrane),GO:0005452(inorganic anion exchanger activity)	NA
XLOC_001891	XLOC_001891	-	chr01:56698941-56699589	CK	ABA	NOTEST	0.573827	0.0492617	-3.54208	0	1	slightly change	down	NA	NA
XLOC_001892	XLOC_001892	-	chr01:56700870-56701151	CK	ABA	OK	2.62792	5.79012	1.13967	0.459814	0.56445	slightly change	up	NA	NA
XLOC_001893	XLOC_001893	Solyc01g057830.2	chr01:56934924-56939761	CK	ABA	OK	27.2003	30.0111	0.14187	0.41606	0.5893	no change	up	GO:0003723(RNA binding)	03010(Ribosome)
XLOC_001894	XLOC_001894	-	chr01:56948125-56948432	CK	ABA	OK	3.27728	0.386981	-3.08216	-5.09973	0.33915	slightly change	down	NA	NA
XLOC_001895	XLOC_001895	-	chr01:56993750-56997269	CK	ABA	OK	3.46011	2.31897	-0.577337	-0.715545	0.309	slightly change	down	NA	NA
XLOC_001896	XLOC_001896	Solyc01g057880.1	chr01:57016739-57023752	CK	ABA	NOTEST	0	0	0	0	1	no change	NA	GO:0008234(cysteine-type peptidase activity),GO:0006508(proteolysis)	NA
XLOC_001897	XLOC_001897	-	chr01:57124957-57126003	CK	ABA	NOTEST	0	0	0	0	1	no change	NA	NA	NA
XLOC_001898	XLOC_001898	Solyc01g057910.2	chr01:57222002-57223704	CK	ABA	OK	3.08739	1.46489	-1.07559	-1.38566	0.14105	slightly change	down	GO:0003677(DNA binding)	NA
XLOC_001899	XLOC_001899	Solyc01g057960.1	chr01:57534041-57535361	CK	ABA	NOTEST	0	0	0	0	1	no change	NA	NA	NA
XLOC_001900	XLOC_001900	Solyc01g057970.1	chr01:57550771-57550936	CK	ABA	NOTEST	0	0	0	0	1	no change	NA	NA	NA
XLOC_001901	XLOC_001901	Solyc01g057990.1	chr01:57561632-57561797	CK	ABA	NOTEST	0	0	0	0	1	no change	NA	NA	NA
XLOC_001902	XLOC_001902	Solyc01g058010.2,Solyc01g058020.2	chr01:57853693-57859497	CK	ABA	OK	7.67381	6.71186	-0.193229	-0.325017	0.63905	no change	down	NA	NA
XLOC_001903	XLOC_001903	Solyc01g058060.1	chr01:57901104-57901317	CK	ABA	NOTEST	0	0	0	0	1	no change	NA	NA	NA
XLOC_001904	XLOC_001904	Solyc01g058090.1	chr01:57950569-57951055	CK	ABA	NOTEST	0	0	0	0	1	no change	NA	NA	NA
XLOC_001905	XLOC_001905	Solyc01g058140.2	chr01:58325639-58342297	CK	ABA	OK	32.1856	25.6536	-0.327252	-0.900704	0.19435	slightly change	down	GO:0004553(hydrolase activity, hydrolyzing O-glycosyl compounds),GO:0005975(carbohydrate metabolic process)	NA
XLOC_001906	XLOC_001906	Solyc01g058150.1	chr01:58350868-58352864	CK	ABA	NOTEST	0	0	0	0	1	no change	NA	GO:0008234(cysteine-type peptidase activity),GO:0006508(proteolysis)	NA
XLOC_001907	XLOC_001907	Solyc01g058160.2,Solyc01g058170.2	chr01:58392030-58395959	CK	ABA	OK	2.26316	2.24307	-0.0128606	-0.0168452	0.98425	no change	down	NA	NA
XLOC_001908	XLOC_001908	Solyc01g058190.2	chr01:58437987-58440902	CK	ABA	OK	25.4998	31.1501	0.288749	0.812872	0.342	slightly change	up	GO:0003735(structural constituent of ribosome),GO:0019843(rRNA binding),GO:0006412(translation),GO:0005840(ribosome)	NA
XLOC_001909	XLOC_001909	Solyc01g058230.1	chr01:58602623-58605166	CK	ABA	OK	2.45345	4.87742	0.991307	1.79416	0.0523	slightly change	up	NA	NA
XLOC_001910	XLOC_001910	Solyc01g058240.1	chr01:58605225-58606779	CK	ABA	OK	211.637	38.863	-2.44512	-0.340502	0.5262	slightly change	down	NA	NA
XLOC_001911	XLOC_001911	Solyc01g058250.1	chr01:58753790-58755003	CK	ABA	NOTEST	0	0	0	0	1	no change	NA	GO:0016491(oxidoreductase activity),GO:0016706(oxidoreductase activity, acting on paired donors, with incorporation or reduction of molecular oxygen, 2-oxoglutarate as one donor, and incorporation of one atom each of oxygen into both donors),GO:0055114(oxidation-reduction process)	NA
XLOC_001912	XLOC_001912	Solyc01g058270.2	chr01:58780419-58787442	CK	ABA	OK	1.28359	0.920929	-0.479022	-0.470353	0.5087	slightly change	down	NA	NA
XLOC_001913	XLOC_001913	Solyc01g058280.2	chr01:58787499-58791252	CK	ABA	OK	2.53583	2.97075	0.228368	0.220224	0.755	no change	up	NA	NA
XLOC_001914	XLOC_001914	-	chr01:58910371-58910938	CK	ABA	OK	0.786729	1.22829	0.642716	0.263521	0.57755	slightly change	up	NA	NA
XLOC_001915	XLOC_001915	-	chr01:58911751-58913151	CK	ABA	OK	0.327555	0.689089	1.07295	0.405121	0.5444	slightly change	up	NA	NA
XLOC_001916	XLOC_001916	-	chr01:58913483-58914614	CK	ABA	NOTEST	0.365546	0.390777	0.0962931	0	1	no change	up	NA	NA
XLOC_001917	XLOC_001917	Solyc01g058310.1	chr01:58917820-58918509	CK	ABA	NOTEST	0	0	0	0	1	no change	NA	NA	NA
XLOC_001918	XLOC_001918	Solyc01g058320.2	chr01:58934186-58936290	CK	ABA	OK	1.54289	0.526525	-1.55107	-1.46599	0.114	slightly change	down	NA	NA
XLOC_001919	XLOC_001919	Solyc01g058330.1	chr01:58963844-58964078	CK	ABA	NOTEST	0	0	0	0	1	no change	NA	NA	NA
XLOC_001920	XLOC_001920	Solyc01g058340.1	chr01:59099582-59102852	CK	ABA	NOTEST	0	0	0	0	1	no change	NA	NA	NA
XLOC_001921	XLOC_001921	Solyc01g058350.1	chr01:59188174-59189482	CK	ABA	OK	0.469238	0.481721	0.0378774	0.0214898	0.9749	no change	up	NA	NA
XLOC_001922	XLOC_001922	-	chr01:59229990-59230150	CK	ABA	OK	131715	37434.1	-1.81499	-2261.7	5e-05	yes	down	NA	NA
XLOC_001923	XLOC_001923	Solyc01g058360.1	chr01:59232113-59236773	CK	ABA	NOTEST	0	0.100925	inf	0	1	no change	up	GO:0022857(transmembrane transporter activity),GO:0055085(transmembrane transport),GO:0016021(integral to membrane)	NA
XLOC_001924	XLOC_001924	Solyc01g058370.1	chr01:59239351-59242381	CK	ABA	NOTEST	0	0	0	0	1	no change	NA	NA	NA
XLOC_001925	XLOC_001925	Solyc01g058380.1	chr01:59244045-59245658	CK	ABA	NOTEST	0	0	0	0	1	no change	NA	GO:0006886(intracellular protein transport),GO:0016192(vesicle-mediated transport),GO:0030117(membrane coat)	NA
XLOC_001926	XLOC_001926	Solyc01g058400.1	chr01:59252696-59268312	CK	ABA	NOTEST	0.0351222	0	#NAME?	0	1	no change	down	NA	NA
XLOC_001927	XLOC_001927	Solyc01g058420.1	chr01:59334966-59335448	CK	ABA	NOTEST	0	0	0	0	1	no change	NA	NA	NA
XLOC_001928	XLOC_001928	Solyc01g058430.1	chr01:59357954-59361469	CK	ABA	NOTEST	0	0	0	0	1	no change	NA	GO:0008270(zinc ion binding)	NA
XLOC_001929	XLOC_001929	Solyc01g058450.2	chr01:59383739-59401962	CK	ABA	OK	20.7748	21.9434	0.0789479	0.161122	0.81615	no change	up	GO:0003676(nucleic acid binding),GO:0005515(protein binding)	NA
XLOC_001930	XLOC_001930	Solyc01g058460.1	chr01:59524771-59525362	CK	ABA	NOTEST	0	0	0	0	1	no change	NA	NA	NA
XLOC_001931	XLOC_001931	Solyc01g058470.1	chr01:59598159-59600273	CK	ABA	OK	4.20213	4.33368	0.0444723	0.0880868	0.91505	no change	up	NA	NA
XLOC_001932	XLOC_001932	-	chr01:59600875-59601635	CK	ABA	OK	0.736431	0.936203	0.346272	0.247657	0.8066	slightly change	up	NA	NA
XLOC_001933	XLOC_001933	Solyc01g058480.1	chr01:59618345-59618741	CK	ABA	NOTEST	0	0	0	0	1	no change	NA	NA	NA
XLOC_001934	XLOC_001934	Solyc01g058490.1	chr01:59681808-59682064	CK	ABA	NOTEST	0	0	0	0	1	no change	NA	NA	NA
XLOC_001935	XLOC_001935	Solyc01g058530.2	chr01:59706521-59712866	CK	ABA	NOTEST	1.07962	0.429864	-1.32857	0	1	slightly change	down	GO:0003735(structural constituent of ribosome),GO:0006412(translation),GO:0005622(intracellular),GO:0005840(ribosome)	NA
XLOC_001936	XLOC_001936	-	chr01:59706521-59712866	CK	ABA	OK	1.82255	0.379379	-2.26424	-1.33959	0.2438	slightly change	down	NA	NA
XLOC_001937	XLOC_001937	-	chr01:59706521-59712866	CK	ABA	NOTEST	0.229083	0.10714	-1.09637	0	1	slightly change	down	NA	NA
XLOC_001938	XLOC_001938	-	chr01:59909620-59910128	CK	ABA	NOTEST	0	0.37264	inf	0	1	no change	up	NA	NA
XLOC_001939	XLOC_001939	-	chr01:59911672-59911941	CK	ABA	NOTEST	0	0	0	0	1	no change	NA	NA	NA
XLOC_001940	XLOC_001940	Solyc01g058580.1	chr01:59958001-59958250	CK	ABA	NOTEST	0	0	0	0	1	no change	NA	NA	NA
XLOC_001941	XLOC_001941	-	chr01:59962656-59963031	CK	ABA	NOTEST	0	0	0	0	1	no change	NA	NA	NA
XLOC_001942	XLOC_001942	Solyc01g058610.1	chr01:60086402-60086965	CK	ABA	NOTEST	0	0	0	0	1	no change	NA	NA	NA
XLOC_001943	XLOC_001943	Solyc01g058660.1	chr01:60248577-60249005	CK	ABA	NOTEST	0	0	0	0	1	no change	NA	NA	NA
XLOC_001944	XLOC_001944	Solyc01g058710.1	chr01:60769676-60771321	CK	ABA	NOTEST	0	0	0	0	1	no change	NA	NA	NA
XLOC_001945	XLOC_001945	Solyc01g058740.2	chr01:61070467-61079302	CK	ABA	NOTEST	0	0	0	0	1	no change	NA	NA	NA
XLOC_001946	XLOC_001946	Solyc01g059760.1	chr01:61172115-61178167	CK	ABA	NOTEST	0.181719	0.0648639	-1.48622	0	1	slightly change	down	GO:0008234(cysteine-type peptidase activity),GO:0006508(proteolysis)	NA
XLOC_001947	XLOC_001947	-	chr01:61296041-61296353	CK	ABA	NOTEST	0	0	0	0	1	no change	NA	NA	NA
XLOC_001948	XLOC_001948	-	chr01:61296486-61297419	CK	ABA	NOTEST	0.198729	0.178059	-0.158448	0	1	no change	down	NA	NA
XLOC_001949	XLOC_001949	Solyc01g059790.1	chr01:61298261-61298477	CK	ABA	NOTEST	0	0	0	0	1	no change	NA	NA	NA
XLOC_001950	XLOC_001950	Solyc01g059800.1	chr01:61307703-61307862	CK	ABA	NOTEST	0	0	0	0	1	no change	NA	NA	NA
XLOC_001951	XLOC_001951	Solyc01g059810.1	chr01:61361945-61362281	CK	ABA	NOTEST	0	0	0	0	1	no change	NA	NA	NA
XLOC_001952	XLOC_001952	Solyc01g059850.2	chr01:61660288-61660562	CK	ABA	NOTEST	0	0	0	0	1	no change	NA	NA	NA
XLOC_001953	XLOC_001953	-	chr01:61917382-61917512	CK	ABA	OK	815.356	1408.22	0.788368	0.347942	0.27135	slightly change	up	NA	NA
XLOC_001954	XLOC_001954	-	chr01:61926985-61927296	CK	ABA	OK	0	2.19957	inf	#NAME?	0.03185	no change	up	NA	NA
XLOC_001955	XLOC_001955	Solyc01g059900.2	chr01:62040824-62041421	CK	ABA	NOTEST	0	0	0	0	1	no change	NA	NA	NA
XLOC_001956	XLOC_001956	Solyc01g059910.2	chr01:62127434-62130093	CK	ABA	NOTEST	0	0	0	0	1	no change	NA	GO:0004672(protein kinase activity),GO:0005524(ATP binding),GO:0006468(protein phosphorylation)	NA
XLOC_001957	XLOC_001957	Solyc01g059920.2	chr01:62145897-62156353	CK	ABA	OK	2.92536	1.9256	-0.603309	-0.819955	0.2374	slightly change	down	NA	NA
XLOC_001958	XLOC_001958	Solyc01g059930.2	chr01:62161024-62163678	CK	ABA	OK	53.0246	33.1282	-0.678601	-2.28516	0.01565	slightly change	down	GO:0006950(response to stress)	NA
XLOC_001959	XLOC_001959	Solyc01g059940.2	chr01:62164692-62165761	CK	ABA	OK	0.029326	2.76954	6.56132	2.40216	0.24895	slightly change	up	GO:0004857(enzyme inhibitor activity),GO:0030599(pectinesterase activity)	NA
XLOC_001960	XLOC_001960	Solyc01g059950.1	chr01:62169545-62172622	CK	ABA	NOTEST	0.0648477	0	#NAME?	0	1	no change	down	NA	NA
XLOC_001961	XLOC_001961	Solyc01g059960.1	chr01:62180466-62182194	CK	ABA	NOTEST	0	0	0	0	1	no change	NA	NA	NA
XLOC_001962	XLOC_001962	Solyc01g059980.2,Solyc01g059990.2	chr01:62201814-62226272	CK	ABA	OK	0.949662	2.59942	1.4527	1.58338	0.07965	slightly change	up	NA	NA
XLOC_001963	XLOC_001963	Solyc01g060030.2	chr01:62258775-62260745	CK	ABA	OK	80.4219	66.3846	-0.276739	-0.775077	0.2643	slightly change	down	NA	NA
XLOC_001964	XLOC_001964	-	chr01:62263028-62263402	CK	ABA	OK	1.56282	0	#NAME?	#NAME?	0.01515	no change	down	NA	NA
XLOC_001965	XLOC_001965	Solyc01g060110.1	chr01:62480094-62481342	CK	ABA	NOTEST	0	0	0	0	1	no change	NA	GO:0008270(zinc ion binding)	NA
XLOC_001966	XLOC_001966	Solyc01g060130.2	chr01:62492586-62494651	CK	ABA	OK	28.7152	48.6463	0.760516	2.43973	0.00905	slightly change	up	GO:0005525(GTP binding),GO:0007264(small GTPase mediated signal transduction),GO:0004871(signal transducer activity),GO:0019001(guanyl nucleotide binding),GO:0007186(G-protein coupled receptor signaling pathway),GO:0005634(nucleus),GO:0005737(cytoplasm),GO:0005622(intracellular),GO:0006886(intracellular protein transport)	NA
XLOC_001967	XLOC_001967	Solyc01g060160.1	chr01:62496193-62529473	CK	ABA	NOTEST	0.251125	0.171881	-0.546996	0	1	slightly change	down	NA	NA
XLOC_001968	XLOC_001968	-	chr01:62573474-62578082	CK	ABA	NOTEST	0	0.218892	inf	0	1	no change	up	NA	NA
XLOC_001969	XLOC_001969	-	chr01:62581854-62582158	CK	ABA	OK	3.77761	0	#NAME?	#NAME?	0.0104	no change	down	NA	NA
XLOC_001970	XLOC_001970	Solyc01g060210.2	chr01:62615368-62619765	CK	ABA	NOTEST	0.405687	0.389664	-0.0581376	0	1	no change	down	NA	NA
XLOC_001971	XLOC_001971	Solyc01g060210.2	chr01:62615368-62619765	CK	ABA	OK	43.6206	52.4014	0.264598	0.0493434	0.8921	slightly change	up	NA	NA
XLOC_001972	XLOC_001972	Solyc01g060240.2	chr01:62731559-62734184	CK	ABA	OK	40.7731	32.1107	-0.344562	-0.631959	0.35115	slightly change	down	NA	NA
XLOC_001973	XLOC_001973	Solyc01g060250.2	chr01:62785005-62792877	CK	ABA	OK	2.11757	2.36906	0.161904	0.216442	0.78565	no change	up	NA	NA
XLOC_001974	XLOC_001974	Solyc01g060260.2	chr01:62793559-62795045	CK	ABA	NOTEST	0	0.307987	inf	0	1	no change	up	NA	NA
XLOC_001975	XLOC_001975	Solyc01g060270.1	chr01:62795364-62797166	CK	ABA	NOTEST	0	0	0	0	1	no change	NA	NA	NA
XLOC_001976	XLOC_001976	Solyc01g060280.2	chr01:62800091-62812738	CK	ABA	OK	22.5086	28.8296	0.357077	1.09926	0.1744	slightly change	up	GO:0005515(protein binding)	04144(Endocytosis)
XLOC_001977	XLOC_001977	Solyc01g060300.1	chr01:62878300-62881958	CK	ABA	NOTEST	0	0	0	0	1	no change	NA	GO:0003677(DNA binding),GO:0046983(protein dimerization activity),GO:0043565(sequence-specific DNA binding),GO:0006355(regulation of transcription, DNA-dependent),GO:0005634(nucleus),GO:0003700(sequence-specific DNA binding transcription factor activity)	NA
XLOC_001978	XLOC_001978	Solyc01g060310.1	chr01:62962405-62965103	CK	ABA	NOTEST	0	0	0	0	1	no change	NA	GO:0003677(DNA binding),GO:0046983(protein dimerization activity),GO:0043565(sequence-specific DNA binding),GO:0006355(regulation of transcription, DNA-dependent),GO:0005634(nucleus),GO:0003700(sequence-specific DNA binding transcription factor activity)	NA
XLOC_001979	XLOC_001979	-	chr01:63140578-63141053	CK	ABA	OK	0.363607	1.10005	1.59712	1.35746	0.45105	slightly change	up	NA	NA
XLOC_001980	XLOC_001980	-	chr01:63141155-63141539	CK	ABA	NOTEST	0	0	0	0	1	no change	NA	NA	NA
XLOC_001981	XLOC_001981	Solyc01g060350.1	chr01:63142147-63142435	CK	ABA	OK	7.72342	11.4395	0.566717	1.80881	0.6327	slightly change	up	NA	NA
XLOC_001982	XLOC_001982	Solyc01g060360.1	chr01:63148737-63148896	CK	ABA	NOTEST	0	0	0	0	1	no change	NA	NA	NA
XLOC_001983	XLOC_001983	-	chr01:63303933-63305827	CK	ABA	OK	0.826448	0.416334	-0.989182	-0.776214	0.3857	slightly change	down	NA	NA
XLOC_001984	XLOC_001984	-	chr01:63361956-63362463	CK	ABA	OK	0.0841553	0.92437	3.45734	0.895752	0.17245	slightly change	up	NA	NA
XLOC_001985	XLOC_001985	-	chr01:63363303-63364263	CK	ABA	NOTEST	0.225816	0.259701	0.201703	0	1	no change	up	NA	NA
XLOC_001986	XLOC_001986	-	chr01:63366138-63368322	CK	ABA	OK	0.540526	0.449028	-0.267557	-0.159857	0.83315	slightly change	down	NA	NA
XLOC_001987	XLOC_001987	-	chr01:63421136-63421511	CK	ABA	OK	0	1.9001	inf	#NAME?	0.0232	no change	up	NA	NA
XLOC_001988	XLOC_001988	-	chr01:63424429-63426781	CK	ABA	OK	2.17631	2.76583	0.345828	0.562573	0.483	slightly change	up	NA	NA
XLOC_001989	XLOC_001989	-	chr01:63500226-63501651	CK	ABA	OK	0.406438	0.552161	0.442053	0.200742	0.8144	slightly change	up	NA	NA
XLOC_001990	XLOC_001990	-	chr01:63578347-63578447	CK	ABA	NOTEST	0	0	0	0	1	no change	NA	NA	NA
XLOC_001991	XLOC_001991	-	chr01:63578783-63580012	CK	ABA	NOTEST	0.175204	0.361038	1.04312	0	1	slightly change	up	NA	NA
XLOC_001992	XLOC_001992	-	chr01:63637877-63640077	CK	ABA	OK	5.83913	4.88986	-0.25596	-0.487542	0.55755	slightly change	down	NA	NA
XLOC_001993	XLOC_001993	Solyc01g060410.2	chr01:63709451-63713187	CK	ABA	NOTEST	0.107715	0.0599212	-0.84608	0	1	slightly change	down	NA	NA
XLOC_001994	XLOC_001994	Solyc01g060450.2	chr01:63841509-63843144	CK	ABA	NOTEST	0.102148	0	#NAME?	0	1	no change	down	NA	NA
XLOC_001995	XLOC_001995	-	chr01:63848376-63848989	CK	ABA	OK	0.887369	0.592058	-0.583795	-0.436937	0.7389	slightly change	down	NA	NA
XLOC_001996	XLOC_001996	Solyc01g060470.2	chr01:63867552-63872959	CK	ABA	OK	149.024	190.094	0.351168	0.949181	0.17755	slightly change	up	GO:0005515(protein binding),GO:0008565(protein transporter activity),GO:0006606(protein import into nucleus),GO:0005634(nucleus),GO:0005737(cytoplasm),GO:0006886(intracellular protein transport),GO:0005643(nuclear pore)	NA
XLOC_001997	XLOC_001997	Solyc01g060490.2	chr01:64091163-64092076	CK	ABA	NOTEST	0	0	0	0	1	no change	NA	GO:0003700(sequence-specific DNA binding transcription factor activity),GO:0008270(zinc ion binding),GO:0043565(sequence-specific DNA binding),GO:0006355(regulation of transcription, DNA-dependent)	NA
XLOC_001998	XLOC_001998	Solyc01g065490.2	chr01:64128438-64131819	CK	ABA	OK	10.4157	9.8278	-0.0838185	-0.193716	0.8189	no change	down	GO:0055114(oxidation-reduction process),GO:0016491(oxidoreductase activity)	NA
XLOC_001999	XLOC_001999	Solyc01g065530.2	chr01:64199719-64202838	CK	ABA	OK	51.1808	59.3707	0.214148	0.686289	0.37135	no change	up	NA	NA
[truncated: 41,113 more rows]
