# Supplementary material for: Comprehensive Analysis of ABA Effects on Ethylene Biosynthesis and Signaling during Tomato Fruit Ripening
Source: PLoS One. 2016 Apr 21;11(4):e0154072. doi: 10.1371/journal.pone.0154072 (PMC4839774; doi:10.1371/journal.pone.0154072)
Supplement: S5 Table — Other details are the same as the S3 Table. (XLS) [file pone.0154072.s008.xls]

## Sheet: CKvsABAvsNDGA
Table S5 Analysis of transcription factors in CK, ABA and NDGA treated samples.
The genes’ expression levels were normalized with the value in FPKM. Genes that differed by less than 20% (︱log2FC︱<0.25) were assumed to not change in expression level. Genes with P value < 0.05 and ︱log2FC︱≥ 1 were identified as significantly differentially-expressed genes (DEGs). Others were considered as slightly changed.
Gene_ID	TF family	Locus	FPKM			Significant		Regulation		GO	KEGG	KO	KOG	Annoation
			CK	ABA	NDGA	ABA vs CK	NDGA vs CK	ABA vs CK	NDGA vs CK
Solyc01g096860.1	AP2	chr01:79614837-79618588	0.62545	0.0504698	2.91055	slightly change	yes		up	GO:0003700(sequence-specific DNA binding transcription factor activity),GO:0006355(regulation of transcription, DNA-dependent)	NA			Integrase-type DNA-binding superfamily protein
Solyc02g030200.1,Solyc02g030210.2	AP2	chr02:16009985-16029697	19.5286	16.531	21.318	slightly change	no change			NA	NA			Integrase-type DNA-binding superfamily protein
Solyc02g064960.2	AP2	chr02:30651560-30655131	0.0672841	0	0.109399	no change	slightly change			GO:0003700(sequence-specific DNA binding transcription factor activity),GO:0006355(regulation of transcription, DNA-dependent)	NA	K09284		Integrase-type DNA-binding superfamily protein
Solyc02g093150.2	AP2	chr02:48655672-48658630	11.2525	4.38619	13.0213	yes	no change	down		GO:0003700(sequence-specific DNA binding transcription factor activity),GO:0006355(regulation of transcription, DNA-dependent)	NA	K09284		Integrase-type DNA-binding superfamily protein
Solyc03g044300.2	AP2	chr03:12742061-12746690	281.19	380.427	153.547	slightly change	slightly change			GO:0003700(sequence-specific DNA binding transcription factor activity),GO:0006355(regulation of transcription, DNA-dependent)	NA	K09284		Integrase-type DNA-binding superfamily protein
Solyc03g117720.2	AP2	chr03:60828176-60832436	2.02602	0.720521	2.4653	slightly change	no change			GO:0003700(sequence-specific DNA binding transcription factor activity),GO:0006355(regulation of transcription, DNA-dependent)	NA	K09285		ARIA-interacting double AP2 domain protein
Solyc03g123430.2	AP2	chr03:64336004-64339974	0.206096	0.249108	0.884359	slightly change	yes		up	GO:0003700(sequence-specific DNA binding transcription factor activity),GO:0006355(regulation of transcription, DNA-dependent)	NA			Integrase-type DNA-binding superfamily protein
Solyc04g049800.2	AP2	chr04:42714972-42717503	0.823633	1.96211	1.23141	slightly change	slightly change			GO:0003700(sequence-specific DNA binding transcription factor activity),GO:0006355(regulation of transcription, DNA-dependent)	NA			related to AP2.7
Solyc04g077490.2	AP2	chr04:60022684-60026057	0.143283	0	0.0619504	no change	slightly change			GO:0003700(sequence-specific DNA binding transcription factor activity),GO:0006355(regulation of transcription, DNA-dependent)	NA	K09285		Integrase-type DNA-binding superfamily protein
Solyc05g051380.2	AP2	chr05:60811975-60816514	2.3665	2.03188	6.86946	no change	yes		up	GO:0003700(sequence-specific DNA binding transcription factor activity),GO:0006355(regulation of transcription, DNA-dependent)	NA	K09285		AINTEGUMENTA-like 7
Solyc06g068570.2	AP2	chr06:38890175-38895396	2.26179	0.12944	1.84743	slightly change	slightly change			GO:0003700(sequence-specific DNA binding transcription factor activity),GO:0006355(regulation of transcription, DNA-dependent)	NA	K09285		ARIA-interacting double AP2 domain protein
Solyc06g075510.2	AP2	chr06:43255162-43258759	0.23003	0.0398997	0.334455	slightly change	slightly change			GO:0003700(sequence-specific DNA binding transcription factor activity),GO:0006355(regulation of transcription, DNA-dependent)	NA			related to AP2.7
Solyc07g018290.2	AP2	chr07:10023630-10028347	1.3197	1.90585	4.4966	slightly change	slightly change			GO:0003700(sequence-specific DNA binding transcription factor activity),GO:0006355(regulation of transcription, DNA-dependent)	NA	K09285		AINTEGUMENTA-like 5
Solyc09g007260.2	AP2	chr09:856628-859952	0.202449	0.0250651	0.217015	slightly change	no change			GO:0003700(sequence-specific DNA binding transcription factor activity),GO:0006355(regulation of transcription, DNA-dependent)	NA			related to AP2.7
Solyc10g084340.1	AP2	chr10:63251954-63255101	0.0890474	0	0.308628	no change	slightly change			GO:0003700(sequence-specific DNA binding transcription factor activity),GO:0006355(regulation of transcription, DNA-dependent)	NA			related to AP2.7
Solyc11g010710.1	AP2	chr11:3758605-3764453	52.6912	46.108	38.5222	no change	slightly change			GO:0003700(sequence-specific DNA binding transcription factor activity),GO:0006355(regulation of transcription, DNA-dependent)	NA	K09285		AINTEGUMENTA-like 6
Solyc11g061750.1	AP2	chr11:45463807-45467453	0	0	0.0202551	no change	no change			GO:0003700(sequence-specific DNA binding transcription factor activity),GO:0006355(regulation of transcription, DNA-dependent)	NA	K09285		Integrase-type DNA-binding superfamily protein
Solyc11g072600.1	AP2	chr11:52857364-52860247	0.242747	0.0709115	0.631384	slightly change	slightly change			GO:0003700(sequence-specific DNA binding transcription factor activity),GO:0006355(regulation of transcription, DNA-dependent)	NA	K09284		related to AP2.7
Solyc00g196060.2	ARF	chr00:18727879-18730776	71.7745	59.3525	67.4601	slightly change	no change			GO:0003677(DNA binding),GO:0006355(regulation of transcription, DNA-dependent),GO:0009725(response to hormone stimulus),GO:0005634(nucleus)	NA			auxin response factor 6
Solyc01g096070.2	ARF	chr01:78941255-78946012	13.8383	18.5686	10.099	slightly change	slightly change			GO:0006355(regulation of transcription, DNA-dependent),GO:0005634(nucleus),GO:0003677(DNA binding),GO:0009725(response to hormone stimulus)	NA			auxin response factor 11
Solyc01g103050.2	ARF	chr01:83494803-83500792	15.4843	16.8243	15.1586	no change	no change			GO:0006355(regulation of transcription, DNA-dependent),GO:0005634(nucleus),GO:0003677(DNA binding),GO:0009725(response to hormone stimulus)	NA	K14486		auxin response factor 1
Solyc02g037530.2	ARF	chr02:21756010-21766809	7.08765	5.24197	7.52412	slightly change	no change			GO:0006355(regulation of transcription, DNA-dependent),GO:0005634(nucleus),GO:0003677(DNA binding),GO:0009725(response to hormone stimulus)	NA			auxin response factor 8
Solyc02g077560.2	ARF	chr02:37037961-37044690	45.0236	49.2636	43.4366	no change	no change			GO:0003677(DNA binding),GO:0006355(regulation of transcription, DNA-dependent),GO:0009725(response to hormone stimulus),GO:0005634(nucleus)	NA	K14486		Transcriptional factor B3 family protein / auxin-responsive factor AUX/IAA-related
Solyc03g031970.2	ARF	chr03:8739384-8747532	36.8357	35.8848	35.912	no change	no change			GO:0006355(regulation of transcription, DNA-dependent),GO:0005634(nucleus),GO:0003677(DNA binding),GO:0009725(response to hormone stimulus)	NA			auxin response factor 8
Solyc03g118290.2,Solyc03g118300.1	ARF	chr03:61268684-61276156	580.405	853.834	558.227	slightly change	slightly change			NA	NA			auxin response factor 2
Solyc04g081240.2	ARF	chr04:62818342-62823877	20.5775	47.461	17.956	yes	no change	up		GO:0006355(regulation of transcription, DNA-dependent),GO:0005634(nucleus),GO:0003677(DNA binding),GO:0009725(response to hormone stimulus)	NA	K14486		Transcriptional factor B3 family protein / auxin-responsive factor AUX/IAA-related
Solyc05g047460.2	ARF	chr05:58050743-58056799	19.2747	37.7911	8.59854	slightly change	yes		down	GO:0006355(regulation of transcription, DNA-dependent),GO:0005634(nucleus),GO:0003677(DNA binding),GO:0009725(response to hormone stimulus)	NA			Transcriptional factor B3 family protein / auxin-responsive factor AUX/IAA-related
Solyc05g056040.2	ARF	chr05:64555226-64574729	4.50657	1.22481	5.25962	slightly change	no change			GO:0003677(DNA binding),GO:0006355(regulation of transcription, DNA-dependent),GO:0009725(response to hormone stimulus),GO:0005634(nucleus)	NA			auxin response factor 11
Solyc06g075150.2	ARF	chr06:43020593-43023443	2.25565	2.87372	4.18536	slightly change	slightly change			GO:0006355(regulation of transcription, DNA-dependent),GO:0005634(nucleus),GO:0003677(DNA binding),GO:0009725(response to hormone stimulus)	NA			auxin response factor 16
Solyc07g016180.2	ARF	chr07:6386860-6394308	8.03975	6.98432	8.48374	no change	no change			GO:0006355(regulation of transcription, DNA-dependent),GO:0005634(nucleus),GO:0003677(DNA binding),GO:0009725(response to hormone stimulus)	NA			Transcriptional factor B3 family protein / auxin-responsive factor AUX/IAA-related
Solyc07g042260.2	ARF	chr07:52687287-52695394	2.82381	2.10787	2.30272	slightly change	slightly change			GO:0006355(regulation of transcription, DNA-dependent),GO:0005634(nucleus),GO:0003677(DNA binding),GO:0009725(response to hormone stimulus)	NA			auxin response factor 19
Solyc07g043610.2,Solyc07g043620.2	ARF	chr07:54882485-54890728	25.2487	23.1079	26.1273	no change	no change			NA	NA			auxin response factor 6
Solyc08g008380.2	ARF	chr08:2807792-2813139	5.04938	5.85058	6.25946	no change	slightly change			GO:0006355(regulation of transcription, DNA-dependent),GO:0005634(nucleus),GO:0003677(DNA binding),GO:0009725(response to hormone stimulus)	NA			auxin response factor 9
Solyc08g082630.2	ARF	chr08:62527073-62531812	3.21462	1.08919	10.0139	yes	yes	down	up	GO:0006355(regulation of transcription, DNA-dependent),GO:0005634(nucleus),GO:0003677(DNA binding),GO:0009725(response to hormone stimulus)	NA			auxin response factor 18
Solyc09g007810.2	ARF	chr09:1332311-1336054	6.71238	9.22753	5.85319	slightly change	no change			GO:0006355(regulation of transcription, DNA-dependent),GO:0005634(nucleus),GO:0003677(DNA binding),GO:0009725(response to hormone stimulus)	NA			auxin response factor 16
Solyc11g013470.1,Solyc11g013480.1	ARF	chr11:6494974-6511428	14.3736	19.0434	11.3902	slightly change	slightly change			NA	NA			auxin response factor 17
Solyc11g069190.1	ARF	chr11:50900856-50910068	61.2266	87.194	34.248	slightly change	slightly change			GO:0006355(regulation of transcription, DNA-dependent),GO:0005634(nucleus),GO:0003677(DNA binding),GO:0009725(response to hormone stimulus)	NA			auxin response factor 4
Solyc11g069500.1	ARF	chr11:51188281-51192759	12.9323	13.4999	13.5412	no change	no change			GO:0006355(regulation of transcription, DNA-dependent),GO:0005634(nucleus),GO:0003677(DNA binding),GO:0009725(response to hormone stimulus)	NA			auxin response factor 10
Solyc12g006340.1	ARF	chr12:856682-859721	20.776	11.6569	15.1218	slightly change	slightly change			NA	NA			auxin response factor 6
Solyc12g006350.1	ARF	chr12:870982-874042	3.25017	4.95718	1.53864	slightly change	slightly change			NA	NA			auxin response factor 6
Solyc12g042070.1	ARF	chr12:42538411-42544886	50.4154	54.8699	51.5268	no change	no change			GO:0006355(regulation of transcription, DNA-dependent),GO:0005634(nucleus),GO:0003677(DNA binding),GO:0009725(response to hormone stimulus)	NA			auxin response factor 2
Solyc01g065540.2	ARR-B	chr01:64203476-64207656	10.2336	6.81428	9.36541	slightly change	no change			GO:0000156(two-component response regulator activity),GO:0000160(two-component signal transduction system (phosphorelay)),GO:0006355(regulation of transcription, DNA-dependent),GO:0003677(DNA binding)	NA	K14491		response regulator 1
Solyc01g091810.1	ARR-B	chr01:77126097-77128541	0	0	0.183047	no change	no change			GO:0003677(DNA binding)	NA			response regulator 2
Solyc02g031820.1	ARR-B	chr02:17714796-17716879	0	0.1856	0	no change	no change			GO:0000156(two-component response regulator activity),GO:0000160(two-component signal transduction system (phosphorelay)),GO:0006355(regulation of transcription, DNA-dependent)	NA			response regulator 12
Solyc04g008050.2	ARR-B	chr04:1707673-1714237	11.0226	6.04492	13.1329	slightly change	no change			GO:0000156(two-component response regulator activity),GO:0000160(two-component signal transduction system (phosphorelay)),GO:0006355(regulation of transcription, DNA-dependent),GO:0003677(DNA binding)	NA			response regulator 2
Solyc05g014260.2	ARR-B	chr05:8044384-8048496	6.94686	1.75753	9.09557	yes	slightly change	down		GO:0000156(two-component response regulator activity),GO:0000160(two-component signal transduction system (phosphorelay)),GO:0006355(regulation of transcription, DNA-dependent),GO:0003677(DNA binding)	NA	K14491		response regulator 11
Solyc05g054390.2	ARR-B	chr05:63460778-63466290	16.5462	15.3986	16.701	no change	no change			GO:0000156(two-component response regulator activity),GO:0000160(two-component signal transduction system (phosphorelay)),GO:0006355(regulation of transcription, DNA-dependent),GO:0003677(DNA binding)	NA	K14491		response regulator 1
Solyc06g061030.2	ARR-B	chr06:35458728-35463761	3.70949	0.507758	4.79005	yes	slightly change	down		GO:0000156(two-component response regulator activity),GO:0000160(two-component signal transduction system (phosphorelay)),GO:0006355(regulation of transcription, DNA-dependent),GO:0003677(DNA binding)	NA			CheY-like two-component responsive regulator family protein
Solyc07g005140.2	ARR-B	chr07:161652-167126	6.91234	8.60684	6.54353	slightly change	no change			GO:0000156(two-component response regulator activity),GO:0000160(two-component signal transduction system (phosphorelay)),GO:0006355(regulation of transcription, DNA-dependent),GO:0003677(DNA binding)	NA			response regulator 12
Solyc08g077230.2	ARR-B	chr08:58307193-58313022	72.5283	62.3812	56.4578	no change	slightly change			GO:0000156(two-component response regulator activity),GO:0000160(two-component signal transduction system (phosphorelay)),GO:0006355(regulation of transcription, DNA-dependent),GO:0003677(DNA binding)	NA			CheY-like two-component responsive regulator family protein
Solyc11g072330.1	ARR-B	chr11:52618906-52629717	9.86204	9.32354	8.09289	no change	slightly change			GO:0000156(two-component response regulator activity),GO:0000160(two-component signal transduction system (phosphorelay)),GO:0006355(regulation of transcription, DNA-dependent),GO:0003677(DNA binding)	NA			response regulator 2
Solyc12g010330.1	ARR-B	chr12:3391381-3396707	19.7794	23.0095	15.7051	no change	slightly change			GO:0000156(two-component response regulator activity),GO:0000160(two-component signal transduction system (phosphorelay)),GO:0006355(regulation of transcription, DNA-dependent),GO:0003677(DNA binding)	NA	K14491		response regulator 12
Solyc01g081400.2	B3	chr01:73119944-73121166	1.47918	0.284126	2.48028	slightly change	slightly change			GO:0003677(DNA binding),GO:0006355(regulation of transcription, DNA-dependent)	NA			AP2/B3-like transcriptional factor family protein
Solyc01g096790.2	B3	chr01:79553499-79555698	3.55531	1.57504	3.37144	slightly change	no change			GO:0003677(DNA binding),GO:0006355(regulation of transcription, DNA-dependent)	NA			AP2/B3-like transcriptional factor family protein
Solyc01g108120.2	B3	chr01:87238611-87242732	9.88197	10.9381	7.78328	no change	slightly change			GO:0003677(DNA binding),GO:0006355(regulation of transcription, DNA-dependent)	NA			AP2/B3-like transcriptional factor family protein
Solyc01g108130.2	B3	chr01:87253004-87257799	8.68439	10.5747	9.67671	slightly change	no change			GO:0003677(DNA binding),GO:0006355(regulation of transcription, DNA-dependent)	NA			AP2/B3-like transcriptional factor family protein
Solyc01g108140.2	B3	chr01:87261227-87266226	0.839817	0.211557	1.02893	slightly change	slightly change			GO:0003677(DNA binding),GO:0006355(regulation of transcription, DNA-dependent)	NA			AP2/B3-like transcriptional factor family protein
Solyc01g108930.2	B3	chr01:87823679-87825210	0.479383	0.147986	1.65671	slightly change	yes		up	GO:0003677(DNA binding),GO:0006355(regulation of transcription, DNA-dependent)	NA			AP2/B3-like transcriptional factor family protein
Solyc01g108940.1	B3	chr01:87825682-87863121	0	0.0242871	0.0140336	no change	no change			GO:0003677(DNA binding),GO:0006355(regulation of transcription, DNA-dependent)	NA			AP2/B3-like transcriptional factor family protein
Solyc01g108950.1	B3	chr01:87825682-87863121	0.158262	0.0895042	0.047076	slightly change	slightly change			GO:0003677(DNA binding),GO:0006355(regulation of transcription, DNA-dependent)	NA			AP2/B3-like transcriptional factor family protein
Solyc01g109030.2,Solyc01g109040.2	B3	chr01:87868254-87870994	0.980819	0.855625	1.28047	no change	slightly change			NA	NA			AP2/B3-like transcriptional factor family protein
Solyc02g021260.1	B3	chr02:13096095-13102938	0.0273709	0.0404075	0.0114683	slightly change	slightly change			GO:0003677(DNA binding),GO:0006355(regulation of transcription, DNA-dependent)	NA			AP2/B3-like transcriptional factor family protein
Solyc02g026080.1	B3	chr02:15671076-15673270	0.316227	0	0.284352	no change	no change			GO:0003677(DNA binding),GO:0006355(regulation of transcription, DNA-dependent)	NA			AP2/B3-like transcriptional factor family protein
Solyc02g055370.2	B3	chr02:26262371-26263045	0.0734592	1.00901	0.369942	slightly change	slightly change			GO:0003677(DNA binding),GO:0006355(regulation of transcription, DNA-dependent)	NA			transcriptional factor B3 family protein
Solyc02g065350.2	B3	chr02:31128526-31130662	2.45	0.345615	2.29575	yes	no change	down		GO:0003677(DNA binding),GO:0006355(regulation of transcription, DNA-dependent)	NA			AP2/B3-like transcriptional factor family protein
Solyc02g079020.2	B3	chr02:38216433-38227691	8.63639	8.4641	10.8294	no change	slightly change			GO:0003677(DNA binding),GO:0006355(regulation of transcription, DNA-dependent),GO:0008270(zinc ion binding)	NA			HSI2-like 1
Solyc02g081780.1	B3	chr02:40179673-40180844	0	0.398191	0.224577	no change	no change			GO:0003677(DNA binding),GO:0006355(regulation of transcription, DNA-dependent)	NA			VERDANDI
Solyc02g090170.2	B3	chr02:46379890-46381662	0.354987	0	0.115946	no change	slightly change			GO:0003677(DNA binding),GO:0006355(regulation of transcription, DNA-dependent)	NA			AP2/B3-like transcriptional factor family protein
Solyc02g090710.2	B3	chr02:46809257-46814499	22.5223	20.9022	24.0013	no change	no change			GO:0003677(DNA binding),GO:0006355(regulation of transcription, DNA-dependent)	NA			AP2/B3-like transcriptional factor family protein
Solyc02g094460.1	B3	chr02:49552748-49554761	1.0749	0.226138	3.42162	slightly change	slightly change			GO:0003677(DNA binding),GO:0006355(regulation of transcription, DNA-dependent)	NA			AP2/B3-like transcriptional factor family protein
Solyc03g007140.2	B3	chr03:1727078-1733932	6.32526	6.76173	8.40023	no change	slightly change			GO:0003677(DNA binding),GO:0006355(regulation of transcription, DNA-dependent)	NA			AP2/B3-like transcriptional factor family protein
Solyc03g111410.2	B3	chr03:56052433-56094913	2.4668	2.95592	2.55945	no change	no change			GO:0003677(DNA binding),GO:0006355(regulation of transcription, DNA-dependent)	NA			AP2/B3-like transcriptional factor family protein
Solyc03g111410.2,Solyc03g111420.1,Solyc03g111430.1,Solyc03g111440.1,Solyc03g111450.1	B3	chr03:56052433-56094913	12.5468	11.5726	12.0611	no change	no change			NA	NA			AP2/B3-like transcriptional factor family protein
Solyc03g111500.2	B3	chr03:56155535-56162558	1.46857	1.04321	1.3188	slightly change	no change			GO:0003677(DNA binding),GO:0006355(regulation of transcription, DNA-dependent)	NA			AP2/B3-like transcriptional factor family protein
Solyc04g015500.2	B3	chr04:5715774-5718455	12.7192	16.053	19.0546	slightly change	slightly change			GO:0003677(DNA binding),GO:0006355(regulation of transcription, DNA-dependent)	NA			AP2/B3-like transcriptional factor family protein
Solyc04g064830.2	B3	chr04:55121109-55123269	9.26355	6.79395	13.9337	slightly change	slightly change			GO:0003677(DNA binding),GO:0006355(regulation of transcription, DNA-dependent)	NA			Transcriptional factor B3 family protein
Solyc04g079590.2	B3	chr04:61597229-61603776	10.2113	8.94272	8.15972	no change	slightly change			GO:0003677(DNA binding),GO:0006355(regulation of transcription, DNA-dependent)	NA			transcriptional factor B3 family protein
Solyc06g007530.2	B3	chr06:1515698-1519814	3.16928	1.91841	2.56714	slightly change	slightly change			GO:0003677(DNA binding),GO:0006355(regulation of transcription, DNA-dependent)	NA			AP2/B3-like transcriptional factor family protein
Solyc06g034140.1	B3	chr06:20397156-20399301	0	0.0583913	0.0989933	no change	no change			GO:0003677(DNA binding),GO:0006355(regulation of transcription, DNA-dependent)	NA			AP2/B3-like transcriptional factor family protein
Solyc06g073980.2	B3	chr06:42116785-42120125	0.71262	0	1.89653	slightly change	slightly change			GO:0003677(DNA binding),GO:0006355(regulation of transcription, DNA-dependent)	NA			AP2/B3-like transcriptional factor family protein
Solyc06g082520.2	B3	chr06:44592503-44602333	8.28454	8.52749	10.4548	no change	slightly change			GO:0003677(DNA binding),GO:0006355(regulation of transcription, DNA-dependent),GO:0008270(zinc ion binding)	NA			HSI2-like 1
Solyc06g083590.2	B3	chr06:45239443-45243427	0.530414	1.39953	0.164527	slightly change	slightly change			GO:0003677(DNA binding),GO:0006355(regulation of transcription, DNA-dependent)	NA			AP2/B3-like transcriptional factor family protein
Solyc06g083600.1	B3	chr06:45246844-45250615	3.05909	2.5049	6.98219	slightly change	slightly change			GO:0003677(DNA binding),GO:0006355(regulation of transcription, DNA-dependent)	NA			AP2/B3-like transcriptional factor family protein
Solyc07g054630.2	B3	chr07:60218181-60225188	8.04834	5.75083	7.21504	slightly change	no change			GO:0003677(DNA binding),GO:0006355(regulation of transcription, DNA-dependent)	NA			AP2/B3-like transcriptional factor family protein
Solyc08g006210.1	B3	chr08:907767-911493	0.579086	0.323056	0.636549	slightly change	no change			GO:0003677(DNA binding),GO:0006355(regulation of transcription, DNA-dependent)	NA			Transcriptional factor B3 family protein
Solyc08g006220.2,Solyc08g006230.2	B3	chr08:912604-920182	12.4057	12.6347	12.3105	no change	no change			NA	NA			Transcriptional factor B3 family protein
Solyc08g006240.1	B3	chr08:921930-925834	0	0	0.195253	no change	no change			GO:0003677(DNA binding),GO:0006355(regulation of transcription, DNA-dependent)	NA			transcriptional factor B3 family protein
Solyc08g006260.1,Solyc08g006270.1	B3	chr08:944836-954058	2.31581	0.636283	1.60348	slightly change	slightly change			NA	NA			Transcriptional factor B3 family protein
Solyc08g006270.1	B3	chr08:944836-954058	0.13924	0	1.01127	no change	slightly change			GO:0003677(DNA binding),GO:0006355(regulation of transcription, DNA-dependent)	NA			Transcriptional factor B3 family protein
Solyc08g006280.1	B3	chr08:955989-960743	0.155981	0.175077	0.159196	no change	no change			GO:0003677(DNA binding),GO:0006355(regulation of transcription, DNA-dependent)	NA			Transcriptional factor B3 family protein
Solyc08g013690.1	B3	chr08:3060067-3061373	0.515907	0	1.47178	no change	slightly change			GO:0003677(DNA binding),GO:0006355(regulation of transcription, DNA-dependent)	NA			AP2/B3-like transcriptional factor family protein
Solyc08g013700.1	B3	chr08:3068477-3069516	10.5089	0	21.691	slightly change	slightly change			GO:0003677(DNA binding),GO:0006355(regulation of transcription, DNA-dependent)	NA			AP2/B3-like transcriptional factor family protein
Solyc08g029090.2	B3	chr08:22654682-22657391	4.1998	1.02953	7.28485	yes	slightly change	down		GO:0003677(DNA binding),GO:0006355(regulation of transcription, DNA-dependent)	NA			AP2/B3-like transcriptional factor family protein
Solyc08g068540.2	B3	chr08:54892216-54896994	2.42393	2.22732	2.26631	no change	no change			GO:0003677(DNA binding),GO:0006355(regulation of transcription, DNA-dependent)	NA			AP2/B3-like transcriptional factor family protein
Solyc08g083400.2	B3	chr08:63026329-63027661	0.920938	0.0666948	0.306054	slightly change	slightly change			GO:0003677(DNA binding),GO:0006355(regulation of transcription, DNA-dependent)	NA			AP2/B3-like transcriptional factor family protein
Solyc09g010230.1	B3	chr09:3624929-3629556	0.569231	1.11398	1.60381	slightly change	slightly change			GO:0003677(DNA binding),GO:0006355(regulation of transcription, DNA-dependent)	NA			AP2/B3-like transcriptional factor family protein
Solyc10g006830.2	B3	chr10:1274403-1281778	1.92159	2.40364	1.80209	slightly change	no change			NA	NA			VP1/ABI3-like 3
Solyc10g006830.2,Solyc10g006840.2	B3	chr10:1274403-1281778	16.6416	19.739	14.2018	no change	slightly change			NA	NA			VP1/ABI3-like 3
Solyc10g053890.1	B3	chr10:49646836-49647884	0	0.242156	0	no change	no change			GO:0003677(DNA binding),GO:0006355(regulation of transcription, DNA-dependent)	NA			AP2/B3-like transcriptional factor family protein
Solyc10g075030.1	B3	chr10:58049175-58060189	25.0735	14.6236	27.8597	slightly change	no change			GO:0003677(DNA binding),GO:0006355(regulation of transcription, DNA-dependent),GO:0008270(zinc ion binding)	NA			HSI2-like 1
Solyc10g083210.1	B3	chr10:62400931-62405454	0.848555	2.34884	0.700772	slightly change	slightly change			GO:0003677(DNA binding),GO:0006355(regulation of transcription, DNA-dependent)	NA			AP2/B3-like transcriptional factor family protein
Solyc12g007300.1	B3	chr12:1699430-1700138	8.82621	15.3637	6.62027	slightly change	slightly change			GO:0003677(DNA binding),GO:0006355(regulation of transcription, DNA-dependent)	NA			AP2/B3-like transcriptional factor family protein
Solyc01g110470.2	BBR-BPC	chr01:88930618-88935469	10.1667	7.45741	10.8754	slightly change	no change			NA	NA			basic pentacysteine 4
Solyc02g084230.1	BBR-BPC	chr02:41967492-41971880	58.4263	56.7319	47.4424	no change	slightly change			NA	NA			basic pentacysteine 6
Solyc04g008380.2	BBR-BPC	chr04:2015210-2019640	81.2332	92.0647	78.0971	no change	no change			NA	NA			basic pentacysteine1
Solyc04g081170.2	BBR-BPC	chr04:62773856-62779004	44.4657	41.3485	35.0021	no change	slightly change			NA	NA			basic pentacysteine 6
Solyc06g072370.2	BBR-BPC	chr06:41032999-41034660	0.575458	0.418094	1.08768	slightly change	slightly change			NA	NA			basic pentacysteine 2
Solyc08g076230.1	BBR-BPC	chr08:57410963-57413974	16.6222	21.7371	18.9253	slightly change	no change			NA	NA			basic pentacysteine 7
Solyc01g094580.2	BES1	chr01:77758119-77767169	10.6949	8.45767	11.6095	slightly change	no change			GO:0016161(beta-amylase activity),GO:0000272(polysaccharide catabolic process)	NA			beta-amylase 7
Solyc02g063010.2	BES1	chr02:29607981-29610494	63.2359	67.9929	80.3314	no change	slightly change			NA	NA			Brassinosteroid signalling positive regulator (BZR1) family protein
Solyc02g071990.2	BES1	chr02:35890804-35896092	21.3349	22.297	14.4569	no change	slightly change			NA	NA			BES1/BZR1 homolog 4
Solyc03g005990.2	BES1	chr03:667343-672399	17.0119	22.4019	13.2754	slightly change	slightly change			NA	NA			BES1/BZR1 homolog 4
Solyc04g079980.2	BES1	chr04:61883228-61885254	35.8817	36.0199	30.989	no change	no change			NA	NA	K14503		Brassinosteroid signalling positive regulator (BZR1) family protein
Solyc07g062260.2	BES1	chr07:62262205-62265340	8.02979	5.63591	6.54266	slightly change	slightly change			NA	NA			BES1/BZR1 homolog 4
Solyc08g005780.2	BES1	chr08:604997-612717	10.5247	10.8746	7.99672	no change	slightly change			GO:0016161(beta-amylase activity),GO:0000272(polysaccharide catabolic process)	NA			beta-amylase 2
Solyc12g089040.1	BES1	chr12:62634157-62636902	69.2759	74.3837	69.3446	no change	no change			NA	NA	K14503		Brassinosteroid signalling positive regulator (BZR1) family protein
Solyc00g050430.2	bHLH	chr00:13663835-13666165	0.110496	0.0373365	0	slightly change	no change			GO:0030528(transcription regulator activity),GO:0006355(regulation of transcription, DNA-dependent)	NA			beta HLH protein 93
Solyc01g010130.2	bHLH	chr01:4868876-4873334	1.73538	2.13045	2.60784	slightly change	slightly change			GO:0030528(transcription regulator activity),GO:0006355(regulation of transcription, DNA-dependent)	NA			basic helix-loop-helix (bHLH) DNA-binding superfamily protein
Solyc01g057300.1	bHLH	chr01:53346799-53349524	0.454953	0.0311597	0.660956	slightly change	slightly change			GO:0030528(transcription regulator activity),GO:0006355(regulation of transcription, DNA-dependent)	NA			basic helix-loop-helix (bHLH) DNA-binding superfamily protein
Solyc01g067340.1	bHLH	chr01:68200192-68200974	0.420164	0	0	no change	no change			GO:0030528(transcription regulator activity),GO:0006355(regulation of transcription, DNA-dependent)	NA			basic helix-loop-helix (bHLH) DNA-binding superfamily protein
Solyc01g081090.1	bHLH	chr01:72941171-72943240	0	0.0909689	0.0354392	no change	no change			GO:0030528(transcription regulator activity),GO:0006355(regulation of transcription, DNA-dependent)	NA			basic helix-loop-helix (bHLH) DNA-binding superfamily protein
Solyc01g081100.1	bHLH	chr01:72947157-72948750	0	0.0180863	0	no change	no change			GO:0030528(transcription regulator activity),GO:0006355(regulation of transcription, DNA-dependent)	NA			basic helix-loop-helix (bHLH) DNA-binding superfamily protein
Solyc01g086870.2	bHLH	chr01:73557987-73560314	57.3494	39.6321	63.4127	slightly change	no change			GO:0030528(transcription regulator activity),GO:0006355(regulation of transcription, DNA-dependent)	NA			basic helix-loop-helix (bHLH) DNA-binding superfamily protein
Solyc01g090790.2	bHLH	chr01:76228388-76233148	1.03024	0.340106	1.83846	slightly change	slightly change			GO:0030528(transcription regulator activity),GO:0006355(regulation of transcription, DNA-dependent)	NA			basic helix-loop-helix (bHLH) DNA-binding superfamily protein
Solyc01g096050.2	bHLH	chr01:78903295-78905572	51.4186	56.9503	44.4223	no change	no change			GO:0030528(transcription regulator activity),GO:0006355(regulation of transcription, DNA-dependent)	NA			basic helix-loop-helix (bHLH) DNA-binding superfamily protein
Solyc01g096370.2	bHLH	chr01:79210977-79212857	0	0	0.0967501	no change	no change			GO:0030528(transcription regulator activity),GO:0006355(regulation of transcription, DNA-dependent)	NA		KOG2483	Basic helix-loop-helix (bHLH) DNA-binding family protein
Solyc01g102300.2	bHLH	chr01:82883212-82888504	31.6147	31.3257	29.1059	no change	no change			GO:0030528(transcription regulator activity),GO:0006355(regulation of transcription, DNA-dependent)	04712(Circadian rhythm - plant)	K12126	KOG4304	phytochrome interacting factor 3
Solyc01g106460.2	bHLH	chr01:86111228-86112985	0	0.111481	0	no change	no change			GO:0030528(transcription regulator activity),GO:0006355(regulation of transcription, DNA-dependent)	NA			basic helix-loop-helix (bHLH) DNA-binding superfamily protein
Solyc01g107490.1	bHLH	chr01:86785049-86786211	0.756002	0.564078	2.31229	slightly change	slightly change			NA	NA			basic helix-loop-helix (bHLH) DNA-binding superfamily protein
Solyc01g107950.1	bHLH	chr01:87091510-87094312	0.148642	0.0357759	0.447374	slightly change	slightly change			GO:0030528(transcription regulator activity),GO:0006355(regulation of transcription, DNA-dependent)	NA			basic helix-loop-helix (bHLH) DNA-binding superfamily protein
Solyc01g109700.2	bHLH	chr01:88355752-88358914	4.76956	6.75362	2.60291	slightly change	slightly change			GO:0030528(transcription regulator activity),GO:0006355(regulation of transcription, DNA-dependent)	NA			cryptochrome-interacting basic-helix-loop-helix 1
Solyc02g062690.2	bHLH	chr02:28989778-28991338	0.47271	1.58221	1.32455	slightly change	slightly change			GO:0030528(transcription regulator activity),GO:0006355(regulation of transcription, DNA-dependent)	NA			basic helix-loop-helix (bHLH) DNA-binding superfamily protein
Solyc02g063430.2	bHLH	chr02:30098702-30101097	0.446159	0	0.235211	no change	slightly change			GO:0030528(transcription regulator activity),GO:0006355(regulation of transcription, DNA-dependent)	NA			beta HLH protein 93
Solyc02g070880.1	bHLH	chr02:35056318-35059870	55.2935	43.9815	62.8909	slightly change	no change			NA	NA			basic helix-loop-helix (bHLH) DNA-binding superfamily protein
Solyc02g076920.2	bHLH	chr02:36606126-36608560	0.0683843	0.0242038	0.0298287	slightly change	slightly change			GO:0030528(transcription regulator activity),GO:0006355(regulation of transcription, DNA-dependent)	NA			basic helix-loop-helix (bHLH) DNA-binding superfamily protein
Solyc02g078130.2	bHLH	chr02:37488039-37489650	0	0	0.0997915	no change	no change			GO:0030528(transcription regulator activity),GO:0006355(regulation of transcription, DNA-dependent)	NA			basic helix-loop-helix (bHLH) DNA-binding superfamily protein
Solyc02g079760.2	bHLH	chr02:38783026-38785687	4.7502	5.29066	5.43195	no change	slightly change			NA	NA			basic helix-loop-helix (bHLH) DNA-binding superfamily protein
Solyc02g079970.2	bHLH	chr02:38920796-38923810	54.6537	44.2735	56.822	slightly change	no change			GO:0030528(transcription regulator activity),GO:0006355(regulation of transcription, DNA-dependent)	NA			basic helix-loop-helix (bHLH) DNA-binding superfamily protein
Solyc02g087860.2	bHLH	chr02:44703916-44705649	0	0.252232	0	no change	no change			GO:0030528(transcription regulator activity),GO:0006355(regulation of transcription, DNA-dependent)	NA			basic helix-loop-helix (bHLH) DNA-binding family protein
Solyc02g091440.1	bHLH	chr02:47312025-47313724	0	0	0.188315	no change	no change			GO:0030528(transcription regulator activity),GO:0006355(regulation of transcription, DNA-dependent)	NA			ROOT HAIR DEFECTIVE6
Solyc02g091690.2	bHLH	chr02:47505177-47506799	0.981539	0	2.40802	no change	slightly change			GO:0030528(transcription regulator activity),GO:0006355(regulation of transcription, DNA-dependent)	NA			beta HLH protein 93
Solyc02g091800.2	bHLH	chr02:47590404-47591916	0.081152	0.074891	0.33767	no change	slightly change			GO:0030528(transcription regulator activity),GO:0006355(regulation of transcription, DNA-dependent)	NA			basic helix-loop-helix (bHLH) DNA-binding superfamily protein
Solyc02g093280.2	bHLH	chr02:48767475-48769888	2.87087	4.45117	1.2065	slightly change	yes		down	GO:0030528(transcription regulator activity),GO:0006355(regulation of transcription, DNA-dependent)	NA			basic helix-loop-helix (bHLH) DNA-binding superfamily protein
Solyc03g005350.2	bHLH	chr03:204678-210178	24.5975	23.3044	20.4575	no change	slightly change			GO:0030528(transcription regulator activity),GO:0006355(regulation of transcription, DNA-dependent)	NA			basic helix-loop-helix (bHLH) DNA-binding superfamily protein
Solyc03g007410.2	bHLH	chr03:1952297-1954788	0.121808	0	0.235232	no change	slightly change			GO:0030528(transcription regulator activity),GO:0006355(regulation of transcription, DNA-dependent)	NA		KOG4304	basic helix-loop-helix (bHLH) DNA-binding superfamily protein
Solyc03g031450.2	bHLH	chr03:8273083-8276229	2.61847	3.58267	1.53486	slightly change	slightly change			NA	NA			basic helix-loop-helix (bHLH) DNA-binding superfamily protein
Solyc03g034000.2	bHLH	chr03:9980394-9983110	0.321839	0	0.439871	no change	slightly change			GO:0030528(transcription regulator activity),GO:0006355(regulation of transcription, DNA-dependent)	NA			cryptochrome-interacting basic-helix-loop-helix 1
Solyc03g044460.1	bHLH	chr03:13262887-13263328	0	0.682566	1.16081	no change	no change			GO:0030528(transcription regulator activity),GO:0006355(regulation of transcription, DNA-dependent)	NA			basic helix-loop-helix (bHLH) DNA-binding superfamily protein
Solyc03g046570.2	bHLH	chr03:17140382-17152819	36.4541	32.86	33.8432	no change	no change			NA	NA			BES1-interacting Myc-like protein 2
Solyc03g095980.2	bHLH	chr03:51228638-51229402	0.530729	0	0.0943369	no change	slightly change			GO:0030528(transcription regulator activity),GO:0006355(regulation of transcription, DNA-dependent)	NA			basic helix-loop-helix (bHLH) DNA-binding superfamily protein
Solyc03g097820.1	bHLH	chr03:53591975-53594125	0.340533	0.168128	0.388989	slightly change	no change			GO:0030528(transcription regulator activity),GO:0006355(regulation of transcription, DNA-dependent)	NA			basic helix-loop-helix (bHLH) DNA-binding superfamily protein
Solyc03g113550.2,Solyc03g113560.2	bHLH	chr03:57712306-57715822	0.109174	1.2859	0.707516	slightly change	slightly change			NA	NA			basic helix-loop-helix (bHLH) DNA-binding superfamily protein
Solyc03g114720.2	bHLH	chr03:58677608-58684180	9.81141	7.95159	12.1784	slightly change	slightly change			GO:0030528(transcription regulator activity),GO:0006355(regulation of transcription, DNA-dependent)	NA			basic helix-loop-helix (bHLH) DNA-binding superfamily protein
Solyc03g116340.2	bHLH	chr03:59740604-59926667	125.148	160.822	111.932	slightly change	no change			NA	NA			basic helix-loop-helix (bHLH) DNA-binding superfamily protein
Solyc03g118310.2	bHLH	chr03:61277436-61279982	0.0445884	0.0456457	0.116249	no change	slightly change			GO:0030528(transcription regulator activity),GO:0006355(regulation of transcription, DNA-dependent)	NA			basic helix-loop-helix (bHLH) DNA-binding superfamily protein
Solyc04g005130.2	bHLH	chr04:88364-92094	1.37554	1.09244	1.25848	slightly change	no change			GO:0030528(transcription regulator activity),GO:0006355(regulation of transcription, DNA-dependent)	NA			BIG PETAL P
Solyc04g005220.1	bHLH	chr04:176775-179094	0	0	0.178078	no change	no change			NA	NA			basic helix-loop-helix (bHLH) DNA-binding superfamily protein
Solyc04g005280.2	bHLH	chr04:204881-212160	18.0267	22.3577	15.208	slightly change	slightly change			GO:0030528(transcription regulator activity),GO:0006355(regulation of transcription, DNA-dependent)	NA			BES1-interacting Myc-like protein 2
Solyc04g006990.2	bHLH	chr04:705074-708703	0	1.3643	15.2216	no change	no change			GO:0030528(transcription regulator activity),GO:0006355(regulation of transcription, DNA-dependent)	NA			basic helix-loop-helix (bHLH) DNA-binding superfamily protein
Solyc04g007300.2	bHLH	chr04:1017254-1020092	0.241581	0.155088	0.305546	slightly change	slightly change			GO:0030528(transcription regulator activity),GO:0006355(regulation of transcription, DNA-dependent)	NA			basic helix-loop-helix (bHLH) DNA-binding superfamily protein
Solyc04g009470.2	bHLH	chr04:2866427-2879339	21.9008	23.565	22.7248	no change	no change			NA	NA
Solyc04g014360.2	bHLH	chr04:4614411-4616761	0	0	0.0845738	no change	no change			GO:0030528(transcription regulator activity),GO:0006355(regulation of transcription, DNA-dependent)	NA			basic helix-loop-helix (bHLH) DNA-binding superfamily protein
Solyc04g074810.2	bHLH	chr04:58316430-58320023	0.0303777	0.102505	0.465707	slightly change	slightly change			GO:0030528(transcription regulator activity),GO:0006355(regulation of transcription, DNA-dependent)	NA			basic helix-loop-helix (bHLH) DNA-binding superfamily protein
Solyc04g077480.2	bHLH	chr04:59989813-59994590	1.64705	1.26669	3.12249	slightly change	slightly change			GO:0030528(transcription regulator activity),GO:0006355(regulation of transcription, DNA-dependent)	NA			basic helix-loop-helix (bHLH) DNA-binding superfamily protein
Solyc04g077960.1	bHLH	chr04:60414628-60416069	0	0	0.0689776	no change	no change			GO:0030528(transcription regulator activity),GO:0006355(regulation of transcription, DNA-dependent)	NA			basic helix-loop-helix (bHLH) DNA-binding superfamily protein
Solyc04g078690.2	bHLH	chr04:60978512-60983322	6.87447	1.88544	5.19644	yes	slightly change	down		GO:0030528(transcription regulator activity),GO:0006355(regulation of transcription, DNA-dependent)	NA			basic helix-loop-helix (bHLH) DNA-binding superfamily protein
Solyc04g078790.2	bHLH	chr04:61052133-61053446	1.08421	1.54984	0.783877	slightly change	slightly change			GO:0030528(transcription regulator activity),GO:0006355(regulation of transcription, DNA-dependent)	NA			basic helix-loop-helix (bHLH) DNA-binding superfamily protein
Solyc04g080710.2	bHLH	chr04:62391118-62395685	3.04066	1.63768	1.93664	slightly change	slightly change			NA	NA			basic helix-loop-helix (bHLH) DNA-binding superfamily protein
Solyc05g005300.2	bHLH	chr05:240252-242750	0.0828259	0.203753	0.1065	slightly change	slightly change			GO:0030528(transcription regulator activity),GO:0006355(regulation of transcription, DNA-dependent)	NA			basic helix-loop-helix (bHLH) DNA-binding superfamily protein
Solyc05g006650.2	bHLH	chr05:1311133-1316254	5.00316	2.90465	9.63276	slightly change	slightly change			GO:0030528(transcription regulator activity),GO:0006355(regulation of transcription, DNA-dependent)	NA			BIG PETAL P
Solyc05g007210.2	bHLH	chr05:1820612-1822267	0	0	0.0477115	no change	no change			GO:0030528(transcription regulator activity),GO:0006355(regulation of transcription, DNA-dependent)	NA			basic helix-loop-helix (bHLH) DNA-binding family protein
Solyc05g009880.2	bHLH	chr05:4099736-4103336	0.0198279	0	0.0699673	no change	slightly change			GO:0030528(transcription regulator activity),GO:0006355(regulation of transcription, DNA-dependent)	NA			basic helix-loop-helix (bHLH) DNA-binding superfamily protein
Solyc05g010610.2	bHLH	chr05:4848307-4852023	3.92787	2.11023	2.33262	slightly change	slightly change			GO:0030528(transcription regulator activity),GO:0006355(regulation of transcription, DNA-dependent)	NA			basic helix-loop-helix (bHLH) DNA-binding superfamily protein
Solyc05g011810.2	bHLH	chr05:5042455-5046761	8.51429	8.20142	10.1631	no change	no change			GO:0030528(transcription regulator activity),GO:0006355(regulation of transcription, DNA-dependent)	NA			BES1-interacting Myc-like protein 2
Solyc05g050560.1	bHLH	chr05:59856772-59858919	3.66754	1.73343	5.60291	slightly change	slightly change			GO:0030528(transcription regulator activity),GO:0006355(regulation of transcription, DNA-dependent)	NA		KOG4029	basic helix-loop-helix (bHLH) DNA-binding superfamily protein
Solyc06g008030.2	bHLH	chr06:1860554-1870196	5.97318	4.76035	5.10075	slightly change	slightly change			GO:0030528(transcription regulator activity),GO:0006355(regulation of transcription, DNA-dependent)	NA			phytochrome interacting factor 3-like 5
Solyc06g035490.2	bHLH	chr06:21066994-21068635	0	0	0.347922	no change	no change			GO:0030528(transcription regulator activity),GO:0006355(regulation of transcription, DNA-dependent)	NA			basic helix-loop-helix (bHLH) DNA-binding superfamily protein
Solyc06g051260.2	bHLH	chr06:30986025-30987403	1.59565	0.483278	2.40124	slightly change	slightly change			GO:0030528(transcription regulator activity),GO:0006355(regulation of transcription, DNA-dependent)	NA			basic helix-loop-helix (bHLH) DNA-binding superfamily protein
Solyc06g062460.2	bHLH	chr06:35797456-35799604	0	0	0.0420245	no change	no change			GO:0030528(transcription regulator activity),GO:0006355(regulation of transcription, DNA-dependent)	NA			basic helix-loop-helix (bHLH) DNA-binding superfamily protein
Solyc06g065040.2	bHLH	chr06:36945972-36953038	40.3322	63.4749	35.4315	slightly change	slightly change			GO:0030528(transcription regulator activity),GO:0006355(regulation of transcription, DNA-dependent)	NA			basic helix-loop-helix (bHLH) DNA-binding superfamily protein
Solyc06g066580.2	bHLH	chr06:38215481-38219766	0.965176	0.375332	1.21459	slightly change	slightly change			NA	NA			basic helix-loop-helix (bHLH) DNA-binding superfamily protein
Solyc06g068870.2	bHLH	chr06:39083841-39089281	94.0818	88.4148	100.837	no change	no change			GO:0030528(transcription regulator activity),GO:0006355(regulation of transcription, DNA-dependent)	NA			basic helix-loop-helix (bHLH) DNA-binding superfamily protein
Solyc06g069370.2	bHLH	chr06:39510013-39515422	8.70725	8.08109	7.7693	no change	no change			GO:0030528(transcription regulator activity),GO:0006355(regulation of transcription, DNA-dependent)	NA			basic helix-loop-helix (bHLH) DNA-binding superfamily protein
Solyc06g072520.1	bHLH	chr06:41119446-41122463	0.17418	0.406316	0.239977	slightly change	slightly change			GO:0030528(transcription regulator activity),GO:0006355(regulation of transcription, DNA-dependent)	NA			basic helix-loop-helix (bHLH) DNA-binding superfamily protein
Solyc06g083170.2	bHLH	chr06:44995034-44997756	0.08271	0.0601545	0.0846012	slightly change	no change			GO:0030528(transcription regulator activity),GO:0006355(regulation of transcription, DNA-dependent)	NA			basic helix-loop-helix (bHLH) DNA-binding superfamily protein
Solyc06g083980.1	bHLH	chr06:45552016-45554803	34.5433	36.347	22.9163	no change	slightly change			GO:0030528(transcription regulator activity),GO:0006355(regulation of transcription, DNA-dependent)	NA			basic helix-loop-helix (bHLH) DNA-binding superfamily protein
Solyc07g005400.2	bHLH	chr07:309635-314079	4.49714	2.04751	4.15479	yes	no change	down		GO:0030528(transcription regulator activity),GO:0006355(regulation of transcription, DNA-dependent)	NA			LJRHL1-like 1
Solyc07g018010.2	bHLH	chr07:8851234-8854777	0.248506	0.289069	1.00985	no change	slightly change			GO:0030528(transcription regulator activity),GO:0006355(regulation of transcription, DNA-dependent)	NA			basic helix-loop-helix (bHLH) DNA-binding superfamily protein
Solyc07g020960.2	bHLH	chr07:15040088-15044408	16.0015	17.5879	18.5254	no change	no change			NA	NA			basic helix-loop-helix (bHLH) DNA-binding superfamily protein
Solyc07g043580.2	bHLH	chr07:54826296-54829837	2.84648	0.741864	3.62338	yes	slightly change	down		GO:0030528(transcription regulator activity),GO:0006355(regulation of transcription, DNA-dependent)	NA		KOG4304	phytochrome interacting factor 3-like 6
Solyc07g052670.2	bHLH	chr07:58439469-58444078	2.76058	3.49682	6.15677	slightly change	yes		up	GO:0030528(transcription regulator activity),GO:0006355(regulation of transcription, DNA-dependent)	NA			basic helix-loop-helix (bHLH) DNA-binding superfamily protein
Solyc07g052930.2,Solyc07g052940.2	bHLH	chr07:58648329-58663561	17.7175	21.2552	18.0037	no change	no change			NA	NA			basic helix-loop-helix (bHLH) DNA-binding superfamily protein
Solyc07g053290.2	bHLH	chr07:59090473-59092673	6.48701	4.74866	9.35041	slightly change	slightly change			GO:0030528(transcription regulator activity),GO:0006355(regulation of transcription, DNA-dependent)	NA			basic helix-loop-helix (bHLH) DNA-binding superfamily protein
Solyc07g063830.2	bHLH	chr07:63384803-63388585	0.0344979	0.0162997	0.223794	slightly change	slightly change			NA	NA			basic helix-loop-helix (bHLH) DNA-binding superfamily protein
Solyc07g064040.2	bHLH	chr07:63560819-63564425	92.6604	122.216	79.774	slightly change	no change			GO:0030528(transcription regulator activity),GO:0006355(regulation of transcription, DNA-dependent)	NA			basic helix-loop-helix (bHLH) DNA-binding superfamily protein
Solyc08g005050.2	bHLH	chr08:33227-35425	6.27101	5.17786	7.37728	no change	no change			GO:0030528(transcription regulator activity),GO:0006355(regulation of transcription, DNA-dependent)	NA			Basic helix-loop-helix (bHLH) DNA-binding family protein
Solyc08g008600.2	bHLH	chr08:2998161-3001351	0	0.0318286	0.0465999	no change	no change			GO:0030528(transcription regulator activity),GO:0006355(regulation of transcription, DNA-dependent)	NA			Basic helix-loop-helix (bHLH) DNA-binding family protein
Solyc08g014120.2	bHLH	chr08:3678202-3682484	41.9892	37.9231	56.1171	slightly change	slightly change			NA	NA			basic helix-loop-helix (bHLH) DNA-binding superfamily protein
Solyc08g062780.1	bHLH	chr08:49108547-49112020	0	0.065042	0.0107258	no change	no change			GO:0030528(transcription regulator activity),GO:0006355(regulation of transcription, DNA-dependent)	NA			basic helix-loop-helix (bHLH) DNA-binding superfamily protein
Solyc08g076820.2	bHLH	chr08:57896588-57899605	0.114368	0.193236	0.817713	slightly change	slightly change			GO:0030528(transcription regulator activity),GO:0006355(regulation of transcription, DNA-dependent)	NA			basic helix-loop-helix (bHLH) DNA-binding superfamily protein
Solyc08g076930.1	bHLH	chr08:58035869-58037939	61.2476	74.4271	56.8835	slightly change	no change			GO:0030528(transcription regulator activity),GO:0006355(regulation of transcription, DNA-dependent)	04626(Plant-pathogen interaction)	K13422		Basic helix-loop-helix (bHLH) DNA-binding family protein
Solyc08g081140.2	bHLH	chr08:61386399-61391666	7.391	4.14853	10.2598	slightly change	slightly change			GO:0030528(transcription regulator activity),GO:0006355(regulation of transcription, DNA-dependent)	NA			basic helix-loop-helix (bHLH) DNA-binding superfamily protein
Solyc09g005100.2	bHLH	chr09:59885-64049	8.52916	11.0029	8.43581	slightly change	no change			NA	NA	K10863	KOG2134	APRATAXIN-like
Solyc09g057710.2	bHLH	chr09:45826061-45828447	4.30604	3.14624	6.14706	slightly change	slightly change			GO:0030528(transcription regulator activity),GO:0006355(regulation of transcription, DNA-dependent)	NA			basic helix-loop-helix (bHLH) DNA-binding superfamily protein
Solyc09g063010.2	bHLH	chr09:56525723-56536143	9.74721	12.3237	13.7533	slightly change	slightly change			GO:0030528(transcription regulator activity),GO:0006355(regulation of transcription, DNA-dependent)	NA		KOG4304	phytochrome interacting factor 3-like 5
Solyc09g065100.1	bHLH	chr09:58546873-58554507	5.24272	21.2344	0	slightly change	no change			GO:0030528(transcription regulator activity),GO:0006355(regulation of transcription, DNA-dependent)	NA			basic helix-loop-helix (bHLH) DNA-binding superfamily protein
Solyc09g065820.2	bHLH	chr09:59692999-59697548	17.8143	20.9532	19.8769	no change	no change			GO:0030528(transcription regulator activity),GO:0006355(regulation of transcription, DNA-dependent)	NA			basic helix-loop-helix (bHLH) DNA-binding superfamily protein
Solyc09g083220.2	bHLH	chr09:64281486-64285536	55.6859	55.8944	57.1226	no change	no change			GO:0030528(transcription regulator activity),GO:0006355(regulation of transcription, DNA-dependent)	NA			basic helix-loop-helix (bHLH) DNA-binding superfamily protein
Solyc09g083360.2	bHLH	chr09:64419033-64423430	0	0	0.0280659	no change	no change			NA	NA			basic helix-loop-helix (bHLH) DNA-binding superfamily protein
Solyc09g089870.2	bHLH	chr09:64838718-64843480	28.5892	25.1722	25.3173	no change	no change			GO:0030528(transcription regulator activity),GO:0006355(regulation of transcription, DNA-dependent)	NA			basic helix-loop-helix (bHLH) DNA-binding superfamily protein
Solyc09g097870.2	bHLH	chr09:67134717-67137049	7.698	1.86729	12.876	yes	slightly change	down		GO:0030528(transcription regulator activity),GO:0006355(regulation of transcription, DNA-dependent)	NA			basic helix-loop-helix (bHLH) DNA-binding superfamily protein
Solyc09g098110.2	bHLH	chr09:67276887-67285017	8.09629	4.63962	3.88765	slightly change	yes		down	GO:0030528(transcription regulator activity),GO:0006355(regulation of transcription, DNA-dependent)	NA			basic helix-loop-helix (bHLH) DNA-binding superfamily protein
Solyc10g006510.2	bHLH	chr10:1086686-1090586	17.3676	20.8279	12.6791	no change	slightly change			GO:0030528(transcription regulator activity),GO:0006355(regulation of transcription, DNA-dependent)	NA			basic helix-loop-helix (bHLH) DNA-binding superfamily protein
Solyc10g006640.2	bHLH	chr10:1145987-1149662	0.456181	0.194089	0.254035	slightly change	slightly change			NA	NA			basic helix-loop-helix (bHLH) DNA-binding superfamily protein
Solyc10g009290.1	bHLH	chr10:3284485-3285841	0	0	0.0745409	no change	no change			GO:0030528(transcription regulator activity),GO:0006355(regulation of transcription, DNA-dependent)	NA			Basic helix-loop-helix (bHLH) DNA-binding family protein
Solyc10g018510.1	bHLH	chr10:8409981-8414862	0	0	0.238372	no change	no change			GO:0030528(transcription regulator activity),GO:0006355(regulation of transcription, DNA-dependent)	NA			basic helix-loop-helix (bHLH) DNA-binding superfamily protein
Solyc10g047540.1	bHLH	chr10:36555569-36558140	0.0136529	0	0.0847493	no change	slightly change			NA	NA			basic helix-loop-helix (bHLH) DNA-binding superfamily protein
Solyc10g078380.1	bHLH	chr10:59526811-59528777	0	0	0.280735	no change	no change			GO:0030528(transcription regulator activity),GO:0006355(regulation of transcription, DNA-dependent)	NA			basic helix-loop-helix (bHLH) DNA-binding superfamily protein
Solyc10g079050.1	bHLH	chr10:60004466-60007346	0.578303	7.64437	0.0908083	yes	slightly change	up		GO:0030528(transcription regulator activity),GO:0006355(regulation of transcription, DNA-dependent)	NA			basic helix-loop-helix (bHLH) DNA-binding superfamily protein
Solyc10g079070.1	bHLH	chr10:60025536-60031156	6.28567	7.53881	10.5309	no change	slightly change			GO:0030528(transcription regulator activity),GO:0006355(regulation of transcription, DNA-dependent)	NA			basic helix-loop-helix (bHLH) DNA-binding superfamily protein
Solyc11g010620.1	bHLH	chr11:3678555-3682449	0	0	0.0161644	no change	no change			NA	NA			basic helix-loop-helix (bHLH) DNA-binding superfamily protein
Solyc11g056650.1	bHLH	chr11:45024531-45027656	5.60851	5.02992	6.72329	no change	slightly change			GO:0030528(transcription regulator activity),GO:0006355(regulation of transcription, DNA-dependent)	NA			basic helix-loop-helix (bHLH) DNA-binding superfamily protein
Solyc12g010170.1	bHLH	chr12:3285766-3293079	0.144797	0.399149	0.335553	slightly change	slightly change			GO:0030528(transcription regulator activity),GO:0006355(regulation of transcription, DNA-dependent)	NA			LJRHL1-like 1
Solyc12g036470.1	bHLH	chr12:31329026-31331264	0	0	0.34494	no change	no change			GO:0030528(transcription regulator activity),GO:0006355(regulation of transcription, DNA-dependent)	NA			BR enhanced expression 1
Solyc12g098620.1	bHLH	chr12:64406762-64409765	1.98667	4.64827	0.631186	slightly change	yes		down	GO:0030528(transcription regulator activity),GO:0006355(regulation of transcription, DNA-dependent)	NA			basic helix-loop-helix (bHLH) DNA-binding superfamily protein
Solyc12g100140.1	bHLH	chr12:65321206-65325014	4.1059	1.28008	7.00107	yes	slightly change	down		GO:0030528(transcription regulator activity),GO:0006355(regulation of transcription, DNA-dependent)	NA			basic helix-loop-helix (bHLH) DNA-binding superfamily protein
Solyc00g106650.1	bZIP	chr00:15984625-15986682	139.265	77.7006	189.644	slightly change	slightly change			NA	NA
Solyc01g008730.2	bZIP	chr01:2765226-2774749	21.8095	25.4291	18.225	no change	slightly change			GO:0003700(sequence-specific DNA binding transcription factor activity),GO:0043565(sequence-specific DNA binding),GO:0046983(protein dimerization activity),GO:0006355(regulation of transcription, DNA-dependent)	NA	K14431		TGACG motif-binding factor 6
Solyc01g008980.2	bZIP	chr01:2993115-2999268	21.4854	26.2398	25.0325	slightly change	no change			GO:0003700(sequence-specific DNA binding transcription factor activity),GO:0043565(sequence-specific DNA binding),GO:0046983(protein dimerization activity),GO:0006355(regulation of transcription, DNA-dependent)	NA			Basic-leucine zipper (bZIP) transcription factor family protein
Solyc01g009510.1	bZIP	chr01:3775732-3778200	0	0	0.300023	no change	no change			GO:0003700(sequence-specific DNA binding transcription factor activity),GO:0043565(sequence-specific DNA binding),GO:0046983(protein dimerization activity),GO:0006355(regulation of transcription, DNA-dependent)	NA			abscisic acid responsive elements-binding factor 2
Solyc01g079480.2	bZIP	chr01:71029165-71030328	45.0465	41.8571	39.6197	no change	no change			GO:0003700(sequence-specific DNA binding transcription factor activity),GO:0043565(sequence-specific DNA binding),GO:0046983(protein dimerization activity),GO:0006355(regulation of transcription, DNA-dependent)	NA			basic region/leucine zipper motif 53
Solyc01g095460.2	bZIP	chr01:78463515-78470070	18.549	19.3241	21.3909	no change	no change			GO:0003700(sequence-specific DNA binding transcription factor activity),GO:0043565(sequence-specific DNA binding),GO:0046983(protein dimerization activity),GO:0006355(regulation of transcription, DNA-dependent),GO:0003677(DNA binding),GO:0006351(transcription, DNA-dependent),GO:0005634(nucleus)	NA	K09060		G-box binding factor 3
Solyc01g097330.2	bZIP	chr01:79990165-79995989	1.22554	0.302015	1.24144	slightly change	no change			GO:0003700(sequence-specific DNA binding transcription factor activity),GO:0043565(sequence-specific DNA binding),GO:0046983(protein dimerization activity),GO:0006355(regulation of transcription, DNA-dependent)	NA			bZIP transcription factor family protein
Solyc01g100460.2	bZIP	chr01:82243648-82244921	25.6335	50.047	17.3033	slightly change	slightly change			GO:0003700(sequence-specific DNA binding transcription factor activity),GO:0043565(sequence-specific DNA binding),GO:0046983(protein dimerization activity),GO:0006355(regulation of transcription, DNA-dependent)	NA			basic region/leucine zipper motif 53
Solyc01g103880.2	bZIP	chr01:84147462-84150373	10.4905	10.7092	9.54476	no change	no change			NA	NA
Solyc01g104650.2	bZIP	chr01:84842344-84845885	45.2033	61.8491	51.4025	slightly change	no change			GO:0003700(sequence-specific DNA binding transcription factor activity),GO:0043565(sequence-specific DNA binding),GO:0046983(protein dimerization activity),GO:0006355(regulation of transcription, DNA-dependent)	NA			Basic-leucine zipper (bZIP) transcription factor family protein
Solyc01g108080.2	bZIP	chr01:87194830-87203512	55.0607	65.8726	64.1774	no change	no change			GO:0003700(sequence-specific DNA binding transcription factor activity),GO:0043565(sequence-specific DNA binding),GO:0046983(protein dimerization activity),GO:0006355(regulation of transcription, DNA-dependent)	NA	K14432		abscisic acid responsive elements-binding factor 2
Solyc01g109880.2	bZIP	chr01:88484806-88485881	400.985	368.186	494.13	no change	slightly change			GO:0003700(sequence-specific DNA binding transcription factor activity),GO:0043565(sequence-specific DNA binding),GO:0046983(protein dimerization activity),GO:0006355(regulation of transcription, DNA-dependent)	NA			basic leucine-zipper 44
Solyc01g110480.2	bZIP	chr01:88940596-88943622	38.8486	36.113	40.7254	no change	no change			GO:0003700(sequence-specific DNA binding transcription factor activity),GO:0043565(sequence-specific DNA binding),GO:0046983(protein dimerization activity),GO:0006355(regulation of transcription, DNA-dependent)	NA			Basic-leucine zipper (bZIP) transcription factor family protein
Solyc01g111580.2	bZIP	chr01:89568633-89573278	24.2396	24.2523	20.3481	no change	slightly change			GO:0003700(sequence-specific DNA binding transcription factor activity),GO:0043565(sequence-specific DNA binding),GO:0046983(protein dimerization activity),GO:0006355(regulation of transcription, DNA-dependent)	NA			Basic-leucine zipper (bZIP) transcription factor family protein
Solyc02g062950.2	bZIP	chr02:29467951-29477847	28.5837	29.9362	28.9959	no change	no change			GO:0003700(sequence-specific DNA binding transcription factor activity),GO:0043565(sequence-specific DNA binding),GO:0046983(protein dimerization activity),GO:0006355(regulation of transcription, DNA-dependent),GO:0003677(DNA binding),GO:0006351(transcription, DNA-dependent),GO:0005634(nucleus)	NA	K09060		G-box binding factor 1
Solyc02g083520.2	bZIP	chr02:41465730-41466655	0	0	0.133483	no change	no change			GO:0003700(sequence-specific DNA binding transcription factor activity),GO:0043565(sequence-specific DNA binding),GO:0046983(protein dimerization activity),GO:0006355(regulation of transcription, DNA-dependent)	NA			Basic-leucine zipper (bZIP) transcription factor family protein
Solyc02g085610.2	bZIP	chr02:43009994-43020298	12.3547	11.4406	11.4171	no change	no change			GO:0003700(sequence-specific DNA binding transcription factor activity),GO:0043565(sequence-specific DNA binding),GO:0046983(protein dimerization activity),GO:0006355(regulation of transcription, DNA-dependent),GO:0003677(DNA binding),GO:0006351(transcription, DNA-dependent),GO:0005634(nucleus)	NA			G-box binding factor 1
Solyc02g089420.1	bZIP	chr02:45834987-45835530	1.47749	0	0.645983	no change	slightly change			GO:0003700(sequence-specific DNA binding transcription factor activity),GO:0043565(sequence-specific DNA binding),GO:0046983(protein dimerization activity),GO:0006355(regulation of transcription, DNA-dependent)	NA			basic leucine-zipper 42
Solyc02g092090.1	bZIP	chr02:47876968-47878251	17.3486	9.7878	25.3586	slightly change	slightly change			GO:0003700(sequence-specific DNA binding transcription factor activity),GO:0043565(sequence-specific DNA binding),GO:0046983(protein dimerization activity),GO:0006355(regulation of transcription, DNA-dependent)	NA			basic leucine-zipper 6
Solyc03g043900.1	bZIP	chr03:11578373-11579314	4.91743	7.19329	2.06624	slightly change	slightly change			GO:0003700(sequence-specific DNA binding transcription factor activity),GO:0043565(sequence-specific DNA binding),GO:0046983(protein dimerization activity),GO:0006355(regulation of transcription, DNA-dependent)	NA			basic leucine-zipper 5
Solyc04g011670.2	bZIP	chr04:4149378-4155134	11.9566	8.50432	19.0965	slightly change	slightly change			GO:0003700(sequence-specific DNA binding transcription factor activity),GO:0043565(sequence-specific DNA binding),GO:0046983(protein dimerization activity),GO:0006355(regulation of transcription, DNA-dependent)	NA	K14431		bZIP transcription factor family protein
Solyc04g054320.2	bZIP	chr04:51444422-51451664	4.98613	3.9841	6.1345	slightly change	slightly change			GO:0003700(sequence-specific DNA binding transcription factor activity),GO:0043565(sequence-specific DNA binding),GO:0046983(protein dimerization activity),GO:0006355(regulation of transcription, DNA-dependent)	NA			bZIP transcription factor family protein
Solyc04g056460.1	bZIP	chr04:53387306-53389172	0.246862	0	0.0134931	no change	slightly change			GO:0003700(sequence-specific DNA binding transcription factor activity),GO:0043565(sequence-specific DNA binding),GO:0046983(protein dimerization activity),GO:0006355(regulation of transcription, DNA-dependent)	NA			Basic-leucine zipper (bZIP) transcription factor family protein
Solyc04g056510.1	bZIP	chr04:53568038-53568245	0	0	165.654	no change	no change			NA	NA			Basic-leucine zipper (bZIP) transcription factor family protein
Solyc04g071510.2	bZIP	chr04:56081099-56088951	7.7931	11.8981	9.46153	slightly change	no change			GO:0003700(sequence-specific DNA binding transcription factor activity),GO:0043565(sequence-specific DNA binding),GO:0046983(protein dimerization activity),GO:0006355(regulation of transcription, DNA-dependent)	NA	K14432		Basic-leucine zipper (bZIP) transcription factor family protein
Solyc04g072460.2	bZIP	chr04:57074584-57078562	7.79496	4.65488	14.6981	slightly change	slightly change			GO:0003700(sequence-specific DNA binding transcription factor activity),GO:0043565(sequence-specific DNA binding),GO:0046983(protein dimerization activity),GO:0006355(regulation of transcription, DNA-dependent)	NA			TGACG motif-binding factor 4
Solyc04g078840.2	bZIP	chr04:61094100-61097408	14.8957	12.4515	18.1834	slightly change	no change			GO:0003700(sequence-specific DNA binding transcription factor activity),GO:0043565(sequence-specific DNA binding),GO:0046983(protein dimerization activity),GO:0006355(regulation of transcription, DNA-dependent)	NA	K14432	KOG4571	abscisic acid responsive elements-binding factor 2
Solyc04g080740.1	bZIP	chr04:62438097-62439187	155.21	234.583	141.272	slightly change	no change			GO:0003700(sequence-specific DNA binding transcription factor activity),GO:0043565(sequence-specific DNA binding),GO:0046983(protein dimerization activity),GO:0006355(regulation of transcription, DNA-dependent)	NA			basic leucine-zipper 44
Solyc04g081190.2	bZIP	chr04:62784622-62788098	40.9477	24.2661	38.3485	slightly change	no change			GO:0003700(sequence-specific DNA binding transcription factor activity),GO:0043565(sequence-specific DNA binding),GO:0046983(protein dimerization activity),GO:0006355(regulation of transcription, DNA-dependent)	NA			Basic-leucine zipper (bZIP) transcription factor family protein
Solyc04g082890.2	bZIP	chr04:63984559-63987078	91.714	109.286	96.4766	no change	no change			GO:0003700(sequence-specific DNA binding transcription factor activity),GO:0043565(sequence-specific DNA binding),GO:0046983(protein dimerization activity),GO:0006355(regulation of transcription, DNA-dependent)	NA			basic region/leucine zipper motif 60
Solyc05g009660.2	bZIP	chr05:3851817-3858146	0.651297	1.00875	0.998665	slightly change	slightly change			GO:0003700(sequence-specific DNA binding transcription factor activity),GO:0043565(sequence-specific DNA binding),GO:0046983(protein dimerization activity),GO:0006355(regulation of transcription, DNA-dependent)	NA	K14431		bZIP transcription factor family protein
Solyc05g050220.2	bZIP	chr05:59414390-59420772	6.13187	3.55045	6.38437	slightly change	no change			GO:0003700(sequence-specific DNA binding transcription factor activity),GO:0043565(sequence-specific DNA binding),GO:0046983(protein dimerization activity),GO:0006355(regulation of transcription, DNA-dependent),GO:0003677(DNA binding),GO:0006351(transcription, DNA-dependent),GO:0005634(nucleus)	NA			G-box binding factor 3
Solyc06g009640.1	bZIP	chr06:3585108-3587711	3.57617	3.69139	3.05563	no change	no change			GO:0003700(sequence-specific DNA binding transcription factor activity),GO:0043565(sequence-specific DNA binding),GO:0046983(protein dimerization activity),GO:0006355(regulation of transcription, DNA-dependent)	NA			basic region/leucine zipper motif 53
Solyc06g048630.2	bZIP	chr06:27901277-27907435	11.8965	8.7438	15.6321	slightly change	slightly change			GO:0003700(sequence-specific DNA binding transcription factor activity),GO:0043565(sequence-specific DNA binding),GO:0046983(protein dimerization activity),GO:0006355(regulation of transcription, DNA-dependent)	NA			Basic-leucine zipper (bZIP) transcription factor family protein
Solyc06g049040.2	bZIP	chr06:28806154-28810096	0.267073	0.171683	0.547378	slightly change	slightly change			GO:0003700(sequence-specific DNA binding transcription factor activity),GO:0043565(sequence-specific DNA binding),GO:0046983(protein dimerization activity),GO:0006355(regulation of transcription, DNA-dependent)	NA			Basic-leucine zipper (bZIP) transcription factor family protein
Solyc06g053350.2	bZIP	chr06:32587979-32595646	13.2395	13.1159	12.3047	no change	no change			GO:0003700(sequence-specific DNA binding transcription factor activity),GO:0043565(sequence-specific DNA binding),GO:0046983(protein dimerization activity),GO:0006355(regulation of transcription, DNA-dependent)	NA			Basic-leucine zipper (bZIP) transcription factor family protein
Solyc06g060490.2	bZIP	chr06:34902983-34908825	36.9694	41.3176	30.8378	no change	slightly change			GO:0003700(sequence-specific DNA binding transcription factor activity),GO:0043565(sequence-specific DNA binding),GO:0046983(protein dimerization activity),GO:0006355(regulation of transcription, DNA-dependent)	NA			VIRE2-interacting protein 1
Solyc06g074320.2	bZIP	chr06:42332447-42338082	0	0.0129042	0.115293	no change	no change			GO:0003700(sequence-specific DNA binding transcription factor activity),GO:0043565(sequence-specific DNA binding),GO:0046983(protein dimerization activity),GO:0006355(regulation of transcription, DNA-dependent)	NA			bZIP transcription factor family protein
Solyc07g053450.2	bZIP	chr07:59219054-59221036	2.28154	0.90392	1.16592	slightly change	slightly change			GO:0003700(sequence-specific DNA binding transcription factor activity),GO:0043565(sequence-specific DNA binding),GO:0046983(protein dimerization activity),GO:0006355(regulation of transcription, DNA-dependent)	NA			Basic-leucine zipper (bZIP) transcription factor family protein
Solyc08g005290.2	bZIP	chr08:216587-227934	19.1996	20.7713	19.2331	no change	no change			GO:0003700(sequence-specific DNA binding transcription factor activity),GO:0043565(sequence-specific DNA binding),GO:0046983(protein dimerization activity),GO:0006355(regulation of transcription, DNA-dependent),GO:0003677(DNA binding),GO:0006351(transcription, DNA-dependent),GO:0005634(nucleus)	NA	K09060		basic region/leucine zipper transcription factor 16
Solyc08g006110.2	bZIP	chr08:849295-854274	11.3256	6.57547	19.1998	slightly change	slightly change			GO:0003700(sequence-specific DNA binding transcription factor activity),GO:0043565(sequence-specific DNA binding),GO:0046983(protein dimerization activity),GO:0006355(regulation of transcription, DNA-dependent)	NA		KOG0837	basic leucine zipper 9
Solyc08g022080.2	bZIP	chr08:11992356-12014695	2.27483	2.67071	2.50476	no change	no change			GO:0003700(sequence-specific DNA binding transcription factor activity),GO:0043565(sequence-specific DNA binding),GO:0046983(protein dimerization activity),GO:0006355(regulation of transcription, DNA-dependent)	NA			bZIP transcription factor family protein
Solyc08g022080.2,Solyc08g022110.2	bZIP	chr08:11992356-12014695	67.4683	59.9804	60.2954	no change	no change			NA	NA			bZIP transcription factor family protein
Solyc08g061130.2	bZIP	chr08:43956465-43959939	31.2885	64.2278	20.8333	yes	slightly change	up		GO:0003700(sequence-specific DNA binding transcription factor activity),GO:0043565(sequence-specific DNA binding),GO:0046983(protein dimerization activity),GO:0006355(regulation of transcription, DNA-dependent)	NA			Basic-leucine zipper (bZIP) transcription factor family protein
Solyc08g074850.1	bZIP	chr08:56150650-56174141	2.47609	0.905831	4.8711	slightly change	slightly change			NA	NA			Basic-leucine zipper (bZIP) transcription factor family protein
Solyc08g076100.2	bZIP	chr08:57304939-57314728	24.3313	27.7756	25.5321	no change	no change			GO:0003700(sequence-specific DNA binding transcription factor activity),GO:0043565(sequence-specific DNA binding),GO:0046983(protein dimerization activity),GO:0006355(regulation of transcription, DNA-dependent),GO:0003677(DNA binding),GO:0006351(transcription, DNA-dependent),GO:0005634(nucleus)	NA	K09060		basic region/leucine zipper transcription factor 16
Solyc09g009490.2	bZIP	chr09:2911708-2914306	2.87974	1.69706	5.70384	slightly change	slightly change			GO:0003700(sequence-specific DNA binding transcription factor activity),GO:0043565(sequence-specific DNA binding),GO:0046983(protein dimerization activity),GO:0006355(regulation of transcription, DNA-dependent)	NA	K14432		Basic-leucine zipper (bZIP) transcription factor family protein
Solyc09g009760.1	bZIP	chr09:3240889-3249661	1.56218	1.96847	4.03974	slightly change	yes		up	GO:0003700(sequence-specific DNA binding transcription factor activity),GO:0043565(sequence-specific DNA binding),GO:0046983(protein dimerization activity),GO:0006355(regulation of transcription, DNA-dependent)	NA			Basic-leucine zipper (bZIP) transcription factor family protein
Solyc10g050210.1	bZIP	chr10:43594759-43596753	0	0.363198	0.669816	no change	no change			GO:0003700(sequence-specific DNA binding transcription factor activity),GO:0043565(sequence-specific DNA binding),GO:0046983(protein dimerization activity),GO:0006355(regulation of transcription, DNA-dependent)	NA			abscisic acid responsive elements-binding factor 2
Solyc10g054010.1	bZIP	chr10:49923713-49924609	9.18427	3.85824	15.7486	slightly change	slightly change			GO:0003700(sequence-specific DNA binding transcription factor activity),GO:0043565(sequence-specific DNA binding),GO:0046983(protein dimerization activity),GO:0006355(regulation of transcription, DNA-dependent)	NA			basic leucine-zipper 44
Solyc10g055550.1	bZIP	chr10:52389037-52390619	0.261268	0	0.098617	no change	slightly change			GO:0003700(sequence-specific DNA binding transcription factor activity),GO:0043565(sequence-specific DNA binding),GO:0046983(protein dimerization activity),GO:0006355(regulation of transcription, DNA-dependent)	NA			Basic-leucine zipper (bZIP) transcription factor family protein
Solyc10g076920.1	bZIP	chr10:59212270-59216212	0.547059	2.17196	4.57442	slightly change	slightly change			GO:0003700(sequence-specific DNA binding transcription factor activity),GO:0043565(sequence-specific DNA binding),GO:0046983(protein dimerization activity),GO:0006355(regulation of transcription, DNA-dependent)	NA			ABA-responsive element binding protein 3
Solyc10g078290.1	bZIP	chr10:59443441-59448401	52.8859	59.7228	50.1447	no change	no change			GO:0003700(sequence-specific DNA binding transcription factor activity),GO:0043565(sequence-specific DNA binding),GO:0046983(protein dimerization activity),GO:0006355(regulation of transcription, DNA-dependent)	NA			Basic-leucine zipper (bZIP) transcription factor family protein
Solyc10g078670.1	bZIP	chr10:59726390-59733282	6.05603	7.51969	16.558	slightly change	yes		up	GO:0003700(sequence-specific DNA binding transcription factor activity),GO:0043565(sequence-specific DNA binding),GO:0046983(protein dimerization activity),GO:0006355(regulation of transcription, DNA-dependent)	NA	K14431		bZIP transcription factor family protein
Solyc10g080410.1	bZIP	chr10:61008678-61015196	3.43925	1.15326	8.35869	slightly change	slightly change			GO:0003700(sequence-specific DNA binding transcription factor activity),GO:0043565(sequence-specific DNA binding),GO:0046983(protein dimerization activity),GO:0006355(regulation of transcription, DNA-dependent)	NA	K14431		bZIP transcription factor family protein
Solyc10g080770.1	bZIP	chr10:61292508-61302343	65.689	71.2631	46.4269	no change	slightly change			GO:0003700(sequence-specific DNA binding transcription factor activity),GO:0043565(sequence-specific DNA binding),GO:0046983(protein dimerization activity),GO:0006355(regulation of transcription, DNA-dependent)	NA	K14431		TGACG motif-binding factor 6
Solyc10g080780.1	bZIP	chr10:61306956-61310396	25.0291	25.2717	19.4337	no change	slightly change			NA	NA			bZIP transcription factor family protein
Solyc10g081350.1	bZIP	chr10:61775413-61781195	3.35752	1.23549	5.77256	slightly change	slightly change			GO:0003700(sequence-specific DNA binding transcription factor activity),GO:0043565(sequence-specific DNA binding),GO:0046983(protein dimerization activity),GO:0006355(regulation of transcription, DNA-dependent)	NA	K14432		ABA-responsive element binding protein 3
Solyc10g083380.1	bZIP	chr10:62531019-62535848	8.21254	13.947	12.5562	slightly change	slightly change			NA	NA			Basic-leucine zipper (bZIP) transcription factor family protein
Solyc11g044560.1	bZIP	chr11:35949976-35955757	7.24732	4.16507	8.41251	slightly change	slightly change			GO:0003700(sequence-specific DNA binding transcription factor activity),GO:0043565(sequence-specific DNA binding),GO:0046983(protein dimerization activity),GO:0006355(regulation of transcription, DNA-dependent)	NA			ABRE binding factor 4
Solyc11g064950.1	bZIP	chr11:47345814-47355346	31.059	39.2185	24.9818	slightly change	slightly change			GO:0003700(sequence-specific DNA binding transcription factor activity),GO:0043565(sequence-specific DNA binding),GO:0046983(protein dimerization activity),GO:0006355(regulation of transcription, DNA-dependent)	NA	K14431		TGACG motif-binding factor 6
Solyc11g068370.1	bZIP	chr11:50210713-50219552	0.27552	0.12537	0.749985	slightly change	slightly change			GO:0003700(sequence-specific DNA binding transcription factor activity),GO:0043565(sequence-specific DNA binding),GO:0046983(protein dimerization activity),GO:0006355(regulation of transcription, DNA-dependent)	NA	K14431		bZIP transcription factor family protein
Solyc12g010800.1	bZIP	chr12:3715694-3717430	11.1396	4.52111	13.125	yes	no change	down		GO:0003700(sequence-specific DNA binding transcription factor activity),GO:0043565(sequence-specific DNA binding),GO:0046983(protein dimerization activity),GO:0006355(regulation of transcription, DNA-dependent)	NA			Basic-leucine zipper (bZIP) transcription factor family protein
Solyc12g056860.1	bZIP	chr12:48277746-48281723	4.62412	3.20574	4.73766	slightly change	slightly change			GO:0003700(sequence-specific DNA binding transcription factor activity),GO:0043565(sequence-specific DNA binding),GO:0046983(protein dimerization activity),GO:0006355(regulation of transcription, DNA-dependent)	NA	K14431		bZIP transcription factor family protein
Solyc01g005060.2	C2H2	chr01:58679-61050	1.90848	1.28145	2.37196	slightly change	slightly change			NA	NA		KOG2462	C2H2-like zinc finger protein
Solyc01g005130.2	C2H2	chr01:122768-125782	13.2105	15.1471	12.5277	no change	no change			NA	NA			zinc finger protein 4
Solyc01g005190.1	C2H2	chr01:141655-156386	0.939178	0.954708	1.589	no change	slightly change			NA	NA			C2H2 and C2HC zinc fingers superfamily protein
Solyc01g005200.1	C2H2	chr01:141655-156386	0.384526	0.130909	0.153383	slightly change	slightly change			NA	NA			C2H2 and C2HC zinc fingers superfamily protein
Solyc01g007890.1	C2H2	chr01:2059385-2063751	1.37274	2.60228	3.70024	slightly change	yes		up	NA	NA			indeterminate(ID)-domain 5
Solyc01g010410.2	C2H2	chr01:5311120-5313481	1.63258	1.0337	2.49211	slightly change	slightly change			NA	NA			C2H2-like zinc finger protein
Solyc01g090840.2	C2H2	chr01:76304116-76306164	0.237947	0.116873	0.675682	slightly change	slightly change			NA	NA			C2H2-like zinc finger protein
Solyc01g099340.2	C2H2	chr01:81384147-81388335	50.4401	66.5396	48.3895	slightly change	no change			NA	NA		KOG3576	C2H2 and C2HC zinc fingers superfamily protein
Solyc01g107170.2	C2H2	chr01:86548793-86550092	83.2731	124.402	77.8035	slightly change	no change			NA	NA			C2H2 and C2HC zinc fingers superfamily protein
Solyc01g107430.2	C2H2	chr01:86756483-86757583	1.11025	0.264004	0.924864	slightly change	slightly change			NA	NA			zinc finger protein 7
Solyc02g032120.2	C2H2	chr02:18297446-18309562	24.0745	28.3739	22.2648	no change	no change			NA	NA		KOG2893	zinc finger (C2H2 type) family protein
Solyc02g062940.2	C2H2	chr02:29461358-29465072	8.45502	9.32142	9.8821	no change	no change			NA	NA			indeterminate(ID)-domain 2
Solyc02g068990.2	C2H2	chr02:33516000-33525985	18.9377	15.5903	26.0621	slightly change	slightly change			NA	NA			C2H2 and C2HC zinc fingers superfamily protein
Solyc02g081620.2	C2H2	chr02:40082179-40089741	49.17	56.2522	46.2841	no change	no change			NA	NA		KOG2893	zinc finger (C2H2 type) family protein
Solyc02g085580.2	C2H2	chr02:42989335-42992448	3.20341	2.75597	4.17824	no change	slightly change			NA	NA			C2H2-like zinc finger protein
Solyc02g094170.2	C2H2	chr02:49360573-49364255	20.8784	25.0633	21.4522	no change	no change			NA	NA		KOG4173	zinc ion binding;nucleic acid binding;zinc ion binding
Solyc03g025440.2	C2H2	chr03:7231490-7239269	12.2213	11.7724	12.9441	no change	no change			NA	NA			C2H2-like zinc finger protein
Solyc03g083310.2	C2H2	chr03:46676882-46685004	17.0093	21.3947	15.8334	slightly change	no change			GO:0008270(zinc ion binding),GO:0005622(intracellular)	NA			zinc finger (C2H2 type) family protein
Solyc03g098070.2	C2H2	chr03:53872470-53874847	0.963929	0.115526	1.79443	slightly change	slightly change			NA	NA			C2H2-like zinc finger protein
Solyc03g111370.2	C2H2	chr03:56010771-56017588	43.5573	40.0656	39.6248	no change	no change			NA	NA			C2H2-like zinc finger protein
Solyc03g111590.2	C2H2	chr03:56276499-56284620	15.1228	16.3704	12.8876	no change	no change			GO:0005515(protein binding)	NA			relative of early flowering 6
Solyc03g115120.1	C2H2	chr03:58975934-58977053	1.15455	0.676525	2.03737	slightly change	slightly change			GO:0031072(heat shock protein binding)	NA			DNAJ heat shock N-terminal domain-containing protein
Solyc03g115140.2	C2H2	chr03:58985119-58987751	8.34867	9.12148	11.2651	no change	slightly change			GO:0031072(heat shock protein binding)	NA	K09506	KOG0717	DNAJ heat shock N-terminal domain-containing protein
Solyc03g115450.1	C2H2	chr03:59208866-59210204	0.0691172	0	0.160226	no change	slightly change			NA	NA			C2H2-like zinc finger protein
Solyc03g117070.1	C2H2	chr03:60387754-60388444	0	0	0.419912	no change	no change			NA	NA			C2H2 and C2HC zinc fingers superfamily protein
Solyc03g121660.2	C2H2	chr03:63812759-63815832	57.107	56.7791	52.3657	no change	no change			NA	NA			indeterminate(ID)-domain 7
Solyc04g005440.1	C2H2	chr04:307617-309297	0.0175946	0.0445709	0.00956323	slightly change	slightly change			NA	NA			C2H2-like zinc finger protein
Solyc04g008500.2	C2H2	chr04:2123374-2130686	3.0021	1.49551	5.441	slightly change	slightly change			NA	NA			indeterminate(ID)-domain 4
Solyc04g014540.1	C2H2	chr04:4812918-4815860	5.49294	3.08209	8.0669	slightly change	slightly change			NA	NA			zinc finger protein 4
Solyc04g015570.2	C2H2	chr04:5861017-5864556	3.83126	3.53206	4.34578	no change	no change			GO:0008270(zinc ion binding)	NA		KOG3183	zinc finger (C2H2 type, AN1-like) family protein
Solyc04g028560.2,Solyc04g028570.1,Solyc04g028580.1	C2H2	chr04:28612675-28636357	10.2071	8.21781	9.36005	slightly change	no change			NA	NA			Zinc finger (C2H2 type) family protein / transcription factor jumonji (jmj) family protein
Solyc04g056320.1	C2H2	chr04:53214441-53215563	9.29366	8.61247	11.6506	no change	slightly change			GO:0008270(zinc ion binding),GO:0005622(intracellular)	NA			C2H2 and C2HC zinc fingers superfamily protein
Solyc04g077980.1	C2H2	chr04:60443325-60444108	20.5144	19.3181	33.3461	no change	slightly change			NA	NA			salt tolerance zinc finger
Solyc04g080130.2	C2H2	chr04:61978190-61981285	6.91969	3.56482	6.28799	slightly change	no change			NA	NA			indeterminate(ID)-domain 2
Solyc04g081370.2	C2H2	chr04:62972908-62976305	16.0048	23.6873	10.6164	slightly change	slightly change			NA	NA			C2H2-like zinc finger protein
Solyc05g012490.1	C2H2	chr05:5730301-5731897	0	0	0.0108184	no change	no change			NA	NA			C2H2-like zinc finger protein
Solyc05g054030.2	C2H2	chr05:63148560-63420703	0.166753	0	0.0183047	no change	slightly change			GO:0008270(zinc ion binding),GO:0005622(intracellular)	NA			C2H2-like zinc finger protein
Solyc05g054650.1	C2H2	chr05:63667424-63667883	0	0.104453	0.38017	no change	no change			NA	NA			C2H2 and C2HC zinc fingers superfamily protein
Solyc06g036060.2	C2H2	chr06:22124615-22136550	1.73634	0.873209	1.60296	slightly change	no change			NA	NA			C2H2-like zinc finger protein
Solyc06g060740.1	C2H2	chr06:35159692-35160944	1.88945	1.49848	1.95502	slightly change	no change			NA	NA			C2H2-like zinc finger protein
Solyc06g062670.2	C2H2	chr06:35943353-35946536	16.6618	1.70953	26.5051	yes	slightly change	down		NA	NA			indeterminate(ID)-domain 11
Solyc06g065440.1	C2H2	chr06:37236730-37238713	1.99788	5.5996	1.58432	slightly change	slightly change			GO:0008270(zinc ion binding),GO:0005622(intracellular)	NA			C2H2 and C2HC zinc fingers superfamily protein
Solyc06g068390.1	C2H2	chr06:38759559-38760093	0.084533	0	0.566498	no change	slightly change			NA	NA			C2H2 and C2HC zinc fingers superfamily protein
Solyc06g072360.2	C2H2	chr06:41024895-41027194	0	0.0334139	0	no change	no change			NA	NA			C2H2-like zinc finger protein
Solyc06g074360.2	C2H2	chr06:42379438-42382533	0	0.066882	0	no change	no change			NA	NA			WIP domain protein 3
Solyc06g074800.1	C2H2	chr06:42723595-42724576	2.50468	1.28833	3.45927	slightly change	slightly change			NA	NA			C2H2-type zinc finger family protein
Solyc06g075250.2	C2H2	chr06:43081874-43084376	32.495	34.3155	30.9383	no change	no change			NA	NA			indeterminate(ID)-domain 11
Solyc06g075780.1	C2H2	chr06:43485593-43486058	4.13403	7.70149	11.9887	slightly change	yes		up	NA	NA			C2H2-type zinc finger family protein
Solyc06g076820.1	C2H2	chr06:44108042-44109185	6.97368	7.65393	7.55293	no change	no change			NA	NA			zinc finger (C2H2 type) family protein
Solyc07g006880.1	C2H2	chr07:1742039-1742531	97.488	90.5596	153.184	no change	slightly change			NA	NA			zinc finger protein 2
Solyc07g053570.2	C2H2	chr07:59307854-59310428	0.354642	0.211279	0.510545	slightly change	slightly change			NA	NA			C2H2 and C2HC zinc fingers superfamily protein
Solyc07g066160.1	C2H2	chr07:64873052-64874048	0.634273	2.25647	0.465549	slightly change	slightly change			NA	NA			C2H2 type zinc finger transcription factor family
Solyc08g063040.2	C2H2	chr08:49787173-49790203	46.1584	76.0834	28.8525	slightly change	slightly change			NA	NA		KOG3576	indeterminate(ID)-domain 11
Solyc08g078590.1	C2H2	chr08:59532390-59533236	0.0415237	0.0701354	0.16478	slightly change	slightly change			NA	NA			C2H2-like zinc finger protein
Solyc09g007550.2	C2H2	chr09:1151048-1153417	3.31911	1.38403	3.03396	slightly change	no change			NA	NA			C2H2-like zinc finger protein
Solyc09g008440.1	C2H2	chr09:1894186-1895119	0.539873	0.205435	1.21127	slightly change	slightly change			NA	NA			C2H2-type zinc finger family protein
Solyc09g009030.2	C2H2	chr09:2377784-2382402	91.467	67.179	108.149	slightly change	no change			NA	NA			histone deacetylase 3
Solyc09g065670.2	C2H2	chr09:59497856-59502755	1.54022	0.60453	3.05907	slightly change	slightly change			NA	NA			C2H2 and C2HC zinc fingers superfamily protein
Solyc09g074780.2	C2H2	chr09:62085903-62089680	0.286058	0.0415783	0.0538724	slightly change	slightly change			NA	NA			indeterminate(ID)-domain 2
Solyc10g049870.1	C2H2	chr10:42453956-42454475	0.202159	0	0.1194	no change	slightly change			NA	NA			zinc finger protein 7
Solyc10g077110.1	C2H2	chr10:59317202-59319760	19.5866	15.7575	18.0207	slightly change	no change			NA	NA			transcription factor IIIA
Solyc10g080200.1	C2H2	chr10:60873585-60876940	6.29894	6.4387	5.31693	no change	slightly change			GO:0008270(zinc ion binding)	NA		KOG3183	zinc finger (C2H2 type, AN1-like) family protein
Solyc10g084180.1	C2H2	chr10:63159260-63161247	10.8976	4.08685	14.9895	yes	slightly change	down		NA	NA			C2H2-like zinc finger protein
Solyc10g085560.1	C2H2	chr10:63963192-64520781	30.2863	22.1882	37.7611	slightly change	no change			NA	NA			histone deacetylase 3
Solyc11g011890.1	C2H2	chr11:4830658-4831399	0.141428	0	0	no change	no change			NA	NA			zinc finger protein 4
Solyc11g017140.1	C2H2	chr11:7925733-7928454	37.0622	42.1822	33.3015	no change	no change			GO:0008270(zinc ion binding),GO:0005622(intracellular)	NA			C2H2 and C2HC zinc fingers superfamily protein
Solyc11g062060.1	C2H2	chr11:45968162-45971381	11.5871	21.6027	10.0622	slightly change	no change			NA	NA			C2H2-type zinc finger family protein
Solyc11g066400.1	C2H2	chr11:49266711-49267596	1.39255	1.22715	0.649765	no change	slightly change			NA	NA			C2H2-type zinc finger family protein
Solyc11g066420.1	C2H2	chr11:49281581-49282736	0.448897	0.0478808	0.39696	slightly change	no change			GO:0008270(zinc ion binding),GO:0005622(intracellular)	NA			C2H2 and C2HC zinc fingers superfamily protein
Solyc11g066840.1	C2H2	chr11:49732287-49734948	118.794	51.9171	138.494	yes	no change	down		NA	NA			histone deacetylase 3
Solyc11g069240.1	C2H2	chr11:50956389-50961903	3.35304	3.7145	3.10196	no change	no change			NA	NA			C2H2-like zinc finger protein
Solyc11g073060.1	C2H2	chr11:53255536-53256001	0	0.0933553	0.222165	no change	no change			NA	NA			C2H2 and C2HC zinc fingers superfamily protein
Solyc12g077420.1,Solyc12g077440.1,Solyc12g077460.1	C2H2	chr12:57393364-57433041	7.42156	7.66009	11.2419	no change	slightly change			NA	NA			zinc finger (C2H2 type) family protein
Solyc12g088390.1	C2H2	chr12:62238378-62244656	0.935177	1.07853	1.95688	no change	slightly change			NA	NA			salt tolerance zinc finger
Solyc12g088400.1	C2H2	chr12:62238378-62244656	0	0.229412	2.29618	no change	no change			NA	NA			zinc-finger protein 3
Solyc01g014850.2,Solyc01g014860.2	C3H	chr01:15586431-15597389	30.6086	23.0726	27.2651	slightly change	no change			NA	NA			KH domain-containing protein / zinc finger (CCCH type) family protein
Solyc01g067550.2	C3H	chr01:68690198-68697029	33.2739	37.0799	28.5272	no change	no change			GO:0003676(nucleic acid binding),GO:0008270(zinc ion binding)	NA		KOG1677	Zinc finger C-x8-C-x5-C-x3-H type family protein
Solyc01g073940.2	C3H	chr01:70522511-70530705	19.3133	21.88	19.3085	no change	no change			GO:0003723(RNA binding),GO:0003676(nucleic acid binding),GO:0008270(zinc ion binding)	NA			KH domain-containing protein / zinc finger (CCCH type) family protein
Solyc01g087030.2	C3H	chr01:73707132-73715098	57.9853	55.9175	66.8694	no change	no change			GO:0003676(nucleic acid binding),GO:0008270(zinc ion binding)	NA		KOG1039	zinc finger (CCCH-type/C3HC4-type RING finger) family protein
Solyc01g087170.2	C3H	chr01:73862844-73867102	179.857	170.704	162.7	no change	no change			GO:0005515(protein binding),GO:0003676(nucleic acid binding),GO:0008270(zinc ion binding)	NA		KOG1595	CCCH-type zinc finger protein with ARM repeat domain
Solyc01g100990.2	C3H	chr01:82619548-82622545	2.18218	2.47083	1.27033	no change	slightly change			GO:0003676(nucleic acid binding),GO:0008270(zinc ion binding)	NA		KOG3454	C2H2 and C2HC zinc fingers superfamily protein
Solyc02g062360.2,Solyc02g062370.2	C3H	chr02:28550182-28562658	20.2382	25.9185	19.7589	slightly change	no change			NA	NA		KOG1946	DNA binding;zinc ion binding;nucleic acid binding;nucleic acid binding
Solyc02g082110.2	C3H	chr02:40404314-40409888	13.1229	5.88974	18.3685	slightly change	slightly change			GO:0003676(nucleic acid binding),GO:0008270(zinc ion binding)	NA	K13127		Zinc finger (CCCH-type/C3HC4-type RING finger) family protein
Solyc02g084510.2,Solyc02g084520.2	C3H	chr02:42182181-42192493	12.7744	16.2091	12.7153	slightly change	no change			NA	NA		KOG1946	DNA binding;zinc ion binding;nucleic acid binding;nucleic acid binding
Solyc03g026350.2	C3H	chr03:8163665-8171791	24.1493	21.9438	24.0234	no change	no change			GO:0005515(protein binding),GO:0003676(nucleic acid binding),GO:0008270(zinc ion binding)	NA		KOG0274	zinc finger WD40 repeat protein 1
Solyc03g033630.2	C3H	chr03:9500573-9507972	14.9033	18.5799	16.6099	slightly change	no change			GO:0005515(protein binding)	NA			DNA binding;zinc ion binding;nucleic acid binding;nucleic acid binding
Solyc03g063200.2	C3H	chr03:30889666-30896175	14.4605	11.7956	14.8032	slightly change	no change			GO:0003676(nucleic acid binding),GO:0008270(zinc ion binding)	NA			KH domain-containing protein / zinc finger (CCCH type) family protein
Solyc03g063680.1	C3H	chr03:32748289-32751227	1.08614	0.215936	1.74273	yes	slightly change	down		GO:0005515(protein binding)	NA		KOG1595	CCCH-type zinc finger protein with ARM repeat domain
Solyc03g111580.2	C3H	chr03:56264299-56273480	17.2551	11.0426	21.7166	slightly change	slightly change			GO:0003676(nucleic acid binding),GO:0008270(zinc ion binding)	NA		KOG1677	Zinc finger C-x8-C-x5-C-x3-H type family protein
Solyc05g041720.1	C3H	chr05:52577648-52581490	0.155222	0.0287107	0.446053	slightly change	slightly change			NA	NA			CCCH-type zinc finger protein with ARM repeat domain
Solyc05g042190.1	C3H	chr05:54409744-54413642	0	0	1.07314	no change	no change			NA	NA			CCCH-type zinc finger protein with ARM repeat domain
Solyc05g043220.1	C3H	chr05:54701623-54702052	0	0	0.617216	no change	no change			NA	NA			zinc finger (CCCH-type) family protein
Solyc05g043260.1	C3H	chr05:54810096-54814446	0.204825	0.187128	0.851296	no change	slightly change			NA	NA			zinc finger (CCCH-type) family protein
Solyc05g043280.1	C3H	chr05:54937281-54941172	1.41852	1.24824	1.78763	no change	slightly change			NA	NA			CCCH-type zinc finger protein with ARM repeat domain
Solyc05g052060.1	C3H	chr05:61550625-61551480	0	0	0.0811836	no change	no change			NA	NA			Zinc finger C-x8-C-x5-C-x3-H type family protein
Solyc05g052550.1	C3H	chr05:61925747-61928431	103.505	91.9994	98.7824	no change	no change			NA	NA			zinc finger (CCCH-type) family protein
Solyc05g052570.2	C3H	chr05:61925747-61928431	39.9864	36.4111	45.1278	no change	no change			GO:0005515(protein binding)	NA			zinc finger (CCCH-type) family protein
Solyc06g008740.2	C3H	chr06:2662467-2666393	9.71669	12.9944	11.84	slightly change	slightly change			GO:0003676(nucleic acid binding),GO:0008270(zinc ion binding)	NA		KOG1677	Zinc finger C-x8-C-x5-C-x3-H type family protein
Solyc06g054600.2	C3H	chr06:33815124-33828261	0.701727	3.54527	3.03152	slightly change	slightly change			GO:0003676(nucleic acid binding),GO:0008270(zinc ion binding)	NA			Zinc finger C-x8-C-x5-C-x3-H type family protein
Solyc06g071860.2	C3H	chr06:40662190-40667701	20.3333	25.67	22.6614	slightly change	no change			GO:0003676(nucleic acid binding),GO:0008270(zinc ion binding)	NA		KOG1677	Zinc finger C-x8-C-x5-C-x3-H type family protein
Solyc06g072720.2	C3H	chr06:41239039-41242945	15.8776	18.1292	15.5171	no change	no change			GO:0003676(nucleic acid binding),GO:0008270(zinc ion binding)	NA			Zinc finger (CCCH-type) family protein
Solyc06g082010.2	C3H	chr06:44251589-44254674	32.4412	36.6848	25.0791	no change	slightly change			GO:0005515(protein binding),GO:0003676(nucleic acid binding),GO:0008270(zinc ion binding)	NA		KOG1595	zinc finger (CCCH-type) family protein
Solyc07g053750.1	C3H	chr07:59504675-59505929	17.6284	14.6886	36.8923	slightly change	yes		up	GO:0003676(nucleic acid binding),GO:0008270(zinc ion binding)	NA			Zinc finger C-x8-C-x5-C-x3-H type family protein
Solyc08g065940.2	C3H	chr08:51504540-51505964	32.6869	45.1606	39.8498	slightly change	slightly change			NA	NA			CCCH-type zinc finger family protein
Solyc08g068820.2,Solyc08g068830.2	C3H	chr08:55131262-55135662	10.9373	12.1365	12.087	no change	no change			NA	NA			zinc finger (CCCH-type) family protein / D111/G-patch domain-containing protein
Solyc09g007230.2	C3H	chr09:832873-838682	61.742	72.5847	49.9955	no change	slightly change			NA	NA		KOG1763	Zinc finger C-x8-C-x5-C-x3-H type family protein
Solyc09g014630.1	C3H	chr09:6377923-6378583	0.357611	1.05929	2.12505	slightly change	slightly change			NA	NA			zinc finger (CCCH-type) family protein
Solyc09g014640.1	C3H	chr09:6404252-6571031	0.615031	0.401947	1.37195	slightly change	slightly change			NA	NA			CCCH-type zinc finger protein with ARM repeat domain
Solyc09g014680.1	C3H	chr09:6404252-6571031	0.0455352	0	0.276427	no change	slightly change			NA	NA			CCCH-type zinc finger protein with ARM repeat domain
Solyc09g074640.2	C3H	chr09:61952321-61957433	14.823	12.5345	12.7202	slightly change	no change			GO:0003676(nucleic acid binding),GO:0008270(zinc ion binding)	NA		KOG1677	Zinc finger C-x8-C-x5-C-x3-H type family protein
Solyc10g038000.1	C3H	chr10:18403862-18418557	35.0672	29.9889	41.9766	no change	no change			GO:0003676(nucleic acid binding),GO:0008270(zinc ion binding)	NA		KOG1039	zinc finger (CCCH-type/C3HC4-type RING finger) family protein
Solyc10g047040.1	C3H	chr10:34708981-34712918	4.00779	8.39927	1.59984	yes	yes	up	down	GO:0003676(nucleic acid binding),GO:0008270(zinc ion binding)	NA			Zinc finger C-x8-C-x5-C-x3-H type family protein
Solyc10g078750.1	C3H	chr10:59799986-59803539	14.2563	13.1286	20.3049	no change	slightly change			GO:0003723(RNA binding),GO:0003676(nucleic acid binding),GO:0008270(zinc ion binding)	NA			KH domain-containing protein / zinc finger (CCCH type) family protein
Solyc10g079120.1	C3H	chr10:60053019-60057036	37.0664	33.9163	36.1353	no change	no change			GO:0005515(protein binding),GO:0003676(nucleic acid binding),GO:0008270(zinc ion binding)	NA		KOG1595	CCCH-type zinc finger protein with ARM repeat domain
Solyc10g080260.1	C3H	chr10:60910828-60919610	12.2812	16.2057	12.3859	slightly change	no change			GO:0005515(protein binding),GO:0003676(nucleic acid binding),GO:0008270(zinc ion binding)	NA		KOG1595	CCCH-type zinc finger protein with ARM repeat domain
Solyc10g080480.1	C3H	chr10:61060404-61064222	5.25389	5.56888	2.83365	no change	slightly change			GO:0003723(RNA binding),GO:0003676(nucleic acid binding),GO:0008270(zinc ion binding)	NA			KH domain-containing protein / zinc finger (CCCH type) family protein
Solyc11g008900.1	C3H	chr11:3068015-3080440	3.94722	7.39001	2.67297	slightly change	slightly change			GO:0003676(nucleic acid binding),GO:0008270(zinc ion binding)	NA		KOG1677	zinc finger protein 1
Solyc11g062220.1,Solyc11g062240.1	C3H	chr11:46216854-46232337	32.4074	46.8249	38.5879	slightly change	no change			NA	NA		KOG1946	nucleic acid binding;zinc ion binding;DNA binding
Solyc11g069340.1	C3H	chr11:51024174-51035716	47.7539	55.1986	48.7381	no change	no change			GO:0003676(nucleic acid binding),GO:0008270(zinc ion binding),GO:0008168(methyltransferase activity),GO:0008176(tRNA (guanine-N7-)-methyltransferase activity),GO:0006400(tRNA modification),GO:0008173(RNA methyltransferase activity),GO:0006396(RNA processing),GO:0001510(RNA methylation),GO:0009452(RNA capping)	NA		KOG2187	zinc finger (CCCH-type) family protein
Solyc11g070070.1	C3H	chr11:51701181-51703758	0.930418	1.21889	1.61058	slightly change	slightly change			GO:0003676(nucleic acid binding),GO:0008270(zinc ion binding)	NA			Zinc finger (CCCH-type) family protein
Solyc12g005770.1	C3H	chr12:414784-427042	20.2615	23.5613	17.539	no change	slightly change			NA	NA			Zinc finger C-x8-C-x5-C-x3-H type family protein
Solyc12g008660.1	C3H	chr12:2038194-2039412	8.5523	7.30242	21.1864	no change	yes		up	GO:0003676(nucleic acid binding),GO:0008270(zinc ion binding)	NA		KOG1595	Zinc finger C-x8-C-x5-C-x3-H type family protein
Solyc12g009390.1	C3H	chr12:2671826-2680971	10.1088	12.99	7.40708	slightly change	slightly change			GO:0003676(nucleic acid binding),GO:0008270(zinc ion binding)	NA	K14321		Zinc finger C-x8-C-x5-C-x3-H type family protein
Solyc12g017410.1	C3H	chr12:6659910-6668502	17.5606	21.0327	15.7842	no change	no change			GO:0003676(nucleic acid binding),GO:0008270(zinc ion binding)	NA		KOG1677	floral homeotic protein (HUA1)
Solyc01g057270.2	CAMTA	chr01:53184631-53195279	1.07385	1.19741	0.594946	no change	slightly change			GO:0005515(protein binding),GO:0003677(DNA binding),GO:0005634(nucleus),GO:0030528(transcription regulator activity),GO:0006355(regulation of transcription, DNA-dependent),GO:0005516(calmodulin binding)	NA		KOG0520	Calmodulin-binding transcription activator protein with CG-1 and Ankyrin domains
Solyc01g060140.2,Solyc01g060150.2,Solyc01g060170.2	CAMTA	chr01:62496193-62529473	46.2299	52.9726	43.2688	no change	no change			NA	NA			calmodulin binding;transcription regulators
Solyc01g105230.2	CAMTA	chr01:85225554-85236376	47.5296	65.0784	35.0476	slightly change	slightly change			GO:0005515(protein binding),GO:0003677(DNA binding),GO:0005634(nucleus),GO:0030528(transcription regulator activity),GO:0006355(regulation of transcription, DNA-dependent),GO:0005516(calmodulin binding)	NA		KOG0520	Calmodulin-binding transcription activator protein with CG-1 and Ankyrin domains
Solyc04g056270.2	CAMTA	chr04:53071197-53081628	53.0233	61.8748	46.3794	no change	no change			GO:0005515(protein binding),GO:0003677(DNA binding),GO:0005634(nucleus),GO:0030528(transcription regulator activity),GO:0006355(regulation of transcription, DNA-dependent),GO:0005516(calmodulin binding)	NA		KOG0520	ethylene induced calmodulin binding protein
Solyc05g015650.2	CAMTA	chr05:11602389-11617832	17.8573	20.0746	17.3283	no change	no change			GO:0005515(protein binding),GO:0003677(DNA binding),GO:0005634(nucleus),GO:0030528(transcription regulator activity),GO:0006355(regulation of transcription, DNA-dependent),GO:0005516(calmodulin binding)	NA		KOG0520	Calmodulin-binding transcription activator protein with CG-1 and Ankyrin domains
Solyc12g035520.1	CAMTA	chr12:25868721-25894039	19.7217	24.6891	17.0199	slightly change	no change			GO:0005515(protein binding),GO:0003677(DNA binding),GO:0005634(nucleus),GO:0030528(transcription regulator activity),GO:0006355(regulation of transcription, DNA-dependent),GO:0005516(calmodulin binding)	NA		KOG0520	Calmodulin-binding transcription activator protein with CG-1 and Ankyrin domains
Solyc12g099340.1	CAMTA	chr12:64863789-64873806	59.1633	58.6628	67.0218	no change	no change			GO:0005515(protein binding),GO:0003677(DNA binding),GO:0005634(nucleus),GO:0030528(transcription regulator activity),GO:0006355(regulation of transcription, DNA-dependent),GO:0005516(calmodulin binding)	NA		KOG0520	calmodulin binding;transcription regulators
Solyc02g089500.2	CO-like	chr02:45885080-45886900	5.98617	10.498	5.01477	slightly change	slightly change			GO:0008270(zinc ion binding),GO:0005622(intracellular)	04712(Circadian rhythm - plant)	K12135		CONSTANS-like 1
Solyc02g089520.1,Solyc02g089540.2	CO-like	chr02:45888224-45903760	6.38223	10.2641	8.7992	slightly change	slightly change			NA	NA		KOG1601	B-box type zinc finger protein with CCT domain
Solyc03g119540.2	CO-like	chr03:62171977-62173730	2.30162	0	2.85895	no change	slightly change			GO:0008270(zinc ion binding),GO:0005622(intracellular),GO:0005515(protein binding)	NA			B-box type zinc finger protein with CCT domain
Solyc04g007210.2	CO-like	chr04:904264-906430	25.5906	33.2621	17.854	slightly change	slightly change			GO:0008270(zinc ion binding),GO:0005622(intracellular),GO:0005515(protein binding)	NA		KOG1601	B-box type zinc finger protein with CCT domain
Solyc05g009310.2	CO-like	chr05:3442970-3445112	0.212329	0	0.486759	no change	slightly change			GO:0008270(zinc ion binding),GO:0005622(intracellular),GO:0005515(protein binding)	NA			B-box type zinc finger protein with CCT domain
Solyc05g020020.2	CO-like	chr05:25873765-25879690	10.9522	6.46832	13.5634	slightly change	slightly change			GO:0005515(protein binding)	NA			B-box type zinc finger protein with CCT domain
Solyc05g024010.2	CO-like	chr05:30237065-30240376	10.3831	14.1656	12.7121	slightly change	slightly change			GO:0008270(zinc ion binding),GO:0005622(intracellular),GO:0005515(protein binding)	NA			B-box type zinc finger protein with CCT domain
Solyc07g006630.2	CO-like	chr07:1494826-1496702	1.57098	7.98618	3.6832	yes	yes	up	up	GO:0008270(zinc ion binding),GO:0005622(intracellular),GO:0005515(protein binding)	NA		KOG1601	CONSTANS-like 5
Solyc07g045180.2	CO-like	chr07:55613195-55621495	19.4919	24.5297	16.2584	slightly change	slightly change			GO:0008270(zinc ion binding),GO:0005622(intracellular),GO:0005515(protein binding)	NA			B-box type zinc finger protein with CCT domain
Solyc08g006530.2	CO-like	chr08:1142835-1144790	13.5774	3.88138	23.192	yes	slightly change	down		GO:0008270(zinc ion binding),GO:0005622(intracellular),GO:0005515(protein binding)	NA		KOG1601	CONSTANS-like 4
Solyc09g074560.2	CO-like	chr09:61872047-61874336	16.8726	18.6069	13.05	no change	slightly change			GO:0008270(zinc ion binding),GO:0005622(intracellular),GO:0005515(protein binding)	NA			B-box type zinc finger protein with CCT domain
Solyc12g006240.1	CO-like	chr12:755055-762452	1.72926	1.64155	1.78476	no change	no change			GO:0008270(zinc ion binding),GO:0005622(intracellular)	NA			CONSTANS-like 9
Solyc12g096500.1	CO-like	chr12:63736404-63737572	22.4007	5.57966	40.4142	yes	slightly change	down		GO:0008270(zinc ion binding),GO:0005622(intracellular),GO:0005515(protein binding)	NA		KOG1601	CONSTANS-like 4
Solyc07g020710.2	CPP	chr07:13283921-13300852	10.2042	9.34701	12.2924	no change	slightly change			NA	NA			Tesmin/TSO1-like CXC domain-containing protein
Solyc08g067150.2	CPP	chr08:53282888-53291920	9.51446	10.4008	6.8202	no change	slightly change			NA	NA			TESMIN/TSO1-like CXC 2
Solyc09g082500.2	CPP	chr09:63614619-63621319	1.75295	1.16561	1.74534	slightly change	no change			NA	NA		KOG1171	Tesmin/TSO1-like CXC domain-containing protein
Solyc12g007180.1	CPP	chr12:1605531-1626804	3.37191	7.58049	3.66227	slightly change	no change			NA	NA			Tesmin/TSO1-like CXC domain-containing protein
Solyc12g007180.1,Solyc12g007190.1	CPP	chr12:1605531-1626804	33.9319	54.3393	19.8765	slightly change	slightly change			NA	NA			Tesmin/TSO1-like CXC domain-containing protein
Solyc01g110370.2	DBB	chr01:88848188-88853117	16.5065	21.7812	15.2429	slightly change	no change			GO:0008270(zinc ion binding),GO:0005622(intracellular)	NA			B-box type zinc finger family protein
Solyc02g084420.2,Solyc02g084430.2	DBB	chr02:42107506-42110435	19.6712	22.9873	10.6322	no change	slightly change			NA	NA			B-box type zinc finger family protein
Solyc04g081020.2	DBB	chr04:62677395-62678694	0.065105	0.373972	0.409607	slightly change	slightly change			GO:0008270(zinc ion binding),GO:0005622(intracellular)	NA			salt tolerance homolog2
Solyc06g073180.2	DBB	chr06:41479687-41483031	93.2765	157.42	109.721	slightly change	no change			GO:0008270(zinc ion binding),GO:0005622(intracellular)	NA			B-box zinc finger family protein
Solyc07g062160.2	DBB	chr07:62191787-62196800	27.7547	37.239	26.5671	slightly change	no change			GO:0008270(zinc ion binding),GO:0005622(intracellular)	NA			light-regulated zinc finger protein 1
Solyc12g005420.1	DBB	chr12:251563-253919	1.68364	0.275407	3.57986	slightly change	slightly change			GO:0008270(zinc ion binding),GO:0005622(intracellular)	NA			light-regulated zinc finger protein 1
Solyc12g089240.1	DBB	chr12:62792417-62794690	177.066	194.921	111.441	no change	slightly change			GO:0008270(zinc ion binding),GO:0005622(intracellular)	NA			salt tolerance homolog2
Solyc01g096120.2	Dof	chr01:78996542-78998774	0.127659	0.0654889	0.0163439	slightly change	slightly change			GO:0003677(DNA binding),GO:0008270(zinc ion binding),GO:0006355(regulation of transcription, DNA-dependent)	NA			Dof-type zinc finger DNA-binding family protein
Solyc02g065290.1	Dof	chr02:31027456-31028068	1.1744	0.744429	1.16732	slightly change	no change			GO:0003677(DNA binding),GO:0008270(zinc ion binding),GO:0006355(regulation of transcription, DNA-dependent)	NA			Dof-type zinc finger DNA-binding family protein
Solyc02g067230.2	Dof	chr02:31991099-31994286	10.8669	9.4465	11.31	no change	no change			GO:0003677(DNA binding),GO:0008270(zinc ion binding),GO:0006355(regulation of transcription, DNA-dependent)	NA			cycling DOF factor 2
Solyc02g077950.1	Dof	chr02:37348661-37350674	2.90947	1.17537	4.59636	slightly change	slightly change			GO:0003677(DNA binding),GO:0008270(zinc ion binding),GO:0006355(regulation of transcription, DNA-dependent)	NA			Dof-type zinc finger DNA-binding family protein
Solyc02g077960.1	Dof	chr02:37365477-37366377	0.625031	0.752611	0.771582	no change	slightly change			GO:0003677(DNA binding),GO:0008270(zinc ion binding),GO:0006355(regulation of transcription, DNA-dependent)	NA			OBF binding protein 4
Solyc02g088070.2	Dof	chr02:44845105-44848453	3.85325	2.53187	4.14062	slightly change	no change			GO:0003677(DNA binding),GO:0008270(zinc ion binding),GO:0006355(regulation of transcription, DNA-dependent)	NA			cycling DOF factor 2
Solyc02g090310.1	Dof	chr02:46465984-46466767	31.6248	46.9042	38.921	slightly change	slightly change			GO:0003677(DNA binding),GO:0008270(zinc ion binding),GO:0006355(regulation of transcription, DNA-dependent)	NA			Dof-type zinc finger DNA-binding family protein
Solyc03g082840.2	Dof	chr03:46231931-46233258	0.367269	0.421055	0.853073	no change	slightly change			GO:0003677(DNA binding),GO:0008270(zinc ion binding),GO:0006355(regulation of transcription, DNA-dependent)	NA			Dof-type zinc finger DNA-binding family protein
Solyc03g112930.2	Dof	chr03:57274931-57277016	0.0447029	0	0.13915	no change	slightly change			GO:0003677(DNA binding),GO:0008270(zinc ion binding),GO:0006355(regulation of transcription, DNA-dependent)	NA			Dof-type zinc finger DNA-binding family protein
Solyc03g115940.2	Dof	chr03:59566769-59569400	13.1035	5.96635	23.5897	yes	slightly change	down		GO:0003677(DNA binding),GO:0008270(zinc ion binding),GO:0006355(regulation of transcription, DNA-dependent)	NA			cycling DOF factor 3
Solyc03g121400.1	Dof	chr03:63559105-63560310	19.9127	23.4778	18.0811	no change	no change			GO:0003677(DNA binding),GO:0008270(zinc ion binding),GO:0006355(regulation of transcription, DNA-dependent)	NA			DOF zinc finger protein 1
Solyc04g070960.1	Dof	chr04:55346931-55347735	2.77473	0.235803	1.20561	slightly change	slightly change			GO:0003677(DNA binding),GO:0008270(zinc ion binding),GO:0006355(regulation of transcription, DNA-dependent)	NA			Dof-type zinc finger DNA-binding family protein
Solyc04g079570.1	Dof	chr04:61583904-61584624	2.87863	2.78625	2.6568	no change	no change			GO:0003677(DNA binding),GO:0008270(zinc ion binding),GO:0006355(regulation of transcription, DNA-dependent)	NA			OBF binding protein 1
Solyc05g007880.2	Dof	chr05:2319571-2322304	12.5301	5.75787	14.3257	yes	no change	down		GO:0003677(DNA binding),GO:0008270(zinc ion binding),GO:0006355(regulation of transcription, DNA-dependent)	NA			cycling DOF factor 2
Solyc06g005130.2	Dof	chr06:157307-159136	0.0241307	0.496067	0.195391	slightly change	slightly change			GO:0003677(DNA binding),GO:0008270(zinc ion binding),GO:0006355(regulation of transcription, DNA-dependent)	NA			Dof-type zinc finger DNA-binding family protein
Solyc06g062520.1	Dof	chr06:35829287-35829866	0.426822	0.757423	1.14294	slightly change	slightly change			GO:0003677(DNA binding),GO:0008270(zinc ion binding),GO:0006355(regulation of transcription, DNA-dependent)	NA			DOF zinc finger protein 1
Solyc06g069760.2	Dof	chr06:39832925-39835533	30.2827	37.2471	49.288	slightly change	slightly change			GO:0003677(DNA binding),GO:0008270(zinc ion binding),GO:0006355(regulation of transcription, DNA-dependent)	NA			cycling DOF factor 2
Solyc06g071480.2	Dof	chr06:40383823-40385828	0.37294	0.63463	0.134551	slightly change	slightly change			GO:0003677(DNA binding),GO:0008270(zinc ion binding),GO:0006355(regulation of transcription, DNA-dependent)	NA			Dof-type zinc finger DNA-binding family protein
Solyc06g075370.2	Dof	chr06:43174876-43176928	3.37947	1.74288	4.81279	slightly change	slightly change			GO:0003677(DNA binding),GO:0008270(zinc ion binding),GO:0006355(regulation of transcription, DNA-dependent)	NA			TARGET OF MONOPTEROS 6
Solyc06g076030.2	Dof	chr06:43590012-43591677	1.74085	1.63038	2.11592	no change	slightly change			GO:0003677(DNA binding),GO:0008270(zinc ion binding),GO:0006355(regulation of transcription, DNA-dependent)	NA			OBF-binding protein 3
Solyc08g008500.2	Dof	chr08:2894916-2896109	0.714188	0.665077	0.398607	no change	slightly change			GO:0003677(DNA binding),GO:0008270(zinc ion binding),GO:0006355(regulation of transcription, DNA-dependent)	NA			Dof-type zinc finger DNA-binding family protein
Solyc08g082910.1	Dof	chr08:62732663-62734361	2.94046	2.45379	3.44644	slightly change	slightly change			GO:0003677(DNA binding),GO:0008270(zinc ion binding),GO:0006355(regulation of transcription, DNA-dependent)	NA			Dof-type zinc finger DNA-binding family protein
Solyc09g010680.2	Dof	chr09:3999003-4000745	5.00574	3.13197	5.75093	slightly change	no change			GO:0003677(DNA binding),GO:0008270(zinc ion binding),GO:0006355(regulation of transcription, DNA-dependent),GO:0005634(nucleus)	NA			Dof-type zinc finger DNA-binding family protein
Solyc10g009360.2	Dof	chr10:3424645-3426235	0	0.261391	0.149521	no change	no change			GO:0003677(DNA binding),GO:0008270(zinc ion binding),GO:0006355(regulation of transcription, DNA-dependent)	NA			Dof-type zinc finger DNA-binding family protein
Solyc10g086440.1	Dof	chr10:64586877-64588156	2.34781	1.78233	3.89916	slightly change	slightly change			GO:0003677(DNA binding),GO:0008270(zinc ion binding),GO:0006355(regulation of transcription, DNA-dependent)	NA			DNA binding with one finger 2.4
Solyc11g010940.1	Dof	chr11:3987714-3989810	0.682645	0.568106	3.63105	slightly change	slightly change			GO:0003677(DNA binding),GO:0008270(zinc ion binding),GO:0006355(regulation of transcription, DNA-dependent)	NA			Dof-type zinc finger DNA-binding family protein
Solyc11g066050.1	Dof	chr11:48809222-48810871	3.22304	1.7993	4.56561	slightly change	slightly change			GO:0003677(DNA binding),GO:0008270(zinc ion binding),GO:0006355(regulation of transcription, DNA-dependent)	NA			OBF-binding protein 3
Solyc11g072500.1	Dof	chr11:52781090-52782728	2.35969	4.9109	2.82222	slightly change	slightly change			GO:0003677(DNA binding),GO:0008270(zinc ion binding),GO:0006355(regulation of transcription, DNA-dependent)	NA			TARGET OF MONOPTEROS 6
Solyc01g007760.2	E2F/DP	chr01:1915768-1921625	24.0881	28.3481	19.2863	no change	slightly change			GO:0003700(sequence-specific DNA binding transcription factor activity),GO:0006355(regulation of transcription, DNA-dependent),GO:0005667(transcription factor complex)	NA		KOG2577	E2F transcription factor 3
Solyc02g087310.2	E2F/DP	chr02:44330290-44335124	6.28664	7.95198	8.33054	slightly change	slightly change			GO:0003700(sequence-specific DNA binding transcription factor activity),GO:0006355(regulation of transcription, DNA-dependent),GO:0005667(transcription factor complex)	NA		KOG2578	DP-E2F-like protein 3
Solyc03g113760.2	E2F/DP	chr03:57871802-57874897	0.0209364	0	0.110088	no change	slightly change			GO:0003700(sequence-specific DNA binding transcription factor activity),GO:0006355(regulation of transcription, DNA-dependent),GO:0005667(transcription factor complex)	NA		KOG2578	DP-E2F-like 1
Solyc04g081350.2	E2F/DP	chr04:62955410-62961996	1.9446	0.889221	0.943535	slightly change	slightly change			GO:0003700(sequence-specific DNA binding transcription factor activity),GO:0006355(regulation of transcription, DNA-dependent),GO:0005667(transcription factor complex)	NA		KOG2577	winged-helix DNA-binding transcription factor family protein
Solyc06g074010.2	E2F/DP	chr06:42139926-42151673	2.23355	1.00292	2.54045	slightly change	slightly change			GO:0003700(sequence-specific DNA binding transcription factor activity),GO:0006355(regulation of transcription, DNA-dependent),GO:0005667(transcription factor complex)	NA		KOG2577	E2F transcription factor 1
Solyc09g010670.2	E2F/DP	chr09:3990312-3995331	0	0.0322843	0.15129	no change	no change			GO:0003700(sequence-specific DNA binding transcription factor activity),GO:0006355(regulation of transcription, DNA-dependent),GO:0005667(transcription factor complex)	NA			Transcription factor DP
Solyc10g078430.1	E2F/DP	chr10:59571291-59580144	12.3313	26.5014	9.84749	yes	slightly change	up		GO:0003700(sequence-specific DNA binding transcription factor activity),GO:0006355(regulation of transcription, DNA-dependent),GO:0005667(transcription factor complex)	NA		KOG2829	Transcription factor DP
Solyc11g068800.1	E2F/DP	chr11:50503612-50509006	3.17742	2.08227	3.86717	slightly change	slightly change			GO:0003700(sequence-specific DNA binding transcription factor activity),GO:0006355(regulation of transcription, DNA-dependent),GO:0005667(transcription factor complex)	NA		KOG2577	E2F transcription factor 1
Solyc01g006650.1	EIL	chr01:1246049-1255565	0.467398	0.232846	0.426278	slightly change	no change			GO:0005634(nucleus),GO:0030528(transcription regulator activity)	NA			ETHYLENE-INSENSITIVE3-like 3
Solyc01g009170.2	EIL	chr01:3203600-3208594	62.2946	54.2758	66.0839	no change	no change			GO:0005634(nucleus),GO:0030528(transcription regulator activity)	NA	K14514		Ethylene insensitive 3 family protein
Solyc01g014480.2	EIL	chr01:13958801-13962308	12.0517	14.4415	12.7225	no change	no change			GO:0005634(nucleus),GO:0030528(transcription regulator activity)	NA			ETHYLENE-INSENSITIVE3-like 3
Solyc01g096810.2	EIL	chr01:79563680-79566235	130.294	168.991	123.192	slightly change	no change			GO:0005634(nucleus),GO:0030528(transcription regulator activity)	NA			Ethylene insensitive 3 family protein
Solyc03g096630.1	EIL	chr03:52293810-52295115	0	0	0.013542	no change	no change			GO:0005634(nucleus),GO:0030528(transcription regulator activity)	NA			Ethylene insensitive 3 family protein
Solyc04g054840.1	EIL	chr04:52449277-52450789	0.179148	0.0803195	0.382023	slightly change	slightly change			GO:0005634(nucleus),GO:0030528(transcription regulator activity)	NA			Ethylene insensitive 3 family protein
Solyc06g073720.1	EIL	chr06:41868480-41871427	91.5246	110.438	100.471	slightly change	no change			GO:0005634(nucleus),GO:0030528(transcription regulator activity)	NA	K14514		Ethylene insensitive 3 family protein
Solyc06g073730.1	EIL	chr06:41879074-41882195	65.3411	79.4576	55.5737	slightly change	slightly change			GO:0005634(nucleus),GO:0030528(transcription regulator activity)	NA	K14514		Ethylene insensitive 3 family protein
Solyc01g008890.2	ERF	chr01:2909925-2917725	8.41862	9.39286	10.3012	no change	no change			GO:0003700(sequence-specific DNA binding transcription factor activity),GO:0006355(regulation of transcription, DNA-dependent)	NA			cytokinin response factor 4
Solyc01g009440.1	ERF	chr01:3662861-3663494	0.127246	0.23043	0.433979	slightly change	slightly change			GO:0003700(sequence-specific DNA binding transcription factor activity),GO:0006355(regulation of transcription, DNA-dependent)	NA			C-repeat-binding factor 4
Solyc01g014720.1	ERF	chr01:14595808-14596333	0	0	0.162892	no change	no change			GO:0003700(sequence-specific DNA binding transcription factor activity),GO:0006355(regulation of transcription, DNA-dependent)	NA			cytokinin response factor 4
Solyc01g065980.2	ERF	chr01:65175045-65177501	715.46	790.224	598.074	no change	slightly change			GO:0003700(sequence-specific DNA binding transcription factor activity),GO:0006355(regulation of transcription, DNA-dependent)	NA	K09286		ethylene-responsive element binding protein
Solyc01g090370.1	ERF	chr01:75831428-75832094	0.117553	0	0	no change	no change			GO:0003700(sequence-specific DNA binding transcription factor activity),GO:0006355(regulation of transcription, DNA-dependent)	NA			ethylene-responsive element binding factor 13
Solyc01g090560.2	ERF	chr01:75989193-75990408	0.0715557	0	0.0310332	no change	slightly change			GO:0003700(sequence-specific DNA binding transcription factor activity),GO:0006355(regulation of transcription, DNA-dependent)	NA			Integrase-type DNA-binding superfamily protein
Solyc01g095500.2	ERF	chr01:78502747-78503807	0.774215	0	0.615334	no change	slightly change			GO:0003700(sequence-specific DNA binding transcription factor activity),GO:0006355(regulation of transcription, DNA-dependent)	NA			cytokinin response factor 4
Solyc01g108240.2	ERF	chr01:87368286-87369574	0.100099	0	0.579458	no change	slightly change			GO:0003700(sequence-specific DNA binding transcription factor activity),GO:0006355(regulation of transcription, DNA-dependent)	NA			redox responsive transcription factor 1
Solyc02g077360.1	ERF	chr02:36895266-36896043	0.0467884	0.0366636	0	slightly change	no change			GO:0003700(sequence-specific DNA binding transcription factor activity),GO:0006355(regulation of transcription, DNA-dependent)	NA			Integrase-type DNA-binding superfamily protein
Solyc02g077370.1	ERF	chr02:36900999-36901485	2.23898	1.42713	3.061	slightly change	slightly change			GO:0003700(sequence-specific DNA binding transcription factor activity),GO:0006355(regulation of transcription, DNA-dependent)	NA			ethylene response factor 1
Solyc02g077840.1	ERF	chr02:37265509-37265974	1.98128	0.168514	3.16098	slightly change	slightly change			GO:0003700(sequence-specific DNA binding transcription factor activity),GO:0006355(regulation of transcription, DNA-dependent)	NA			ERF domain protein 12
Solyc02g088310.1	ERF	chr02:45026637-45028681	0.594031	0.299067	1.44775	slightly change	slightly change			NA	NA			related to AP2 11
Solyc02g090770.1	ERF	chr02:46858588-46859200	0	0	0.219259	no change	no change			GO:0003700(sequence-specific DNA binding transcription factor activity),GO:0006355(regulation of transcription, DNA-dependent)	NA	K09286		Integrase-type DNA-binding superfamily protein
Solyc02g090790.1	ERF	chr02:46871203-46871887	0.507886	0.0956336	0.28578	slightly change	slightly change			GO:0003700(sequence-specific DNA binding transcription factor activity),GO:0006355(regulation of transcription, DNA-dependent)	NA			Integrase-type DNA-binding superfamily protein
Solyc02g093130.1	ERF	chr02:48630642-48632598	12.2691	6.58171	14.2193	slightly change	no change			GO:0003700(sequence-specific DNA binding transcription factor activity),GO:0006355(regulation of transcription, DNA-dependent)	NA			DREB and EAR motif protein 3
Solyc03g006320.1	ERF	chr03:924277-925202	7.81848	4.32558	20.0244	slightly change	yes		up	GO:0003700(sequence-specific DNA binding transcription factor activity),GO:0006355(regulation of transcription, DNA-dependent)	NA			ethylene responsive element binding factor 4
Solyc03g007460.1	ERF	chr03:2014934-2016511	0.260883	1.06411	0.978728	slightly change	slightly change			GO:0003700(sequence-specific DNA binding transcription factor activity),GO:0006355(regulation of transcription, DNA-dependent)	NA			cytokinin response factor 4
Solyc03g026270.1	ERF	chr03:8091697-8092315	0.638853	0.554705	1.06088	no change	slightly change			GO:0003700(sequence-specific DNA binding transcription factor activity),GO:0006355(regulation of transcription, DNA-dependent)	NA	K09286		C-repeat/DRE binding factor 2
Solyc03g026280.2	ERF	chr03:8094815-8095712	1.11977	1.23049	2.36971	no change	slightly change			GO:0003700(sequence-specific DNA binding transcription factor activity),GO:0006355(regulation of transcription, DNA-dependent)	NA			dehydration response element B1A
Solyc03g093530.1	ERF	chr03:48350026-48351455	0.204972	0.175982	0.285194	no change	slightly change			GO:0003700(sequence-specific DNA binding transcription factor activity),GO:0006355(regulation of transcription, DNA-dependent)	NA			Integrase-type DNA-binding superfamily protein
Solyc03g093540.1	ERF	chr03:48354042-48354729	1.02347	0.388576	3.18362	slightly change	slightly change			GO:0003700(sequence-specific DNA binding transcription factor activity),GO:0006355(regulation of transcription, DNA-dependent)	NA			Integrase-type DNA-binding superfamily protein
Solyc03g093550.1	ERF	chr03:48374207-48374933	4.9733	1.70132	5.63037	slightly change	no change			GO:0003700(sequence-specific DNA binding transcription factor activity),GO:0006355(regulation of transcription, DNA-dependent)	NA			Integrase-type DNA-binding superfamily protein
Solyc03g093560.1	ERF	chr03:48392055-48392790	29.1186	33.9823	28.3564	no change	no change			GO:0003700(sequence-specific DNA binding transcription factor activity),GO:0006355(regulation of transcription, DNA-dependent)	NA			Integrase-type DNA-binding superfamily protein
Solyc03g093610.1	ERF	chr03:48476778-48477507	1.19397	0.791057	1.37509	slightly change	no change			GO:0003700(sequence-specific DNA binding transcription factor activity),GO:0006355(regulation of transcription, DNA-dependent)	NA	K09286		ethylene responsive element binding factor 1
Solyc03g114440.1	ERF	chr03:58497409-58497949	0.530558	0.281583	1.73248	slightly change	slightly change			GO:0003700(sequence-specific DNA binding transcription factor activity),GO:0006355(regulation of transcription, DNA-dependent)	NA			related to AP2 11
Solyc03g117130.2	ERF	chr03:60430762-60431498	0	0.219051	0.613437	no change	no change			GO:0003700(sequence-specific DNA binding transcription factor activity),GO:0006355(regulation of transcription, DNA-dependent)	NA			Integrase-type DNA-binding superfamily protein
Solyc03g117230.1	ERF	chr03:60480762-60481521	0.997184	0.255793	1.82472	slightly change	slightly change			GO:0003700(sequence-specific DNA binding transcription factor activity),GO:0006355(regulation of transcription, DNA-dependent)	NA			Integrase-type DNA-binding superfamily protein
Solyc03g118190.2	ERF	chr03:61185181-61188006	9.30508	11.9563	4.71611	slightly change	slightly change			GO:0003700(sequence-specific DNA binding transcription factor activity),GO:0006355(regulation of transcription, DNA-dependent)	NA			Integrase-type DNA-binding superfamily protein
Solyc03g119580.1	ERF	chr03:62189707-62192159	3.57708	3.03568	3.20476	slightly change	no change			GO:0003700(sequence-specific DNA binding transcription factor activity),GO:0006355(regulation of transcription, DNA-dependent)	NA			Integrase-type DNA-binding superfamily protein
Solyc03g120840.1	ERF	chr03:63144159-63144909	2.60471	2.18715	2.38166	slightly change	no change			GO:0003700(sequence-specific DNA binding transcription factor activity),GO:0006355(regulation of transcription, DNA-dependent)	NA			Integrase-type DNA-binding superfamily protein
Solyc03g123500.2	ERF	chr03:64386160-64388613	114.594	141.123	89.6187	slightly change	slightly change			GO:0003700(sequence-specific DNA binding transcription factor activity),GO:0006355(regulation of transcription, DNA-dependent)	NA	K09286		related to AP2 12
Solyc03g124110.1	ERF	chr03:8097772-8098639	0.41131	0.695089	0.50942	slightly change	slightly change			GO:0003700(sequence-specific DNA binding transcription factor activity),GO:0006355(regulation of transcription, DNA-dependent)	NA	K09286		dehydration response element B1A
Solyc04g007180.1	ERF	chr04:873690-875891	1.57639	0.817072	4.07186	slightly change	slightly change			GO:0003700(sequence-specific DNA binding transcription factor activity),GO:0006355(regulation of transcription, DNA-dependent)	NA			Integrase-type DNA-binding superfamily protein
Solyc04g009450.1	ERF	chr04:2859672-2861875	1.31808	5.34113	2.17899	yes	slightly change	up		GO:0003700(sequence-specific DNA binding transcription factor activity),GO:0006355(regulation of transcription, DNA-dependent)	NA			Integrase-type DNA-binding superfamily protein
Solyc04g014530.1	ERF	chr04:4802149-4802851	1.63713	0.0919472	2.91006	slightly change	slightly change			GO:0003700(sequence-specific DNA binding transcription factor activity),GO:0006355(regulation of transcription, DNA-dependent)	NA			ethylene response factor 1
Solyc04g050750.1	ERF	chr04:47337686-47338172	4.22338	6.66879	23.4579	slightly change	yes		up	GO:0003700(sequence-specific DNA binding transcription factor activity),GO:0006355(regulation of transcription, DNA-dependent)	NA			Integrase-type DNA-binding superfamily protein
Solyc04g051360.2	ERF	chr04:49576578-49578019	0.224567	0.223638	0.341456	no change	slightly change			GO:0003700(sequence-specific DNA binding transcription factor activity),GO:0006355(regulation of transcription, DNA-dependent)	NA			Integrase-type DNA-binding superfamily protein
Solyc04g054910.2	ERF	chr04:52554443-52556186	114.412	41.1999	160.521	yes	slightly change	down		GO:0003700(sequence-specific DNA binding transcription factor activity),GO:0006355(regulation of transcription, DNA-dependent)	NA			Integrase-type DNA-binding superfamily protein
Solyc04g071770.2	ERF	chr04:56338948-56340665	89.5613	65.2686	100.715	slightly change	no change			GO:0003700(sequence-specific DNA binding transcription factor activity),GO:0006355(regulation of transcription, DNA-dependent)	NA			Integrase-type DNA-binding superfamily protein
Solyc04g072900.1	ERF	chr04:57460585-57462252	27.0677	12.0412	33.5062	yes	slightly change	down		GO:0003700(sequence-specific DNA binding transcription factor activity),GO:0006355(regulation of transcription, DNA-dependent)	NA	K09286		related to AP2 4
Solyc04g078640.1	ERF	chr04:60925633-60926080	243.778	258.902	284.632	no change	no change			GO:0003700(sequence-specific DNA binding transcription factor activity),GO:0006355(regulation of transcription, DNA-dependent)	NA			DREB and EAR motif protein 2
Solyc04g080910.1	ERF	chr04:62552993-62553740	10.0522	5.51069	35.9641	slightly change	yes		up	GO:0003700(sequence-specific DNA binding transcription factor activity),GO:0006355(regulation of transcription, DNA-dependent)	NA			Integrase-type DNA-binding superfamily protein
Solyc05g009250.1	ERF	chr05:3385733-3387939	3.83101	2.93259	3.8485	slightly change	slightly change			GO:0003700(sequence-specific DNA binding transcription factor activity),GO:0006355(regulation of transcription, DNA-dependent)	NA			Integrase-type DNA-binding superfamily protein
Solyc05g009450.1,Solyc05g009460.2	ERF	chr05:3621075-3623417	9.32276	10.6956	14.3139	no change	slightly change			NA	NA			Integrase-type DNA-binding superfamily protein
Solyc05g013540.1	ERF	chr05:6814091-6815252	0	0	0.128008	no change	no change			GO:0003700(sequence-specific DNA binding transcription factor activity),GO:0006355(regulation of transcription, DNA-dependent)	NA			DORNROSCHEN-like
Solyc05g024230.1	ERF	chr05:30890644-30891860	57.3681	56.1622	142.914	no change	slightly change			NA	NA			cytokinin response factor 2
Solyc05g050830.1	ERF	chr05:60197368-60198130	0.440641	0	2.10298	no change	slightly change			GO:0003700(sequence-specific DNA binding transcription factor activity),GO:0006355(regulation of transcription, DNA-dependent)	NA			Integrase-type DNA-binding superfamily protein
Solyc05g051200.1	ERF	chr05:60588306-60588981	12.2022	21.2178	10.5692	slightly change	no change			GO:0003700(sequence-specific DNA binding transcription factor activity),GO:0006355(regulation of transcription, DNA-dependent)	NA			ethylene response factor 1
Solyc05g051310.1	ERF	chr05:60746075-60746615	0.973312	0.348043	0.166546	slightly change	slightly change			NA	NA			ethylene response factor 104
Solyc05g052030.1	ERF	chr05:61516678-61517284	13.7323	5.24556	14.0941	yes	no change	down		GO:0003700(sequence-specific DNA binding transcription factor activity),GO:0006355(regulation of transcription, DNA-dependent)	NA			Integrase-type DNA-binding superfamily protein
Solyc05g052040.1	ERF	chr05:61529806-61531344	23.0845	21.6396	34.4319	no change	slightly change			GO:0003700(sequence-specific DNA binding transcription factor activity),GO:0006355(regulation of transcription, DNA-dependent)	NA	K09286		Integrase-type DNA-binding superfamily protein
Solyc05g052050.1	ERF	chr05:61543528-61544233	66.9203	130.511	49.2695	slightly change	slightly change			GO:0003700(sequence-specific DNA binding transcription factor activity),GO:0006355(regulation of transcription, DNA-dependent)	NA	K14517		ethylene responsive element binding factor 1
Solyc05g052410.1	ERF	chr05:61780781-61783519	0.515659	2.65027	0.27072	slightly change	slightly change			GO:0003700(sequence-specific DNA binding transcription factor activity),GO:0006355(regulation of transcription, DNA-dependent)	NA	K09286		Integrase-type DNA-binding superfamily protein
Solyc06g033850.2	ERF	chr06:19972436-19975354	57.9341	5.83489	53.6447	yes	no change	down		NA	NA			Integrase-type DNA-binding superfamily protein
Solyc06g035700.1	ERF	chr06:21428093-21428630	0.0836994	0	0.194411	no change	slightly change			GO:0003700(sequence-specific DNA binding transcription factor activity),GO:0006355(regulation of transcription, DNA-dependent)	NA			Integrase-type DNA-binding superfamily protein
Solyc06g050520.1	ERF	chr06:29702579-29704227	2.53412	2.37167	3.67988	no change	slightly change			GO:0003700(sequence-specific DNA binding transcription factor activity),GO:0006355(regulation of transcription, DNA-dependent)	NA			Integrase-type DNA-binding superfamily protein
Solyc06g051840.1	ERF	chr06:32043470-32044523	0.243136	0.0236456	0.170511	slightly change	slightly change			GO:0003700(sequence-specific DNA binding transcription factor activity),GO:0006355(regulation of transcription, DNA-dependent)	NA			cytokinin response factor 4
Solyc06g053240.2	ERF	chr06:32451212-32457317	1.88368	0	0	no change	no change			GO:0003700(sequence-specific DNA binding transcription factor activity),GO:0006355(regulation of transcription, DNA-dependent)	NA			Integrase-type DNA-binding superfamily protein
Solyc06g054630.1	ERF	chr06:33847022-33847736	0	0	0.0911218	no change	no change			GO:0003700(sequence-specific DNA binding transcription factor activity),GO:0006355(regulation of transcription, DNA-dependent)	NA			Integrase-type DNA-binding superfamily protein
Solyc06g063070.2	ERF	chr06:36207060-36209812	1458.46	1249.11	1353.44	no change	no change			GO:0003700(sequence-specific DNA binding transcription factor activity),GO:0006355(regulation of transcription, DNA-dependent)	NA	K09286		related to AP2 12
Solyc06g065820.2	ERF	chr06:37639580-37641049	0.524145	0	1.17354	no change	slightly change			GO:0003700(sequence-specific DNA binding transcription factor activity),GO:0006355(regulation of transcription, DNA-dependent)	NA			Integrase-type DNA-binding superfamily protein
Solyc06g066540.1	ERF	chr06:38187499-38188078	1.07391	0.370515	0.827118	slightly change	slightly change			GO:0003700(sequence-specific DNA binding transcription factor activity),GO:0006355(regulation of transcription, DNA-dependent)	NA	K09286		Integrase-type DNA-binding superfamily protein
Solyc06g068360.2	ERF	chr06:38738368-38739279	0	0	0.14651	no change	no change			GO:0003700(sequence-specific DNA binding transcription factor activity),GO:0006355(regulation of transcription, DNA-dependent)	NA			Integrase-type DNA-binding superfamily protein
Solyc06g068830.1	ERF	chr06:39042341-39043537	0.131274	0	0.0690724	no change	slightly change			GO:0003700(sequence-specific DNA binding transcription factor activity),GO:0006355(regulation of transcription, DNA-dependent)	NA			Integrase-type DNA-binding superfamily protein
Solyc06g082590.1	ERF	chr06:44653396-44654710	2.68992	0.579088	3.42458	slightly change	no change			GO:0003700(sequence-specific DNA binding transcription factor activity),GO:0006355(regulation of transcription, DNA-dependent)	NA			cytokinin response factor 4
Solyc07g042230.1	ERF	chr07:52615427-52615931	4.03698	8.37144	26.7941	slightly change	yes		up	GO:0003700(sequence-specific DNA binding transcription factor activity),GO:0006355(regulation of transcription, DNA-dependent)	NA			Integrase-type DNA-binding superfamily protein
Solyc07g049490.1	ERF	chr07:57087786-57093340	41.6556	44.7808	33.3655	no change	slightly change			GO:0003700(sequence-specific DNA binding transcription factor activity),GO:0006355(regulation of transcription, DNA-dependent)	NA			ethylene responsive element binding factor 4
Solyc07g053740.1	ERF	chr07:59491418-59492096	58.3628	53.6135	77.5468	no change	slightly change			GO:0003700(sequence-specific DNA binding transcription factor activity),GO:0006355(regulation of transcription, DNA-dependent)	NA			ethylene responsive element binding factor 4
Solyc07g054220.1	ERF	chr07:59897083-59899003	1.35418	0.555301	1.72727	slightly change	slightly change			GO:0003700(sequence-specific DNA binding transcription factor activity),GO:0006355(regulation of transcription, DNA-dependent)	NA	K09286		Integrase-type DNA-binding superfamily protein
Solyc07g064890.1	ERF	chr07:64094224-64095786	196.61	177.715	163.695	no change	slightly change			GO:0003700(sequence-specific DNA binding transcription factor activity),GO:0006355(regulation of transcription, DNA-dependent)	NA			ethylene responsive element binding factor 3
Solyc08g007230.1	ERF	chr08:1811000-1811600	0.6728	0	0.0319463	no change	slightly change			GO:0003700(sequence-specific DNA binding transcription factor activity),GO:0006355(regulation of transcription, DNA-dependent)	NA			ethylene responsive element binding factor 2
Solyc08g007820.1	ERF	chr08:2325686-2327535	1.47646	2.01442	0.588201	slightly change	slightly change			GO:0003700(sequence-specific DNA binding transcription factor activity),GO:0006355(regulation of transcription, DNA-dependent)	NA			C-repeat-binding factor 4
Solyc08g078170.1	ERF	chr08:59163030-59163744	0	0.356346	0	no change	no change			GO:0003700(sequence-specific DNA binding transcription factor activity),GO:0006355(regulation of transcription, DNA-dependent)	NA			ethylene responsive element binding factor 1
Solyc08g078180.1	ERF	chr08:59176653-59177358	0.0995178	0.227439	0.189575	slightly change	slightly change			GO:0003700(sequence-specific DNA binding transcription factor activity),GO:0006355(regulation of transcription, DNA-dependent)	NA			ethylene responsive element binding factor 2
Solyc08g078190.1	ERF	chr08:59192454-59193423	2.76658	4.65517	5.58785	slightly change	slightly change			GO:0003700(sequence-specific DNA binding transcription factor activity),GO:0006355(regulation of transcription, DNA-dependent)	NA	K09286		ethylene responsive element binding factor 5
Solyc08g081650.1	ERF	chr08:61803220-61805947	0.457456	0.178603	0.761862	slightly change	slightly change			GO:0003700(sequence-specific DNA binding transcription factor activity),GO:0006355(regulation of transcription, DNA-dependent)	NA			Integrase-type DNA-binding superfamily protein
Solyc08g081670.1	ERF	chr08:61808114-61810844	8.89941	7.30766	8.99518	slightly change	no change			GO:0003700(sequence-specific DNA binding transcription factor activity),GO:0006355(regulation of transcription, DNA-dependent)	NA			Integrase-type DNA-binding superfamily protein
Solyc08g081960.1	ERF	chr08:62045737-62046757	0	0.0784272	0.355601	no change	no change			GO:0003700(sequence-specific DNA binding transcription factor activity),GO:0006355(regulation of transcription, DNA-dependent)	NA			cytokinin response factor 2
Solyc08g082210.2	ERF	chr08:62221338-62222646	93.6692	101.85	67.4531	no change	slightly change			GO:0003700(sequence-specific DNA binding transcription factor activity),GO:0006355(regulation of transcription, DNA-dependent)	NA			Integrase-type DNA-binding superfamily protein
Solyc09g059510.2	ERF	chr09:50196311-50202183	12.2741	10.6843	9.26288	no change	slightly change			GO:0003700(sequence-specific DNA binding transcription factor activity),GO:0006355(regulation of transcription, DNA-dependent)	NA			Integrase-type DNA-binding superfamily protein
Solyc09g066360.1	ERF	chr09:60391558-60392140	1.56774	1.32014	3.13146	slightly change	slightly change			GO:0003700(sequence-specific DNA binding transcription factor activity),GO:0006355(regulation of transcription, DNA-dependent)	NA			ethylene response factor 1
Solyc09g075420.2	ERF	chr09:62625025-62626247	33.8002	11.5881	28.8477	yes	slightly change	down		GO:0003700(sequence-specific DNA binding transcription factor activity),GO:0006355(regulation of transcription, DNA-dependent)	NA			ethylene-responsive element binding protein
Solyc09g089930.1	ERF	chr09:64891311-64892034	3.00134	0.26397	1.28683	slightly change	slightly change			GO:0003700(sequence-specific DNA binding transcription factor activity),GO:0006355(regulation of transcription, DNA-dependent)	NA			ethylene response factor 1
Solyc09g091950.1	ERF	chr09:66501953-66503585	0.222613	0	0.130649	no change	slightly change			GO:0003700(sequence-specific DNA binding transcription factor activity),GO:0006355(regulation of transcription, DNA-dependent)	NA			Integrase-type DNA-binding superfamily protein
Solyc10g006130.1	ERF	chr10:863248-864705	15.1139	17.4057	16.1216	no change	no change			GO:0003700(sequence-specific DNA binding transcription factor activity),GO:0006355(regulation of transcription, DNA-dependent)	NA	K09286		ethylene responsive element binding factor 3
Solyc10g009110.1	ERF	chr10:3130027-3130696	23.426	10.5287	32.5435	yes	slightly change	down		GO:0003700(sequence-specific DNA binding transcription factor activity),GO:0006355(regulation of transcription, DNA-dependent)	NA	K09286		ethylene responsive element binding factor 4
Solyc10g050970.1	ERF	chr10:46749336-46750008	0	0.04913	0.515251	no change	no change			GO:0003700(sequence-specific DNA binding transcription factor activity),GO:0006355(regulation of transcription, DNA-dependent)	NA			redox responsive transcription factor 1
Solyc10g076370.1	ERF	chr10:58660797-58662015	0.103381	0.104491	0.443477	no change	slightly change			GO:0003700(sequence-specific DNA binding transcription factor activity),GO:0006355(regulation of transcription, DNA-dependent)	NA			Integrase-type DNA-binding superfamily protein
Solyc10g076380.1	ERF	chr10:58669328-58670346	0.034446	0	0	no change	no change			GO:0003700(sequence-specific DNA binding transcription factor activity),GO:0006355(regulation of transcription, DNA-dependent)	NA			Integrase-type DNA-binding superfamily protein
Solyc10g078610.1	ERF	chr10:59698867-59699743	0.471418	2.09371	0.453883	slightly change	no change			GO:0003700(sequence-specific DNA binding transcription factor activity),GO:0006355(regulation of transcription, DNA-dependent)	NA			related to AP2 11
Solyc10g080310.1	ERF	chr10:60931730-60936870	0.777847	1.3052	0.669602	slightly change	no change			GO:0003700(sequence-specific DNA binding transcription factor activity),GO:0006355(regulation of transcription, DNA-dependent)	NA			Integrase-type DNA-binding superfamily protein
Solyc11g011740.1	ERF	chr11:4715456-4715987	0.394214	0.300097	0	slightly change	no change			GO:0003700(sequence-specific DNA binding transcription factor activity),GO:0006355(regulation of transcription, DNA-dependent)	NA			ethylene response factor 1
Solyc11g012980.1	ERF	chr11:5825004-5825664	0.536389	0.780565	2.37343	slightly change	yes		up	GO:0003700(sequence-specific DNA binding transcription factor activity),GO:0006355(regulation of transcription, DNA-dependent)	NA			Integrase-type DNA-binding superfamily protein
Solyc11g042560.1	ERF	chr11:32341601-32342123	0.0649764	0	0	no change	no change			GO:0003700(sequence-specific DNA binding transcription factor activity),GO:0006355(regulation of transcription, DNA-dependent)	NA			Integrase-type DNA-binding superfamily protein
Solyc12g005960.1	ERF	chr12:588933-592129	15.758	19.6371	14.9688	slightly change	no change			GO:0003700(sequence-specific DNA binding transcription factor activity),GO:0006355(regulation of transcription, DNA-dependent)	NA	K09286		ethylene responsive element binding factor 4
Solyc12g008350.1	ERF	chr12:1759909-1760809	2.48627	3.34254	8.03852	slightly change	yes		up	GO:0003700(sequence-specific DNA binding transcription factor activity),GO:0006355(regulation of transcription, DNA-dependent)	NA			Integrase-type DNA-binding superfamily protein
Solyc12g009240.1	ERF	chr12:2519863-2520610	2.29245	2.15327	5.8727	no change	yes		up	GO:0003700(sequence-specific DNA binding transcription factor activity),GO:0006355(regulation of transcription, DNA-dependent)	NA			Integrase-type DNA-binding superfamily protein
Solyc12g038450.1	ERF	chr12:35685366-35685648	0	0.447289	0	no change	no change			GO:0003700(sequence-specific DNA binding transcription factor activity),GO:0006355(regulation of transcription, DNA-dependent)	NA			ethylene responsive element binding factor 4
Solyc12g042210.1	ERF	chr12:42707004-42708328	0	0	0.0241985	no change	no change			GO:0003700(sequence-specific DNA binding transcription factor activity),GO:0006355(regulation of transcription, DNA-dependent)	NA			Integrase-type DNA-binding superfamily protein
Solyc12g049560.1	ERF	chr12:46647384-46650161	30.0067	35.6868	29.0766	no change	no change			GO:0003700(sequence-specific DNA binding transcription factor activity),GO:0006355(regulation of transcription, DNA-dependent)	NA			related to AP2 12
Solyc12g056590.1	ERF	chr12:47906326-47908777	42.0179	49.5725	29.3864	no change	slightly change			GO:0003700(sequence-specific DNA binding transcription factor activity),GO:0006355(regulation of transcription, DNA-dependent)	NA			Integrase-type DNA-binding superfamily protein
Solyc12g056980.1	ERF	chr12:48419084-48420098	1.64661	0.941853	2.11712	slightly change	slightly change			GO:0003700(sequence-specific DNA binding transcription factor activity),GO:0006355(regulation of transcription, DNA-dependent)	NA			related to AP2 4
Solyc01g096850.2	FAR1	chr01:79604515-79612597	3.30999	3.60879	2.06857	no change	slightly change			GO:0008270(zinc ion binding)	NA			FAR1-related sequence 3
Solyc01g103180.2	FAR1	chr01:83608108-83613809	5.40305	5.67609	5.83901	no change	no change			GO:0008270(zinc ion binding)	NA			FAR1-related sequence 11
Solyc01g108980.1	FAR1	chr01:87825682-87863121	4.37191	2.78536	4.43646	slightly change	no change			NA	NA			FRS (FAR1 Related Sequences) transcription factor family
Solyc01g112320.2	FAR1	chr01:90169311-90174218	18.8426	23.6923	19.0129	slightly change	no change			GO:0008270(zinc ion binding)	NA			FAR1-related sequence 5
Solyc02g068550.1	FAR1	chr02:33074583-33082247	3.09796	3.58525	2.81202	no change	no change			GO:0008270(zinc ion binding)	NA			FRS (FAR1 Related Sequences) transcription factor family
Solyc03g083920.1	FAR1	chr03:47404039-47405401	25.9136	118.639	3.45789	yes	slightly change	up		GO:0008270(zinc ion binding)	NA			FAR1-related sequence 5
Solyc03g117520.1,Solyc03g117530.1	FAR1	chr03:60710384-60715555	19.6361	14.441	17.9049	slightly change	no change			NA	NA			FAR1-related sequence 6
Solyc03g121630.2	FAR1	chr03:63770514-63783644	8.54704	9.92123	10.3707	no change	slightly change			GO:0008270(zinc ion binding)	NA			FAR1-related sequence 4
Solyc06g065940.2	FAR1	chr06:37721325-37723464	4.73849	5.21384	2.77342	no change	slightly change			NA	NA			FAR1-related sequence 6
Solyc06g068200.1	FAR1	chr06:38641510-38643830	0.206079	0.11475	0.135231	slightly change	slightly change			NA	NA			FAR1-related sequence 6
Solyc06g068210.1	FAR1	chr06:38645874-38649905	6.92523	6.37024	7.01844	no change	no change			GO:0008270(zinc ion binding)	NA			FAR1-related sequence 8
Solyc06g073200.2	FAR1	chr06:41494769-41499431	9.06576	7.25654	8.35859	slightly change	no change			NA	NA			Far-red impaired responsive (FAR1) family protein
Solyc06g073210.2	FAR1	chr06:41500407-41504183	2.5102	1.03393	2.94205	slightly change	no change			NA	NA			Far-red impaired responsive (FAR1) family protein
Solyc06g073670.2	FAR1	chr06:41841378-41847947	21.4134	19.6724	23.8022	no change	no change			GO:0008270(zinc ion binding)	NA			FAR1-related sequence 3
Solyc07g043260.2	FAR1	chr07:54245228-54248942	6.7085	5.01722	7.6727	slightly change	no change			GO:0003677(DNA binding),GO:0004803(transposase activity),GO:0006313(transposition, DNA-mediated),GO:0008270(zinc ion binding)	NA			FAR1-related sequence 2
Solyc07g043270.2	FAR1	chr07:54254724-54265435	44.7933	50.1651	37.9287	no change	slightly change			GO:0003677(DNA binding),GO:0004803(transposase activity),GO:0006313(transposition, DNA-mediated),GO:0008270(zinc ion binding)	NA			far-red elongated hypocotyls 3
Solyc07g045520.2	FAR1	chr07:55960755-55963655	4.00168	5.53416	3.26606	slightly change	slightly change			GO:0008270(zinc ion binding)	NA			FAR1-related sequence 10
Solyc07g064430.1	FAR1	chr07:63819340-63820585	0	0	0.0170722	no change	no change			GO:0008270(zinc ion binding)	NA			FAR1-related sequence 5
Solyc09g057870.2	FAR1	chr09:47148673-47162796	4.57238	3.79304	3.73729	slightly change	slightly change			NA	NA			Far-red impaired responsive (FAR1) family protein
Solyc09g057880.2	FAR1	chr09:47291330-47303302	0.282665	0.0715019	0.383986	slightly change	slightly change			NA	NA			Far-red impaired responsive (FAR1) family protein
Solyc09g075640.2	FAR1	chr09:62795268-62801100	8.38107	8.84575	8.20573	no change	no change			GO:0008270(zinc ion binding)	NA			FAR1-related sequence 11
Solyc10g084220.1	FAR1	chr10:63177478-63183245	13.5926	16.1584	12.9489	slightly change	no change			GO:0008270(zinc ion binding)	NA			FAR1-related sequence 7
Solyc11g017210.1,Solyc11g017230.1	FAR1	chr11:8030632-8038443	3.01862	3.31003	3.0329	no change	no change			NA	NA			Far-red impaired responsive (FAR1) family protein
Solyc01g108300.2	G2-like	chr01:87422104-87424802	40.4577	16.5357	48.038	yes	no change	down		GO:0003677(DNA binding)	NA			Homeodomain-like superfamily protein
Solyc02g076670.2	G2-like	chr02:36398210-36400409	0	0.12379	0	no change	no change			GO:0003677(DNA binding)	NA			myb-like HTH transcriptional regulator family protein
Solyc02g080680.1,Solyc02g080710.1,Solyc02g080720.1	G2-like	chr02:39436677-39480075	2.14705	1.07081	4.2728	slightly change	slightly change			NA	NA			Homeodomain-like superfamily protein
Solyc02g080730.1	G2-like	chr02:39436677-39480075	0	0	0.158012	no change	no change			GO:0003677(DNA binding)	NA			myb-like HTH transcriptional regulator family protein
Solyc02g080740.1	G2-like	chr02:39436677-39480075	0.211763	0	0.31548	no change	slightly change			GO:0003677(DNA binding)	NA			myb-like HTH transcriptional regulator family protein
Solyc02g090400.2	G2-like	chr02:46542530-46544827	0.996123	0.194624	0.8819	slightly change	no change			GO:0003677(DNA binding)	NA			Homeodomain-like superfamily protein
Solyc04g008480.1	G2-like	chr04:2095912-2099972	0	0.0346121	0.0237035	no change	no change			GO:0003677(DNA binding)	NA			Homeodomain-like superfamily protein
Solyc04g015290.2	G2-like	chr04:5491464-5497320	24.7942	22.7799	26.5643	no change	no change			GO:0003677(DNA binding)	NA			Homeodomain-like superfamily protein
Solyc04g050070.1	G2-like	chr04:44511669-44514848	0.19803	0	0.281501	no change	slightly change			GO:0003677(DNA binding)	NA			phosphate starvation response 1
Solyc04g079600.2	G2-like	chr04:61614215-61617588	0.0222271	0.0499855	0	slightly change	no change			GO:0003677(DNA binding)	NA			Homeodomain-like superfamily protein
Solyc05g007890.2	G2-like	chr05:2340431-2342446	0.630468	0.296132	1.22596	slightly change	slightly change			GO:0003677(DNA binding)	NA			Homeodomain-like superfamily protein
Solyc05g009720.2	G2-like	chr05:3932005-3934873	26.9603	16.4096	39.1979	slightly change	slightly change			GO:0003677(DNA binding)	NA			myb-like transcription factor family protein
Solyc05g051060.2	G2-like	chr05:60389353-60395457	16.2686	5.13694	18.4932	yes	no change	down		GO:0003677(DNA binding)	NA			Homeodomain-like superfamily protein
Solyc05g055940.2	G2-like	chr05:64519172-64525247	0.81885	0.689299	2.04532	slightly change	slightly change			GO:0003677(DNA binding)	NA			Homeodomain-like superfamily protein
Solyc06g005680.2	G2-like	chr06:748173-749366	2.94215	2.35507	1.43306	slightly change	slightly change			GO:0003677(DNA binding)	NA			Homeodomain-like superfamily protein
Solyc06g008200.2	G2-like	chr06:2079372-2088346	23.029	25.8224	18.4191	no change	slightly change			GO:0003677(DNA binding)	NA			phosphate starvation response 1
Solyc06g066180.2	G2-like	chr06:37873238-37879869	0.546463	0.192354	0.372837	slightly change	slightly change			GO:0003677(DNA binding)	NA			Homeodomain-like superfamily protein
Solyc06g066340.2	G2-like	chr06:38018336-38024302	5.63176	1.54873	6.32039	slightly change	slightly change			GO:0003677(DNA binding)	NA			Homeodomain-like superfamily protein
Solyc06g076350.2	G2-like	chr06:43828639-43831318	11.4218	12.8055	8.96132	no change	slightly change			GO:0003677(DNA binding)	NA			Homeodomain-like superfamily protein
Solyc07g053630.2	G2-like	chr07:59386216-59390311	0.0136902	0.0449128	0.187217	slightly change	slightly change			GO:0003677(DNA binding)	NA			GBF\'s pro-rich region-interacting factor 1
Solyc08g005260.1	G2-like	chr08:174640-179504	1.17296	0.756413	1.88069	slightly change	slightly change			GO:0003677(DNA binding)	NA			Homeodomain-like superfamily protein
Solyc08g076010.2	G2-like	chr08:57233048-57236893	2.6554	3.86033	3.88827	slightly change	slightly change			GO:0003677(DNA binding)	NA			Homeodomain-like superfamily protein
Solyc08g076400.2	G2-like	chr08:57582421-57586067	6.33762	5.70641	5.01032	no change	slightly change			GO:0003677(DNA binding)	NA			Homeodomain-like superfamily protein
Solyc09g005370.1	G2-like	chr09:286312-287329	2.16953	0	0	no change	no change			GO:0003677(DNA binding)	NA			myb-like HTH transcriptional regulator family protein
Solyc09g072830.2	G2-like	chr09:61018798-61028227	43.4404	51.8077	34.3319	no change	slightly change			GO:0003677(DNA binding)	NA			Homeodomain-like superfamily protein
Solyc09g091880.2	G2-like	chr09:66442581-66446588	0.0499661	0	0.286112	no change	slightly change			GO:0003677(DNA binding)	NA			Homeodomain-like superfamily protein
Solyc10g008160.2	G2-like	chr10:2291184-2295945	1.0186	2.09363	3.8357	slightly change	yes		up	NA	NA			GBF\'s pro-rich region-interacting factor 1
Solyc10g076460.1	G2-like	chr10:58766003-58767607	0	0.194152	0	no change	no change			GO:0003677(DNA binding)	NA			myb-like HTH transcriptional regulator family protein
Solyc10g078310.1	G2-like	chr10:59464178-59465814	4.47283	1.90757	5.57951	slightly change	slightly change			GO:0003677(DNA binding)	NA			Homeodomain-like superfamily protein
Solyc10g078720.1	G2-like	chr10:59772764-59775551	1.40755	0.220417	0.898323	slightly change	slightly change			GO:0003677(DNA binding)	NA			myb-like HTH transcriptional regulator family protein
Solyc10g080960.1	G2-like	chr10:61464100-61464901	0.506593	1.33967	0.0963657	slightly change	slightly change			GO:0003677(DNA binding)	NA			Homeodomain-like superfamily protein
Solyc10g083340.1	G2-like	chr10:62499911-62502205	0.424659	0.105401	0.494199	slightly change	no change			GO:0003677(DNA binding)	NA			Homeodomain-like superfamily protein
Solyc10g085620.1	G2-like	chr10:63963192-64520781	4.60583	2.87729	5.52476	slightly change	no change			GO:0003677(DNA binding)	NA			myb-related protein 1
Solyc11g011770.1	G2-like	chr11:4745967-4752493	11.0592	11.5878	9.10454	no change	no change			GO:0003677(DNA binding)	NA			Homeodomain-like superfamily protein
Solyc11g022470.1	G2-like	chr11:14015239-14021471	37.9115	42.3952	31.2312	no change	slightly change			GO:0003677(DNA binding)	NA			myb-like HTH transcriptional regulator family protein
Solyc11g067280.1	G2-like	chr11:50098221-50104282	56.1815	81.273	50.6675	slightly change	no change			GO:0003677(DNA binding)	NA			myb-like HTH transcriptional regulator family protein
Solyc12g006800.1	G2-like	chr12:1220943-1223910	8.25072	4.38164	6.78952	slightly change	no change			GO:0003677(DNA binding)	NA			Homeodomain-like superfamily protein
Solyc12g017370.1	G2-like	chr12:6620090-6622931	3.92485	2.70792	3.94928	slightly change	no change			GO:0003677(DNA binding)	NA			Homeodomain-like superfamily protein
Solyc12g098370.1	G2-like	chr12:64240179-64244682	3.42753	2.66766	4.97164	slightly change	slightly change			GO:0003677(DNA binding)	NA			Homeodomain-like superfamily protein
Solyc01g060490.2	GATA	chr01:64091163-64092076	0	0	0.336305	no change	no change			GO:0003700(sequence-specific DNA binding transcription factor activity),GO:0008270(zinc ion binding),GO:0043565(sequence-specific DNA binding),GO:0006355(regulation of transcription, DNA-dependent)	NA			GATA transcription factor 16
Solyc01g090760.2	GATA	chr01:76179807-76180978	0.22277	0.438075	1.39618	slightly change	yes		up	GO:0003700(sequence-specific DNA binding transcription factor activity),GO:0008270(zinc ion binding),GO:0043565(sequence-specific DNA binding),GO:0006355(regulation of transcription, DNA-dependent)	NA		KOG1601	GATA transcription factor 2
Solyc01g100220.2	GATA	chr01:82030137-82031017	1.24762	0.27257	2.14124	slightly change	slightly change			GO:0003700(sequence-specific DNA binding transcription factor activity),GO:0008270(zinc ion binding),GO:0043565(sequence-specific DNA binding),GO:0006355(regulation of transcription, DNA-dependent)	NA			GATA transcription factor 17
Solyc01g106030.2	GATA	chr01:85768996-85775706	39.1598	47.5386	31.7003	slightly change	slightly change			GO:0003700(sequence-specific DNA binding transcription factor activity),GO:0008270(zinc ion binding),GO:0043565(sequence-specific DNA binding),GO:0006355(regulation of transcription, DNA-dependent),GO:0005515(protein binding)	NA			ZIM-like 1
Solyc01g106040.2	GATA	chr01:85776762-85782064	0.105999	0	1.57317	yes	slightly change	down		GO:0003700(sequence-specific DNA binding transcription factor activity),GO:0008270(zinc ion binding),GO:0043565(sequence-specific DNA binding),GO:0006355(regulation of transcription, DNA-dependent),GO:0005515(protein binding)	NA			ZIM-like 1
Solyc01g110310.2	GATA	chr01:88806957-88808504	33.2707	19.6228	39.9524	slightly change	slightly change			GO:0003700(sequence-specific DNA binding transcription factor activity),GO:0008270(zinc ion binding),GO:0043565(sequence-specific DNA binding),GO:0006355(regulation of transcription, DNA-dependent)	NA		KOG1601	GATA transcription factor 5
Solyc02g062380.1	GATA	chr02:28563644-28566551	0.884724	0.782213	1.07903	no change	slightly change			GO:0003700(sequence-specific DNA binding transcription factor activity),GO:0008270(zinc ion binding),GO:0043565(sequence-specific DNA binding),GO:0006355(regulation of transcription, DNA-dependent)	NA			GATA transcription factor 5
Solyc02g062760.2	GATA	chr02:29117050-29118046	0	0	0.097502	no change	no change			GO:0003700(sequence-specific DNA binding transcription factor activity),GO:0008270(zinc ion binding),GO:0043565(sequence-specific DNA binding),GO:0006355(regulation of transcription, DNA-dependent)	NA			GATA type zinc finger transcription factor family protein
Solyc02g084590.2	GATA	chr02:42256114-42257685	2.68992	1.64189	5.80962	slightly change	yes		up	GO:0003700(sequence-specific DNA binding transcription factor activity),GO:0008270(zinc ion binding),GO:0043565(sequence-specific DNA binding),GO:0006355(regulation of transcription, DNA-dependent)	NA			GATA transcription factor 5
Solyc02g085190.1	GATA	chr02:42744051-42744903	0	0	0.031739	no change	no change			GO:0003700(sequence-specific DNA binding transcription factor activity),GO:0008270(zinc ion binding),GO:0043565(sequence-specific DNA binding),GO:0006355(regulation of transcription, DNA-dependent)	NA			GATA type zinc finger transcription factor family protein
Solyc03g033660.2	GATA	chr03:9529927-9531162	0.711295	1.52631	0.509381	slightly change	slightly change			GO:0003700(sequence-specific DNA binding transcription factor activity),GO:0008270(zinc ion binding),GO:0043565(sequence-specific DNA binding),GO:0006355(regulation of transcription, DNA-dependent)	NA			GATA transcription factor 6
Solyc03g120890.2	GATA	chr03:63175275-63176950	0.435976	0.181575	0.861397	slightly change	slightly change			GO:0003700(sequence-specific DNA binding transcription factor activity),GO:0008270(zinc ion binding),GO:0043565(sequence-specific DNA binding),GO:0006355(regulation of transcription, DNA-dependent)	NA			GATA transcription factor 12
Solyc04g015360.2	GATA	chr04:5562885-5566507	8.54545	4.8174	8.29964	slightly change	no change			GO:0003700(sequence-specific DNA binding transcription factor activity),GO:0008270(zinc ion binding),GO:0043565(sequence-specific DNA binding),GO:0006355(regulation of transcription, DNA-dependent)	NA			GATA transcription factor 6
Solyc04g076530.2	GATA	chr04:59008667-59018815	42.8307	69.8535	45.6559	slightly change	no change			GO:0003700(sequence-specific DNA binding transcription factor activity),GO:0008270(zinc ion binding),GO:0043565(sequence-specific DNA binding),GO:0006355(regulation of transcription, DNA-dependent),GO:0005515(protein binding)	NA			ZIM-like 1
Solyc05g053500.2	GATA	chr05:62725403-62728002	13.0336	10.0856	13.2606	slightly change	no change			GO:0003700(sequence-specific DNA binding transcription factor activity),GO:0008270(zinc ion binding),GO:0043565(sequence-specific DNA binding),GO:0006355(regulation of transcription, DNA-dependent)	NA			GATA transcription factor 1
Solyc05g054400.2	GATA	chr05:63466880-63469046	12.1311	11.4728	16.3421	no change	slightly change			GO:0003700(sequence-specific DNA binding transcription factor activity),GO:0008270(zinc ion binding),GO:0043565(sequence-specific DNA binding),GO:0006355(regulation of transcription, DNA-dependent)	NA			GATA transcription factor 17
Solyc05g056120.2,Solyc05g056130.2	GATA	chr05:64658158-64678342	34.6211	30.79	34.1937	no change	no change			NA	NA		KOG1601	GATA transcription factor 4
Solyc06g060940.1	GATA	chr06:35316954-35324691	12.3743	16.4538	8.20346	slightly change	slightly change			GO:0003700(sequence-specific DNA binding transcription factor activity),GO:0008270(zinc ion binding),GO:0043565(sequence-specific DNA binding),GO:0006355(regulation of transcription, DNA-dependent)	NA			GATA transcription factor 26
Solyc06g075140.2	GATA	chr06:43016240-43019613	0	0	0.625963	no change	no change			GO:0003700(sequence-specific DNA binding transcription factor activity),GO:0008270(zinc ion binding),GO:0043565(sequence-specific DNA binding),GO:0006355(regulation of transcription, DNA-dependent)	NA			GATA transcription factor 11
Solyc07g038160.2	GATA	chr07:42820919-42822735	0	0.239429	0.199543	no change	no change			GO:0003700(sequence-specific DNA binding transcription factor activity),GO:0008270(zinc ion binding),GO:0043565(sequence-specific DNA binding),GO:0006355(regulation of transcription, DNA-dependent)	NA			GATA type zinc finger transcription factor family protein
Solyc08g007190.2	GATA	chr08:1747749-1754041	13.106	12.9714	12.1225	no change	no change			GO:0003700(sequence-specific DNA binding transcription factor activity),GO:0008270(zinc ion binding),GO:0043565(sequence-specific DNA binding),GO:0006355(regulation of transcription, DNA-dependent)	NA			GATA transcription factor 26
Solyc08g077960.2	GATA	chr08:59008719-59015780	9.05364	10.8448	8.4634	no change	no change			GO:0003700(sequence-specific DNA binding transcription factor activity),GO:0008270(zinc ion binding),GO:0043565(sequence-specific DNA binding),GO:0006355(regulation of transcription, DNA-dependent),GO:0005634(nucleus),GO:0005737(cytoplasm)	NA			GATA transcription factor 26
Solyc09g075610.2	GATA	chr09:62784943-62785676	0.956195	1.60856	2.62196	slightly change	slightly change			GO:0003700(sequence-specific DNA binding transcription factor activity),GO:0008270(zinc ion binding),GO:0043565(sequence-specific DNA binding),GO:0006355(regulation of transcription, DNA-dependent)	NA			GATA transcription factor 16
Solyc09g091250.2	GATA	chr09:65895465-65898011	25.7328	19.8666	27.5157	slightly change	no change			GO:0003700(sequence-specific DNA binding transcription factor activity),GO:0008270(zinc ion binding),GO:0043565(sequence-specific DNA binding),GO:0006355(regulation of transcription, DNA-dependent)	NA		KOG1601	GATA transcription factor 1
Solyc10g047640.1	GATA	chr10:37003875-37016576	5.22005	4.94043	15.3544	no change	slightly change			GO:0003700(sequence-specific DNA binding transcription factor activity),GO:0008270(zinc ion binding),GO:0043565(sequence-specific DNA binding),GO:0006355(regulation of transcription, DNA-dependent),GO:0005515(protein binding)	NA			ZIM-like 1
Solyc11g069510.1	GATA	chr11:51208110-51212812	9.14019	9.66129	8.62402	no change	no change			GO:0003700(sequence-specific DNA binding transcription factor activity),GO:0008270(zinc ion binding),GO:0043565(sequence-specific DNA binding),GO:0006355(regulation of transcription, DNA-dependent)	NA			GATA transcription factor 11
Solyc12g008830.1	GATA	chr12:2159137-2161186	0.31377	0	0.0757329	no change	slightly change			GO:0003700(sequence-specific DNA binding transcription factor activity),GO:0008270(zinc ion binding),GO:0043565(sequence-specific DNA binding),GO:0006355(regulation of transcription, DNA-dependent)	NA			cytokinin-responsive gata factor 1
Solyc12g099370.1	GATA	chr12:64886017-64888068	8.90504	3.08807	15.7434	slightly change	slightly change			GO:0003700(sequence-specific DNA binding transcription factor activity),GO:0008270(zinc ion binding),GO:0043565(sequence-specific DNA binding),GO:0006355(regulation of transcription, DNA-dependent)	NA			GATA transcription factor 16
Solyc01g097890.2	GeBP	chr01:80342214-80343929	15.6095	18.6846	20.7897	no change	slightly change			NA	NA			DNA-binding storekeeper protein-related transcriptional regulator
Solyc02g014740.1	GeBP	chr02:9225395-9226067	0	0	0.346822	no change	no change			NA	NA			DNA-binding storekeeper protein-related transcriptional regulator
Solyc02g068010.2	GeBP	chr02:32650137-32651779	4.24639	7.18994	2.87897	slightly change	slightly change			GO:0016021(integral to membrane)	NA		KOG4474	DNA-binding storekeeper protein-related
Solyc02g083750.1	GeBP	chr02:41617025-41618291	44.3898	45.9434	41.6956	no change	no change			NA	NA			DNA-binding storekeeper protein-related transcriptional regulator
Solyc05g014550.1	GeBP	chr05:8400555-8401305	8.01779	6.56928	16.3702	slightly change	yes		up	GO:0016021(integral to membrane)	NA		KOG4474	DNA-binding storekeeper protein-related
Solyc05g051330.1	GeBP	chr05:60754164-60755172	4.86284	3.95314	7.92014	slightly change	slightly change			NA	NA			DNA-binding storekeeper protein-related transcriptional regulator
Solyc07g052760.1	GeBP	chr07:58532610-58534164	7.34108	4.98597	7.80167	slightly change	no change			NA	NA			DNA-binding storekeeper protein-related transcriptional regulator
Solyc07g052830.2,Solyc07g052840.1,Solyc07g052850.1,Solyc07g052870.1,Solyc07g052880.2	GeBP	chr07:58610425-58627980	14.2622	14.7605	10.9722	no change	slightly change			NA	NA			DNA-binding storekeeper protein-related transcriptional regulator
Solyc07g052900.1	GeBP	chr07:58636241-58639284	9.41809	8.45659	8.41983	no change	no change			NA	NA			DNA-binding storekeeper protein-related transcriptional regulator
Solyc01g008910.2	GRAS	chr01:2935022-2937613	1.06645	3.48208	0.852407	slightly change	slightly change			NA	NA			scarecrow-like 3
Solyc01g059950.1	GRAS	chr01:62169545-62172622	0.0675961	0	0	no change	no change			NA	NA			RGA-like protein 3
Solyc01g079370.2	GRAS	chr01:70965875-70969622	0	0.0561964	0.0509812	no change	no change			NA	NA			RGA-like 2
Solyc01g079380.1	GRAS	chr01:70972796-70974284	0	0.222737	0.0693579	no change	no change			NA	NA			RGA-like 2
Solyc01g090950.2	GRAS	chr01:76416877-76419772	6.02091	7.26598	7.29733	slightly change	slightly change			NA	NA			GRAS family transcription factor
Solyc01g100200.2	GRAS	chr01:82020196-82022836	21.2336	29.371	10.485	slightly change	yes		down	NA	NA			SCARECROW-like 14
Solyc02g085340.1	GRAS	chr02:42834881-42836711	3.75466	1.29212	5.44481	yes	slightly change	down		NA	NA			GRAS family transcription factor
Solyc02g085600.1	GRAS	chr02:43007858-43009469	8.63088	9.81017	10.5307	no change	slightly change			NA	NA			GRAS family transcription factor
Solyc02g092370.1	GRAS	chr02:48034736-48036260	0.846829	0.44669	0.554169	slightly change	slightly change			NA	NA			GRAS family transcription factor
Solyc02g092570.1	GRAS	chr02:48190480-48235324	0.0234865	0	0	no change	no change			NA	NA			GRAS family transcription factor
Solyc02g094340.1	GRAS	chr02:49472578-49475075	0	0	0.0257337	no change	no change			NA	NA			RGA-like 1
Solyc03g025170.1	GRAS	chr03:7005986-7008318	37.6074	29.8265	36.566	slightly change	no change			NA	NA			SCARECROW-like 8
Solyc03g123400.1	GRAS	chr03:64317824-64319453	0.185038	0.0790201	0.207227	slightly change	no change			NA	NA			GRAS family transcription factor
Solyc04g011630.1	GRAS	chr04:4102850-4106435	8.52421	17.4574	10.6479	slightly change	slightly change			NA	NA			SCARECROW-like 14
Solyc04g014830.1	GRAS	chr04:5064360-5068901	0.353132	0.557982	0.523595	slightly change	slightly change			NA	NA			SCARECROW-like 13
Solyc04g064550.1	GRAS	chr04:54843633-54847524	30.7888	24.5053	32.6551	slightly change	no change			NA	NA			SCARECROW-like 1
Solyc05g053090.1	GRAS	chr05:62354413-62360524	16.0398	25.965	12.1072	slightly change	slightly change			NA	NA			SCARECROW-like 14
Solyc05g053420.1	GRAS	chr05:62658202-62659621	0	0.0906607	0	no change	no change			NA	NA			RGA-like 2
Solyc05g054170.2	GRAS	chr05:63148560-63420703	7.50056	6.88158	8.00616	no change	no change			NA	NA			SCARECROW-like 13
Solyc06g035620.2,Solyc06g035630.1	GRAS	chr06:21356929-21359781	3.42702	6.56381	5.96864	slightly change	slightly change			NA	NA			GRAS family transcription factor
Solyc06g036170.1	GRAS	chr06:22327585-22329382	135.79	228.333	97.4608	slightly change	slightly change			NA	NA			SCARECROW-like 8
Solyc06g076280.1	GRAS	chr06:43788612-43791788	8.51023	11.9865	9.28373	slightly change	no change			NA	NA			SCARECROW-like 14
Solyc06g076290.1	GRAS	chr06:43792871-43797079	1.69145	0.322723	0.725198	slightly change	slightly change			NA	NA			GRAS family transcription factor
Solyc06g082530.1	GRAS	chr06:44607826-44609788	0	0.023427	0.194185	no change	no change			NA	NA			SCARECROW-like 14
Solyc07g043330.1	GRAS	chr07:54355932-54357231	3.92125	2.63659	3.68151	slightly change	no change			NA	NA			GRAS family transcription factor
Solyc07g047950.1	GRAS	chr07:56495847-56499649	8.67311	8.5219	10.4761	no change	slightly change			NA	NA			GRAS family transcription factor
Solyc07g052960.1	GRAS	chr07:58690694-58691984	538.034	877.519	343.703	slightly change	slightly change			NA	NA			GRAS family transcription factor
Solyc07g063940.1	GRAS	chr07:63488241-63491536	9.73813	7.1259	11.8174	slightly change	no change			NA	NA			GRAS family transcription factor
Solyc07g065270.1	GRAS	chr07:64321109-64324533	26.811	26.9657	23.2586	no change	no change			NA	NA			GRAS family transcription factor
Solyc08g078800.1	GRAS	chr08:59683240-59685820	11.1422	14.2873	10.6725	slightly change	no change			NA	NA			GRAS family transcription factor
Solyc08g080400.1	GRAS	chr08:60850337-60852377	0.384559	0.889055	0.523671	slightly change	slightly change			NA	NA			GRAS family transcription factor
Solyc09g010920.1	GRAS	chr09:4258989-4261867	4.84779	4.47857	4.80763	no change	no change			NA	NA			GRAS family transcription factor
Solyc09g018460.1	GRAS	chr09:14933728-14935231	12.9885	18.2776	8.70236	slightly change	slightly change			NA	NA			GRAS family transcription factor
Solyc10g074680.1	GRAS	chr10:57553985-57557750	0.101934	0	0.0456505	no change	slightly change			NA	NA			GRAS family transcription factor
Solyc10g086370.1	GRAS	chr10:64543249-64544782	0.188355	0.0661584	0	slightly change	no change			NA	NA			GRAS family transcription factor family protein
Solyc10g086380.1	GRAS	chr10:64546760-64548302	0.0832936	0.0492771	0.121316	slightly change	slightly change			NA	NA			GRAS family transcription factor family protein
Solyc10g086530.1	GRAS	chr10:64646686-64648972	0.0372049	0.0523358	0.0216214	slightly change	slightly change			NA	NA			GRAS family transcription factor
Solyc11g005610.1	GRAS	chr11:474687-476166	0.16257	0.138061	0.102909	slightly change	slightly change			NA	NA			GRAS family transcription factor
Solyc11g011260.1	GRAS	chr11:4303768-4305535	65.5014	70.7014	67.4153	no change	no change			NA	NA	K14494		GRAS family transcription factor family protein
Solyc11g012510.1	GRAS	chr11:5329604-5332647	9.8694	3.56005	12.683	yes	slightly change	down		NA	NA			SCARECROW-like 13
Solyc11g013150.1	GRAS	chr11:6017977-6019441	1.32099	1.70279	4.55134	slightly change	yes		up	NA	NA			GRAS family transcription factor
Solyc11g017100.1	GRAS	chr11:7898734-7900165	0.0850036	0	0	no change	no change			NA	NA			GRAS family transcription factor
Solyc12g005340.1	GRAS	chr12:211278-214372	17.4692	18.9514	16.3107	no change	no change			NA	NA			GRAS family transcription factor
Solyc12g049320.1	GRAS	chr12:46261764-46262641	0.337961	0	0.35412	no change	no change			NA	NA			GRAS family transcription factor
Solyc12g099220.1	GRAS	chr12:64779355-64781357	0.214765	0.0707176	0.362005	slightly change	slightly change			NA	NA			RGA-like 1
Solyc12g099900.1	GRAS	chr12:65186198-65188940	9.52081	5.3743	13.6547	slightly change	slightly change			NA	NA			scarecrow-like 3
Solyc01g091540.1	GRF	chr01:76917402-76920437	0.766205	0.200105	1.1843	slightly change	slightly change			GO:0005515(protein binding),GO:0005524(ATP binding),GO:0016818(hydrolase activity, acting on acid anhydrides, in phosphorus-containing anhydrides),GO:0006355(regulation of transcription, DNA-dependent),GO:0005634(nucleus)	NA			growth-regulating factor 9
Solyc02g092070.2	GRF	chr02:47855276-47859821	1.0419	1.86703	3.16046	slightly change	slightly change			GO:0005515(protein binding),GO:0005524(ATP binding),GO:0016818(hydrolase activity, acting on acid anhydrides, in phosphorus-containing anhydrides),GO:0006355(regulation of transcription, DNA-dependent),GO:0005634(nucleus)	NA			growth-regulating factor 2
Solyc03g082430.1	GRF	chr03:45902715-45904451	0.956913	1.01913	2.64589	no change	yes		up	GO:0005515(protein binding),GO:0005524(ATP binding),GO:0016818(hydrolase activity, acting on acid anhydrides, in phosphorus-containing anhydrides),GO:0006355(regulation of transcription, DNA-dependent),GO:0005634(nucleus)	NA			growth-regulating factor 7
Solyc04g077510.2	GRF	chr04:60063409-60066582	0.442278	0.487736	1.75996	no change	yes		up	GO:0005515(protein binding),GO:0005524(ATP binding),GO:0016818(hydrolase activity, acting on acid anhydrides, in phosphorus-containing anhydrides),GO:0006355(regulation of transcription, DNA-dependent),GO:0005634(nucleus)	NA			growth-regulating factor 1
Solyc07g041640.2	GRF	chr07:51144655-51146005	0.305434	0.319296	1.12483	no change	slightly change			GO:0005515(protein binding),GO:0005524(ATP binding),GO:0016818(hydrolase activity, acting on acid anhydrides, in phosphorus-containing anhydrides),GO:0006355(regulation of transcription, DNA-dependent),GO:0005634(nucleus)	NA			growth-regulating factor 5
Solyc08g005430.2	GRF	chr08:317121-320676	1.85215	2.33918	3.19268	slightly change	slightly change			GO:0005515(protein binding),GO:0005524(ATP binding),GO:0016818(hydrolase activity, acting on acid anhydrides, in phosphorus-containing anhydrides),GO:0006355(regulation of transcription, DNA-dependent),GO:0005634(nucleus)	NA			growth-regulating factor 5
Solyc08g075950.1	GRF	chr08:57194484-57198772	1.32886	2.15202	3.68771	slightly change	yes		up	GO:0005515(protein binding),GO:0005524(ATP binding),GO:0016818(hydrolase activity, acting on acid anhydrides, in phosphorus-containing anhydrides),GO:0006355(regulation of transcription, DNA-dependent),GO:0005634(nucleus)	NA			growth-regulating factor 5
Solyc08g083230.1	GRF	chr08:62919956-62921761	0.296103	1.62492	1.20434	slightly change	yes		up	GO:0005515(protein binding),GO:0005524(ATP binding),GO:0016818(hydrolase activity, acting on acid anhydrides, in phosphorus-containing anhydrides),GO:0006355(regulation of transcription, DNA-dependent),GO:0005634(nucleus)	NA			growth-regulating factor 8
Solyc09g009200.1	GRF	chr09:2558720-2562818	0.258709	0.0471322	0.435406	slightly change	slightly change			GO:0005515(protein binding),GO:0005524(ATP binding),GO:0016818(hydrolase activity, acting on acid anhydrides, in phosphorus-containing anhydrides),GO:0006355(regulation of transcription, DNA-dependent),GO:0005634(nucleus)	NA			growth-regulating factor 4
Solyc10g083510.1	GRF	chr10:62623195-62627098	1.89442	0.789043	1.67077	slightly change	no change			GO:0005515(protein binding),GO:0005524(ATP binding),GO:0016818(hydrolase activity, acting on acid anhydrides, in phosphorus-containing anhydrides),GO:0006355(regulation of transcription, DNA-dependent),GO:0005634(nucleus)	NA			growth-regulating factor 4
Solyc12g096070.1	GRF	chr12:63486579-63490776	3.30769	4.78553	2.92303	slightly change	slightly change			GO:0005515(protein binding),GO:0005524(ATP binding),GO:0016818(hydrolase activity, acting on acid anhydrides, in phosphorus-containing anhydrides),GO:0006355(regulation of transcription, DNA-dependent),GO:0005634(nucleus)	NA			growth-regulating factor 5
Solyc02g077660.2	HB-other	chr02:37124372-37136943	29.6258	39.1607	28.8302	slightly change	no change			GO:0003700(sequence-specific DNA binding transcription factor activity),GO:0043565(sequence-specific DNA binding),GO:0006355(regulation of transcription, DNA-dependent)	NA		KOG0484	Homeodomain-like transcriptional regulator
Solyc07g053610.2	HB-other	chr07:59356950-59373702	20.6075	23.918	20.5895	no change	no change			GO:0003700(sequence-specific DNA binding transcription factor activity),GO:0043565(sequence-specific DNA binding),GO:0006355(regulation of transcription, DNA-dependent)	NA			Homeodomain-like transcriptional regulator
Solyc08g061140.2	HB-other	chr08:43998955-44003572	27.8547	27.77	23.2566	no change	slightly change			GO:0003700(sequence-specific DNA binding transcription factor activity),GO:0043565(sequence-specific DNA binding),GO:0006355(regulation of transcription, DNA-dependent)	NA			overexpressor of cationic peroxidase 3
Solyc08g066390.2	HB-other	chr08:52209115-52215073	2.61242	2.31325	3.31273	no change	slightly change			NA	NA			sequence-specific DNA binding transcription factors;sequence-specific DNA binding
Solyc09g074690.2,Solyc09g074700.1,Solyc09g074710.2	HB-other	chr09:62013931-62027115	6.47188	9.49005	8.97549	slightly change	slightly change			NA	NA			Homeodomain-like superfamily protein
Solyc09g074710.2	HB-other	chr09:62013931-62027115	5.89805	6.88554	6.15191	no change	no change			NA	NA			Homeodomain-like superfamily protein
Solyc09g074720.1	HB-other	chr09:62027428-62060029	4.18964	4.47876	4.3209	no change	no change			NA	NA			Homeodomain-like superfamily protein
Solyc09g074730.1	HB-other	chr09:62027428-62060029	8.72122	7.71817	10.7089	no change	no change			NA	NA			Homeodomain-like superfamily protein
Solyc10g007130.2	HB-other	chr10:1526434-1535042	13.8731	15.2921	13.5255	no change	no change			NA	NA			sequence-specific DNA binding transcription factors;sequence-specific DNA binding
Solyc11g006200.1,Solyc11g006210.1	HB-other	chr11:943802-972443	5.90362	5.26457	4.98483	no change	slightly change			NA	NA			Homeodomain-like transcriptional regulator
Solyc11g065110.1	HB-other	chr11:47513478-47522784	15.3496	20.264	12.9019	slightly change	slightly change			GO:0003700(sequence-specific DNA binding transcription factor activity),GO:0043565(sequence-specific DNA binding),GO:0006355(regulation of transcription, DNA-dependent)	NA			Homeodomain-like superfamily protein
Solyc11g070160.1	HB-other	chr11:51758554-51767660	4.93727	5.02878	5.88462	no change	no change			NA	NA			sequence-specific DNA binding transcription factors;sequence-specific DNA binding
Solyc12g099760.1	HB-other	chr12:65114208-65119741	34.4654	49.3548	22.9666	slightly change	slightly change			GO:0003700(sequence-specific DNA binding transcription factor activity),GO:0043565(sequence-specific DNA binding),GO:0006355(regulation of transcription, DNA-dependent)	NA			Homeodomain-like superfamily protein
Solyc01g107410.2	HB-PHD	chr01:86742673-86750095	12.6791	8.64965	13.25	slightly change	no change			GO:0003700(sequence-specific DNA binding transcription factor activity),GO:0043565(sequence-specific DNA binding),GO:0006355(regulation of transcription, DNA-dependent),GO:0005515(protein binding)	NA		KOG4299	Homeodomain-like protein with RING/FYVE/PHD-type zinc finger domain
Solyc07g008730.1	HB-PHD	chr07:3696552-3706850	4.04524	2.78581	3.05855	slightly change	slightly change			GO:0003700(sequence-specific DNA binding transcription factor activity),GO:0043565(sequence-specific DNA binding),GO:0006355(regulation of transcription, DNA-dependent),GO:0005515(protein binding)	NA			pathogenesis related homeodomain protein A
Solyc00g099580.1	HD-ZIP	chr00:15730750-15733958	0.319366	0.23233	0.241267	slightly change	slightly change			GO:0003700(sequence-specific DNA binding transcription factor activity),GO:0043565(sequence-specific DNA binding),GO:0006355(regulation of transcription, DNA-dependent),GO:0003840(gamma-glutamyltransferase activity)	NA			Homeobox-leucine zipper family protein / lipid-binding START domain-containing protein
Solyc01g073910.2	HD-ZIP	chr01:70493757-70495641	0.334915	0.303762	0.652754	no change	slightly change			GO:0003700(sequence-specific DNA binding transcription factor activity),GO:0043565(sequence-specific DNA binding),GO:0006355(regulation of transcription, DNA-dependent),GO:0003677(DNA binding),GO:0005634(nucleus),GO:0006351(transcription, DNA-dependent),GO:0016563(transcription activator activity)	NA	K09338	KOG0483	homeobox from Arabidopsis thaliana
Solyc01g090460.2	HD-ZIP	chr01:75898046-75900023	4.34466	2.26874	7.99795	slightly change	slightly change			GO:0003700(sequence-specific DNA binding transcription factor activity),GO:0043565(sequence-specific DNA binding),GO:0006355(regulation of transcription, DNA-dependent),GO:0003677(DNA binding),GO:0005634(nucleus),GO:0006351(transcription, DNA-dependent),GO:0016563(transcription activator activity)	NA		KOG0483	homeobox-leucine zipper protein 4
Solyc01g091630.2	HD-ZIP	chr01:76982216-76987692	28.102	23.6871	29.6474	slightly change	no change			GO:0003700(sequence-specific DNA binding transcription factor activity),GO:0043565(sequence-specific DNA binding),GO:0006355(regulation of transcription, DNA-dependent)	NA	K09338		Homeobox-leucine zipper family protein / lipid-binding START domain-containing protein
Solyc01g096320.2	HD-ZIP	chr01:79151282-79152562	91.1093	95.8036	141.623	no change	slightly change			GO:0003700(sequence-specific DNA binding transcription factor activity),GO:0043565(sequence-specific DNA binding),GO:0006355(regulation of transcription, DNA-dependent),GO:0003677(DNA binding),GO:0005634(nucleus)	NA		KOG0483	homeobox 7
Solyc02g024070.2	HD-ZIP	chr02:15627266-15633567	0.399356	0.225708	0.545903	slightly change	slightly change			GO:0003700(sequence-specific DNA binding transcription factor activity),GO:0043565(sequence-specific DNA binding),GO:0006355(regulation of transcription, DNA-dependent)	NA	K09338	KOG0483	Homeobox-leucine zipper family protein / lipid-binding START domain-containing protein
Solyc02g062960.2	HD-ZIP	chr02:29504525-29506576	0.953255	0.0298595	0.489082	slightly change	slightly change			GO:0003700(sequence-specific DNA binding transcription factor activity),GO:0043565(sequence-specific DNA binding),GO:0006355(regulation of transcription, DNA-dependent)	NA		KOG0483	homeobox protein 21
Solyc02g063520.2	HD-ZIP	chr02:30194475-30196002	9.3815	9.12044	11.2122	no change	no change			GO:0003700(sequence-specific DNA binding transcription factor activity),GO:0043565(sequence-specific DNA binding),GO:0006355(regulation of transcription, DNA-dependent),GO:0003677(DNA binding),GO:0005634(nucleus)	NA		KOG0483	Homeobox-leucine zipper protein family
Solyc02g069830.2	HD-ZIP	chr02:34234519-34242236	4.50525	3.09698	6.26419	slightly change	slightly change			GO:0003700(sequence-specific DNA binding transcription factor activity),GO:0043565(sequence-specific DNA binding),GO:0006355(regulation of transcription, DNA-dependent),GO:0046983(protein dimerization activity)	NA	K09338	KOG0483	Homeobox-leucine zipper family protein / lipid-binding START domain-containing protein
Solyc02g077590.1	HD-ZIP	chr02:37056284-37056824	25.21	4.91619	21.8686	yes	slightly change	down		GO:0003700(sequence-specific DNA binding transcription factor activity),GO:0043565(sequence-specific DNA binding),GO:0006355(regulation of transcription, DNA-dependent)	NA			homeobox protein 52
Solyc02g080260.2	HD-ZIP	chr02:39109629-39114667	1.48793	1.7047	2.88183	no change	slightly change			GO:0003700(sequence-specific DNA binding transcription factor activity),GO:0043565(sequence-specific DNA binding),GO:0006355(regulation of transcription, DNA-dependent)	NA	K09338	KOG0483	protodermal factor 2
Solyc02g085630.2	HD-ZIP	chr02:43040925-43042901	3.80525	1.07173	5.93713	slightly change	slightly change			GO:0003700(sequence-specific DNA binding transcription factor activity),GO:0043565(sequence-specific DNA binding),GO:0006355(regulation of transcription, DNA-dependent)	NA	K09338	KOG0483	homeobox protein 40
Solyc02g086930.2	HD-ZIP	chr02:44097847-44101461	89.9403	60.7032	102.775	slightly change	no change			GO:0003700(sequence-specific DNA binding transcription factor activity),GO:0043565(sequence-specific DNA binding),GO:0006355(regulation of transcription, DNA-dependent),GO:0003677(DNA binding),GO:0005634(nucleus)	NA	K09338	KOG0483	homeobox 1
Solyc02g087840.2	HD-ZIP	chr02:44675283-44676918	1.92407	0.480991	6.10533	slightly change	yes		up	GO:0003700(sequence-specific DNA binding transcription factor activity),GO:0043565(sequence-specific DNA binding),GO:0006355(regulation of transcription, DNA-dependent),GO:0003677(DNA binding),GO:0005634(nucleus)	NA	K09338	KOG0483	homeobox 3
Solyc02g091930.2	HD-ZIP	chr02:47728212-47729684	29.6559	20.3942	43.5292	slightly change	slightly change			GO:0003700(sequence-specific DNA binding transcription factor activity),GO:0043565(sequence-specific DNA binding),GO:0006355(regulation of transcription, DNA-dependent),GO:0003677(DNA binding),GO:0005634(nucleus)	NA	K09338	KOG0483	Homeobox-leucine zipper protein family
Solyc03g026070.2	HD-ZIP	chr03:7855769-7860225	1.20839	1.14972	1.7751	no change	slightly change			GO:0003700(sequence-specific DNA binding transcription factor activity),GO:0043565(sequence-specific DNA binding),GO:0006355(regulation of transcription, DNA-dependent)	NA		KOG0484	Homeobox-leucine zipper family protein / lipid-binding START domain-containing protein
Solyc03g031760.2	HD-ZIP	chr03:8510368-8514148	1.58724	1.67984	2.81175	no change	slightly change			NA	NA			protodermal factor 2
Solyc03g082550.2	HD-ZIP	chr03:46039116-46040348	1.67001	0.659294	0.934642	slightly change	slightly change			GO:0003700(sequence-specific DNA binding transcription factor activity),GO:0043565(sequence-specific DNA binding),GO:0006355(regulation of transcription, DNA-dependent),GO:0003677(DNA binding),GO:0005634(nucleus)	NA			homeobox 7
Solyc03g098200.2	HD-ZIP	chr03:53990299-53993447	1.39397	1.94974	1.86921	slightly change	slightly change			GO:0003700(sequence-specific DNA binding transcription factor activity),GO:0043565(sequence-specific DNA binding),GO:0006355(regulation of transcription, DNA-dependent)	NA	K09338		homeodomain GLABROUS 11
Solyc03g113270.2	HD-ZIP	chr03:57510792-57513100	569.314	1080.41	403.711	slightly change	slightly change			GO:0003700(sequence-specific DNA binding transcription factor activity),GO:0043565(sequence-specific DNA binding),GO:0006355(regulation of transcription, DNA-dependent),GO:0003677(DNA binding),GO:0005634(nucleus)	NA			homeobox 1
Solyc03g120620.2	HD-ZIP	chr03:63020396-63026632	12.4605	10.3895	11.0387	slightly change	no change			GO:0003700(sequence-specific DNA binding transcription factor activity),GO:0043565(sequence-specific DNA binding),GO:0006355(regulation of transcription, DNA-dependent)	NA	K09338	KOG0484	HD-ZIP IV family of homeobox-leucine zipper protein with lipid-binding START domain
Solyc03g120910.2	HD-ZIP	chr03:63195846-63202781	1.48249	0.338655	2.15201	yes	slightly change	down		GO:0003700(sequence-specific DNA binding transcription factor activity),GO:0043565(sequence-specific DNA binding),GO:0006355(regulation of transcription, DNA-dependent)	NA	K09338	KOG0483	Homeobox-leucine zipper family protein / lipid-binding START domain-containing protein
Solyc04g005800.2	HD-ZIP	chr04:514767-516954	0.396089	0.51707	0.405138	slightly change	no change			GO:0003700(sequence-specific DNA binding transcription factor activity),GO:0043565(sequence-specific DNA binding),GO:0006355(regulation of transcription, DNA-dependent),GO:0003677(DNA binding),GO:0005634(nucleus)	NA			homeobox 1
Solyc04g074700.2	HD-ZIP	chr04:58209624-58212759	0.363365	0.158166	0.992342	slightly change	slightly change			GO:0003700(sequence-specific DNA binding transcription factor activity),GO:0043565(sequence-specific DNA binding),GO:0006355(regulation of transcription, DNA-dependent),GO:0003677(DNA binding),GO:0005634(nucleus)	NA		KOG0483	homeobox protein 16
Solyc04g077220.2	HD-ZIP	chr04:59741972-59743801	32.497	21.3146	36.2783	slightly change	no change			GO:0003700(sequence-specific DNA binding transcription factor activity),GO:0043565(sequence-specific DNA binding),GO:0006355(regulation of transcription, DNA-dependent),GO:0003677(DNA binding),GO:0005634(nucleus)	NA		KOG0483	Homeobox-leucine zipper protein family
Solyc05g006980.2	HD-ZIP	chr05:1561231-1563997	15.1549	20.3655	16.5298	slightly change	no change			GO:0003700(sequence-specific DNA binding transcription factor activity),GO:0043565(sequence-specific DNA binding),GO:0006355(regulation of transcription, DNA-dependent),GO:0003677(DNA binding),GO:0005634(nucleus)	NA		KOG0483	homeobox 1
Solyc05g007180.2	HD-ZIP	chr05:1796892-1799609	0.273907	0.149234	1.00674	slightly change	slightly change			GO:0003700(sequence-specific DNA binding transcription factor activity),GO:0043565(sequence-specific DNA binding),GO:0006355(regulation of transcription, DNA-dependent),GO:0003677(DNA binding),GO:0005634(nucleus)	NA	K09338	KOG0483	Homeobox-leucine zipper protein family
Solyc05g008050.1	HD-ZIP	chr05:2470505-2473261	0	0	0.0386594	no change	no change			GO:0003700(sequence-specific DNA binding transcription factor activity),GO:0043565(sequence-specific DNA binding),GO:0006355(regulation of transcription, DNA-dependent),GO:0003677(DNA binding),GO:0005634(nucleus)	NA	K09338	KOG0483	homeobox-leucine zipper protein 17
Solyc05g015020.1	HD-ZIP	chr05:9587596-9587914	0.536662	0	0	no change	no change			NA	NA			homeodomain GLABROUS 1
Solyc05g015030.1	HD-ZIP	chr05:9590702-9599495	1.00298	0.627117	0.391165	slightly change	slightly change			GO:0003700(sequence-specific DNA binding transcription factor activity),GO:0043565(sequence-specific DNA binding),GO:0006355(regulation of transcription, DNA-dependent)	NA			homeodomain GLABROUS 10
Solyc05g051460.2	HD-ZIP	chr05:60958328-60960538	0.386456	0.0861602	0.994789	slightly change	slightly change			GO:0003700(sequence-specific DNA binding transcription factor activity),GO:0043565(sequence-specific DNA binding),GO:0006355(regulation of transcription, DNA-dependent),GO:0003677(DNA binding),GO:0005634(nucleus)	NA	K09338	KOG2251	homeobox protein 6
Solyc06g035940.2	HD-ZIP	chr06:21980521-21996391	0.805161	0.560967	0.404976	slightly change	slightly change			GO:0003700(sequence-specific DNA binding transcription factor activity),GO:0043565(sequence-specific DNA binding),GO:0006355(regulation of transcription, DNA-dependent)	NA			Homeobox-leucine zipper family protein / lipid-binding START domain-containing protein
Solyc06g050160.2	HD-ZIP	chr06:29079158-29082775	0.386996	0.661688	0.0161602	slightly change	slightly change			GO:0003700(sequence-specific DNA binding transcription factor activity),GO:0043565(sequence-specific DNA binding),GO:0006355(regulation of transcription, DNA-dependent)	NA			Homeobox-leucine zipper family protein / lipid-binding START domain-containing protein
Solyc06g053220.2	HD-ZIP	chr06:32437212-32440801	13.0482	4.98502	16.6667	yes	slightly change	down		GO:0003700(sequence-specific DNA binding transcription factor activity),GO:0043565(sequence-specific DNA binding),GO:0006355(regulation of transcription, DNA-dependent),GO:0003677(DNA binding),GO:0005634(nucleus)	NA			homeobox 7
Solyc06g060830.2	HD-ZIP	chr06:35241161-35243058	2.54863	3.17345	4.07862	slightly change	slightly change			GO:0003700(sequence-specific DNA binding transcription factor activity),GO:0043565(sequence-specific DNA binding),GO:0006355(regulation of transcription, DNA-dependent),GO:0003677(DNA binding),GO:0005634(nucleus),GO:0006351(transcription, DNA-dependent),GO:0016563(transcription activator activity)	NA	K09338	KOG0483	Homeobox-leucine zipper protein 4 (HB-4) / HD-ZIP protein
Solyc06g072310.2	HD-ZIP	chr06:40978398-40981854	0.479566	0.495627	0.538372	no change	no change			GO:0003700(sequence-specific DNA binding transcription factor activity),GO:0043565(sequence-specific DNA binding),GO:0006355(regulation of transcription, DNA-dependent)	NA	K09338	KOG0484	homeodomain GLABROUS 11
Solyc07g026560.1	HD-ZIP	chr07:29068027-29072570	0.149882	0.0361726	0.243681	slightly change	slightly change			NA	NA			homeodomain GLABROUS 11
Solyc07g026570.1	HD-ZIP	chr07:29078002-29081122	0.790691	0.224841	1.21457	slightly change	slightly change			GO:0003700(sequence-specific DNA binding transcription factor activity),GO:0043565(sequence-specific DNA binding),GO:0006355(regulation of transcription, DNA-dependent)	NA			homeodomain GLABROUS 8
Solyc07g037910.1,Solyc07g037920.1	HD-ZIP	chr07:41509526-41521304	1.60949	1.10444	1.53946	slightly change	no change			NA	NA			homeodomain GLABROUS 11
Solyc08g062510.2,Solyc08g062520.2	HD-ZIP	chr08:48382329-48412623	3.64874	5.58096	3.26455	slightly change	no change			NA	NA			homeodomain GLABROUS 11
Solyc08g066500.2	HD-ZIP	chr08:52415521-52421690	0.131899	0.241097	0.394582	slightly change	slightly change			GO:0003700(sequence-specific DNA binding transcription factor activity),GO:0043565(sequence-specific DNA binding),GO:0006355(regulation of transcription, DNA-dependent)	NA	K09338	KOG0483	Homeobox-leucine zipper family protein / lipid-binding START domain-containing protein
Solyc08g076370.2	HD-ZIP	chr08:57513926-57518903	0.267676	0.282407	0.539088	no change	slightly change			GO:0003700(sequence-specific DNA binding transcription factor activity),GO:0043565(sequence-specific DNA binding),GO:0006355(regulation of transcription, DNA-dependent)	NA			homeobox-7
Solyc08g078300.2	HD-ZIP	chr08:59267578-59269933	0.398589	0	0.758673	no change	slightly change			GO:0003700(sequence-specific DNA binding transcription factor activity),GO:0043565(sequence-specific DNA binding),GO:0006355(regulation of transcription, DNA-dependent),GO:0003677(DNA binding),GO:0005634(nucleus),GO:0006351(transcription, DNA-dependent),GO:0016563(transcription activator activity)	NA	K09338	KOG0483	homeobox protein 2
Solyc08g083130.2	HD-ZIP	chr08:62824610-62855088	106.349	68.7062	130.657	slightly change	slightly change			GO:0003700(sequence-specific DNA binding transcription factor activity),GO:0043565(sequence-specific DNA binding),GO:0006355(regulation of transcription, DNA-dependent),GO:0003677(DNA binding),GO:0005634(nucleus)	NA			homeobox 7
Solyc09g057510.1,Solyc09g057520.1,Solyc09g057540.2	HD-ZIP	chr09:45023557-45192832	2.56611	5.47345	3.09107	slightly change	slightly change			NA	NA			homeodomain GLABROUS 8
Solyc09g057530.1	HD-ZIP	chr09:45023557-45192832	4.49408	8.44633	4.10196	slightly change	no change			NA	NA			homeodomain GLABROUS 11
Solyc09g057540.2	HD-ZIP	chr09:45023557-45192832	857.878	2135.18	6784.51	slightly change	slightly change			NA	NA			homeodomain GLABROUS 8
Solyc09g060130.1,Solyc09g060140.2,Solyc09g060170.1	HD-ZIP	chr09:53390807-53503902	2.23204	3.50707	1.72405	slightly change	slightly change			NA	NA			homeodomain GLABROUS 8
Solyc09g060140.2	HD-ZIP	chr09:53390807-53503902	2648.66	397.574	0	slightly change	no change			NA	NA			homeodomain GLABROUS 11
Solyc09g060150.1	HD-ZIP	chr09:53390807-53503902	0.550688	0.379729	1.71009	slightly change	slightly change			NA	NA			homeodomain GLABROUS 8
Solyc09g060160.1	HD-ZIP	chr09:53390807-53503902	145.795	240.865	52.5851	slightly change	slightly change			GO:0003700(sequence-specific DNA binding transcription factor activity),GO:0043565(sequence-specific DNA binding),GO:0006355(regulation of transcription, DNA-dependent)	NA			Homeobox-leucine zipper family protein / lipid-binding START domain-containing protein
Solyc09g066050.2	HD-ZIP	chr09:59964258-59974599	0	0.0572853	0.196202	no change	no change			NA	NA			homeodomain GLABROUS 11
Solyc09g066060.1	HD-ZIP	chr09:59987569-59998568	0.343389	1.22906	0.420449	slightly change	slightly change			GO:0003700(sequence-specific DNA binding transcription factor activity),GO:0043565(sequence-specific DNA binding),GO:0006355(regulation of transcription, DNA-dependent)	NA			homeodomain GLABROUS 11
Solyc09g066060.1,Solyc09g066070.2	HD-ZIP	chr09:59987569-59998568	1.17646	3.12335	0.512996	slightly change	slightly change			NA	NA			homeodomain GLABROUS 11
Solyc10g005330.2	HD-ZIP	chr10:239688-246361	14.7918	11.4848	15.1564	slightly change	no change			GO:0003700(sequence-specific DNA binding transcription factor activity),GO:0043565(sequence-specific DNA binding),GO:0006355(regulation of transcription, DNA-dependent)	NA	K09338	KOG0483	protodermal factor 2
Solyc11g010270.1	HD-ZIP	chr11:3354461-3357554	32.181	17.8023	50.2857	slightly change	slightly change			GO:0003700(sequence-specific DNA binding transcription factor activity),GO:0043565(sequence-specific DNA binding),GO:0006355(regulation of transcription, DNA-dependent),GO:0003677(DNA binding),GO:0005634(nucleus)	NA	K09338		homeobox protein 6
Solyc11g011940.1	HD-ZIP	chr11:4868564-4876931	0.385637	0.367758	0.480365	no change	slightly change			GO:0003700(sequence-specific DNA binding transcription factor activity),GO:0043565(sequence-specific DNA binding),GO:0006355(regulation of transcription, DNA-dependent)	NA			homeodomain GLABROUS 8
Solyc11g069470.1	HD-ZIP	chr11:51150758-51156271	8.50732	7.34961	8.52599	no change	no change			GO:0003700(sequence-specific DNA binding transcription factor activity),GO:0043565(sequence-specific DNA binding),GO:0006355(regulation of transcription, DNA-dependent)	NA	K09338		Homeobox-leucine zipper family protein / lipid-binding START domain-containing protein
Solyc12g005830.1	HD-ZIP	chr12:468370-472633	0	0	0.0945393	no change	no change			GO:0003700(sequence-specific DNA binding transcription factor activity),GO:0043565(sequence-specific DNA binding),GO:0006355(regulation of transcription, DNA-dependent)	NA		KOG0483	protodermal factor 2
Solyc12g020120.1	HD-ZIP	chr12:14120978-14126496	2.58033	0.307578	6.27827	slightly change	slightly change			NA	NA			Homeobox-leucine zipper family protein / lipid-binding START domain-containing protein
Solyc12g044410.1	HD-ZIP	chr12:44793672-44801255	4.10309	3.40622	4.6478	slightly change	no change			GO:0003700(sequence-specific DNA binding transcription factor activity),GO:0043565(sequence-specific DNA binding),GO:0006355(regulation of transcription, DNA-dependent)	NA	K09338		Homeobox-leucine zipper family protein / lipid-binding START domain-containing protein
Solyc07g021550.2	HRT-like	chr07:19453568-19457438	12.9008	9.1876	14.1171	slightly change	no change			NA	NA			effector of transcription2
Solyc02g072000.2	HSF	chr02:35902480-35905581	7.6432	8.69887	6.03835	no change	slightly change			GO:0003700(sequence-specific DNA binding transcription factor activity),GO:0043565(sequence-specific DNA binding),GO:0006355(regulation of transcription, DNA-dependent),GO:0005634(nucleus)	NA		KOG0627	heat shock transcription factor A4A
Solyc02g078340.2	HSF	chr02:37643660-37646059	0.695762	1.43185	1.9413	slightly change	slightly change			GO:0003700(sequence-specific DNA binding transcription factor activity),GO:0043565(sequence-specific DNA binding),GO:0006355(regulation of transcription, DNA-dependent),GO:0005634(nucleus)	NA			heat shock factor 1
Solyc02g079180.1	HSF	chr02:38366346-38367682	0.0526788	0.207469	0	slightly change	no change			GO:0003700(sequence-specific DNA binding transcription factor activity),GO:0043565(sequence-specific DNA binding),GO:0006355(regulation of transcription, DNA-dependent),GO:0005634(nucleus)	NA			winged-helix DNA-binding transcription factor family protein
Solyc02g090820.2	HSF	chr02:46880124-46883382	72.9971	118.734	67.9526	slightly change	no change			GO:0003700(sequence-specific DNA binding transcription factor activity),GO:0043565(sequence-specific DNA binding),GO:0006355(regulation of transcription, DNA-dependent),GO:0005634(nucleus)	NA		KOG0627	heat shock factor 4
Solyc03g006000.2	HSF	chr03:675530-679948	25.8443	38.5255	18.5667	slightly change	slightly change			GO:0003700(sequence-specific DNA binding transcription factor activity),GO:0043565(sequence-specific DNA binding),GO:0006355(regulation of transcription, DNA-dependent),GO:0005634(nucleus)	NA			heat shock transcription factor A4A
Solyc03g026020.2	HSF	chr03:7810488-7812280	87.1983	87.8344	82.1128	no change	no change			GO:0003700(sequence-specific DNA binding transcription factor activity),GO:0043565(sequence-specific DNA binding),GO:0006355(regulation of transcription, DNA-dependent),GO:0005634(nucleus)	NA		KOG0627	heat shock transcription factor B2A
Solyc03g097120.2	HSF	chr03:52900645-52904948	69.9268	76.2556	73.9757	no change	no change			GO:0003700(sequence-specific DNA binding transcription factor activity),GO:0043565(sequence-specific DNA binding),GO:0006355(regulation of transcription, DNA-dependent),GO:0005634(nucleus)	NA		KOG0627	heat shock factor 3
Solyc04g016000.2	HSF	chr04:6594908-6598451	0.0834115	1.49774	0.22746	slightly change	slightly change			GO:0003700(sequence-specific DNA binding transcription factor activity),GO:0043565(sequence-specific DNA binding),GO:0006355(regulation of transcription, DNA-dependent),GO:0005634(nucleus)	NA			heat shock transcription factor B3
Solyc04g078770.2	HSF	chr04:61036585-61037903	0.408547	0.293631	0.779604	slightly change	slightly change			GO:0003700(sequence-specific DNA binding transcription factor activity),GO:0043565(sequence-specific DNA binding),GO:0006355(regulation of transcription, DNA-dependent),GO:0005634(nucleus)	NA		KOG0627	heat shock transcription factor B4
Solyc06g053950.1,Solyc06g053960.2	HSF	chr06:33333005-33336503	519.529	583.278	494.949	no change	no change			NA	NA			heat shock transcription factor A6B
Solyc06g053960.2	HSF	chr06:33333005-33336503	50.4737	66.0729	56.3716	slightly change	slightly change			GO:0003700(sequence-specific DNA binding transcription factor activity),GO:0043565(sequence-specific DNA binding),GO:0006355(regulation of transcription, DNA-dependent),GO:0005634(nucleus)	NA			heat shock transcription factor A6B
Solyc06g072750.2	HSF	chr06:41255338-41259919	3.35564	4.56505	2.98175	slightly change	no change			GO:0003700(sequence-specific DNA binding transcription factor activity),GO:0043565(sequence-specific DNA binding),GO:0006355(regulation of transcription, DNA-dependent),GO:0005634(nucleus)	NA		KOG0627	heat shock factor 3
Solyc07g040680.2	HSF	chr07:46702760-46704429	62.9455	85.7493	103.975	slightly change	slightly change			GO:0003700(sequence-specific DNA binding transcription factor activity),GO:0043565(sequence-specific DNA binding),GO:0006355(regulation of transcription, DNA-dependent),GO:0005634(nucleus)	NA			heat shock transcription factor A2
Solyc07g055710.2	HSF	chr07:60972387-60973952	0.981528	1.62171	1.20272	slightly change	slightly change			GO:0003700(sequence-specific DNA binding transcription factor activity),GO:0043565(sequence-specific DNA binding),GO:0006355(regulation of transcription, DNA-dependent),GO:0005634(nucleus)	NA		KOG0627	winged-helix DNA-binding transcription factor family protein
Solyc08g005170.2	HSF	chr08:111411-116839	20.8341	23.1304	15.4407	no change	slightly change			GO:0003700(sequence-specific DNA binding transcription factor activity),GO:0043565(sequence-specific DNA binding),GO:0006355(regulation of transcription, DNA-dependent),GO:0005634(nucleus)	NA		KOG0627	heat shock transcription factor A1D
Solyc08g062960.2	HSF	chr08:49588285-49591285	13.1929	14.6556	14.0509	no change	no change			GO:0003700(sequence-specific DNA binding transcription factor activity),GO:0043565(sequence-specific DNA binding),GO:0006355(regulation of transcription, DNA-dependent),GO:0005634(nucleus)	NA		KOG0627	heat shock transcription factor A2
Solyc08g076590.2	HSF	chr08:57709579-57714096	1.42256	1.72053	1.79469	slightly change	slightly change			GO:0003700(sequence-specific DNA binding transcription factor activity),GO:0043565(sequence-specific DNA binding),GO:0006355(regulation of transcription, DNA-dependent),GO:0005634(nucleus)	NA		KOG0627	heat shock factor 3
Solyc08g080540.2	HSF	chr08:60985868-60987278	10.7856	6.7384	11.2258	slightly change	no change			GO:0003700(sequence-specific DNA binding transcription factor activity),GO:0043565(sequence-specific DNA binding),GO:0006355(regulation of transcription, DNA-dependent),GO:0005634(nucleus)	NA			winged-helix DNA-binding transcription factor family protein
Solyc09g009100.2	HSF	chr09:2443065-2448266	3.22372	1.46657	3.61158	slightly change	no change			GO:0003700(sequence-specific DNA binding transcription factor activity),GO:0043565(sequence-specific DNA binding),GO:0006355(regulation of transcription, DNA-dependent),GO:0005634(nucleus)	NA		KOG0627	heat shock transcription factor A3
Solyc09g059520.2	HSF	chr09:50372010-50379351	21.3959	20.7652	18.4109	no change	no change			GO:0003700(sequence-specific DNA binding transcription factor activity),GO:0043565(sequence-specific DNA binding),GO:0006355(regulation of transcription, DNA-dependent),GO:0005634(nucleus)	NA		KOG0627	heat shock transcription factor A8
Solyc09g065660.2	HSF	chr09:59473863-59475995	0.466106	1.67215	0.451632	slightly change	no change			GO:0003700(sequence-specific DNA binding transcription factor activity),GO:0043565(sequence-specific DNA binding),GO:0006355(regulation of transcription, DNA-dependent),GO:0005634(nucleus)	NA		KOG0627	heat shock transcription factor A6B
Solyc12g007070.1	HSF	chr12:1512823-1514090	70.034	73.2188	47.2579	no change	slightly change			GO:0003700(sequence-specific DNA binding transcription factor activity),GO:0043565(sequence-specific DNA binding),GO:0006355(regulation of transcription, DNA-dependent),GO:0005634(nucleus)	NA		KOG0627	heat shock transcription factor C1
Solyc12g098520.1	HSF	chr12:64340676-64344407	77.1154	69.3263	83.7679	no change	no change			GO:0003700(sequence-specific DNA binding transcription factor activity),GO:0043565(sequence-specific DNA binding),GO:0006355(regulation of transcription, DNA-dependent),GO:0005634(nucleus)	NA		KOG0627	winged-helix DNA-binding transcription factor family protein
Solyc01g091420.1	LBD	chr01:76810418-76814829	8.10799	8.84969	18.1645	no change	yes		up	NA	NA			Lateral organ boundaries (LOB) domain family protein
Solyc01g107190.2	LBD	chr01:86579757-86580843	4.2255	3.09958	6.22649	slightly change	slightly change			NA	NA			LOB domain-containing protein 37
Solyc02g067800.2	LBD	chr02:32489713-32491818	1.79658	0.459318	1.18387	slightly change	slightly change			NA	NA			LOB domain-containing protein 25
Solyc02g085910.2	LBD	chr02:43268985-43270169	53.7164	35.4682	25.7598	slightly change	yes		down	NA	NA			LOB domain-containing protein 41
Solyc02g090410.2	LBD	chr02:46547774-46550041	0.21547	0.108833	0.437981	slightly change	slightly change			NA	NA			ASYMMETRIC LEAVES 2-like 1
Solyc02g092550.2	LBD	chr02:48182705-48183792	1.47462	0.580644	1.75515	slightly change	no change			NA	NA			LOB domain-containing protein 37
Solyc03g063140.2	LBD	chr03:30709683-30710358	0.503195	0	1.16144	no change	slightly change			NA	NA			Lateral organ boundaries (LOB) domain family protein
Solyc03g095940.1	LBD	chr03:51109124-51114435	0.952155	8.17792	0.803923	yes	slightly change	up		NA	NA			LOB domain-containing protein 21
Solyc03g112430.1	LBD	chr03:56889857-56890448	0	0	0.237196	no change	no change			NA	NA			Lateral organ boundaries (LOB) domain family protein
Solyc03g119530.2	LBD	chr03:62162996-62164121	85.0984	53.884	100.625	slightly change	no change			NA	NA			LOB domain-containing protein 41
Solyc04g077990.2	LBD	chr04:60452311-60453322	5.84203	1.57474	7.85986	yes	slightly change	down		NA	NA			LOB domain-containing protein 38
Solyc05g009320.2	LBD	chr05:3454578-3455891	0.832623	0.0322924	2.2248	slightly change	slightly change			NA	NA			LOB domain-containing protein 41
Solyc05g048740.2	LBD	chr05:58452351-58453745	0	0	0.0798715	no change	no change			NA	NA			LOB domain-containing protein 1
Solyc06g007390.2	LBD	chr06:1421720-1423415	0	0.264078	0.408311	no change	no change			NA	NA			LOB domain-containing protein 13
Solyc06g050430.2	LBD	chr06:29519657-29520883	0.986015	0	2.10872	no change	slightly change			NA	NA			LOB domain-containing protein 15
Solyc06g062630.2	LBD	chr06:35921701-35922211	1.25629	0.101936	0	slightly change	no change			NA	NA			LOB domain-containing protein 22
Solyc06g082430.1	LBD	chr06:44536979-44538550	0	0.361216	0	no change	no change			NA	NA			LOB domain-containing protein 13
Solyc06g083930.1	LBD	chr06:45515234-45516499	1.42164	0	4.29895	no change	slightly change			NA	NA	K13944		lateral organ boundaries-domain 16
Solyc09g066260.2	LBD	chr09:60284728-60286423	0	0.137302	0.0623033	no change	no change			NA	NA			lateral organ boundaries-domain 16
Solyc11g072470.1	LBD	chr11:52734460-52736709	276.442	343.705	337.524	slightly change	slightly change			NA	NA			LOB domain-containing protein 1
Solyc12g100150.1	LBD	chr12:65327890-65328582	0.681242	0	0.452595	no change	slightly change			NA	NA			LOB domain-containing protein 4
Solyc03g118160.1	LFY	chr03:61162448-61164404	0.0240851	0	0	no change	no change			GO:0003677(DNA binding),GO:0006355(regulation of transcription, DNA-dependent)	NA			floral meristem identity control protein LEAFY (LFY)
Solyc02g069720.2	LSD	chr02:34116633-34122011	42.8863	47.389	42.3819	no change	no change			NA	NA			LSD1 zinc finger family protein
Solyc02g078270.2	LSD	chr02:37592055-37597999	12.2767	14.5824	12.9504	no change	no change			NA	NA			lsd one like 2
Solyc08g077060.2	LSD	chr08:58161790-58166346	6.0407	0.189322	4.89343	slightly change	slightly change			NA	NA			lsd one like 1
Solyc00g179240.1	MIKC	chr00:18259369-18259534	0	0	111.188	no change	no change			GO:0003677(DNA binding),GO:0046983(protein dimerization activity),GO:0043565(sequence-specific DNA binding),GO:0006355(regulation of transcription, DNA-dependent),GO:0005634(nucleus),GO:0003700(sequence-specific DNA binding transcription factor activity)	NA			AGAMOUS-like 14
Solyc01g066730.2	MIKC	chr01:67285027-67294487	0.67258	0.220617	0.778301	slightly change	slightly change			GO:0003677(DNA binding),GO:0046983(protein dimerization activity),GO:0043565(sequence-specific DNA binding),GO:0006355(regulation of transcription, DNA-dependent),GO:0005634(nucleus),GO:0003700(sequence-specific DNA binding transcription factor activity)	NA			K-box region and MADS-box transcription factor family protein
Solyc01g087990.2	MIKC	chr01:74589487-74596854	35.5909	25.7507	39.1714	slightly change	no change			GO:0003677(DNA binding),GO:0046983(protein dimerization activity),GO:0003700(sequence-specific DNA binding transcription factor activity),GO:0006355(regulation of transcription, DNA-dependent),GO:0005634(nucleus),GO:0043565(sequence-specific DNA binding)	NA		KOG0014	AGAMOUS-like 15
Solyc01g092950.2	MIKC	chr01:77256457-77258654	0	0.0379988	0.0232001	no change	no change			GO:0003700(sequence-specific DNA binding transcription factor activity),GO:0006355(regulation of transcription, DNA-dependent),GO:0005634(nucleus)	NA			AGAMOUS-like 20
Solyc01g093960.2	MIKC	chr01:77295931-77301086	0.127406	0	0	no change	no change			GO:0003677(DNA binding),GO:0046983(protein dimerization activity),GO:0003700(sequence-specific DNA binding transcription factor activity),GO:0006355(regulation of transcription, DNA-dependent),GO:0005634(nucleus),GO:0043565(sequence-specific DNA binding)	NA	K09264	KOG0014	AGAMOUS-like 6
Solyc01g105800.2	MIKC	chr01:85600270-85609097	0.361614	0.425396	0.246426	no change	slightly change			GO:0003677(DNA binding),GO:0046983(protein dimerization activity),GO:0003700(sequence-specific DNA binding transcription factor activity),GO:0006355(regulation of transcription, DNA-dependent),GO:0005634(nucleus),GO:0043565(sequence-specific DNA binding)	NA		KOG0014	K-box region and MADS-box transcription factor family protein
Solyc01g106170.2	MIKC	chr01:85874895-85877624	0.112027	0.334485	1.0837	slightly change	slightly change			GO:0003677(DNA binding),GO:0046983(protein dimerization activity),GO:0043565(sequence-specific DNA binding),GO:0006355(regulation of transcription, DNA-dependent),GO:0005634(nucleus),GO:0003700(sequence-specific DNA binding transcription factor activity)	NA			AGAMOUS-like 21
Solyc02g071730.2	MIKC	chr02:35671733-35677447	116.401	69.2577	136.211	slightly change	no change			GO:0003677(DNA binding),GO:0046983(protein dimerization activity),GO:0003700(sequence-specific DNA binding transcription factor activity),GO:0006355(regulation of transcription, DNA-dependent),GO:0005634(nucleus),GO:0043565(sequence-specific DNA binding)	NA	K09264	KOG0014	K-box region and MADS-box transcription factor family protein
Solyc02g084630.2	MIKC	chr02:42291413-42295184	16.9841	5.03464	22.3976	yes	slightly change	down		GO:0003677(DNA binding),GO:0046983(protein dimerization activity),GO:0003700(sequence-specific DNA binding transcription factor activity),GO:0006355(regulation of transcription, DNA-dependent),GO:0005634(nucleus),GO:0043565(sequence-specific DNA binding)	NA			K-box region and MADS-box transcription factor family protein
Solyc02g089200.2	MIKC	chr02:45652868-45657652	330.91	329.803	269.974	no change	slightly change			GO:0003677(DNA binding),GO:0046983(protein dimerization activity),GO:0003700(sequence-specific DNA binding transcription factor activity),GO:0006355(regulation of transcription, DNA-dependent),GO:0005634(nucleus),GO:0043565(sequence-specific DNA binding)	NA		KOG0014	K-box region and MADS-box transcription factor family protein
Solyc02g089210.2	MIKC	chr02:45666856-45671596	0.714866	1.39242	1.59451	slightly change	slightly change			GO:0003677(DNA binding),GO:0046983(protein dimerization activity),GO:0003700(sequence-specific DNA binding transcription factor activity),GO:0006355(regulation of transcription, DNA-dependent),GO:0005634(nucleus),GO:0043565(sequence-specific DNA binding)	NA		KOG0014	K-box region and MADS-box transcription factor family protein
Solyc02g091550.1	MIKC	chr02:47387971-47395119	0.0535818	0	0	no change	no change			GO:0003677(DNA binding),GO:0046983(protein dimerization activity),GO:0003700(sequence-specific DNA binding transcription factor activity),GO:0006355(regulation of transcription, DNA-dependent),GO:0005634(nucleus),GO:0043565(sequence-specific DNA binding)	NA		KOG0014	AGAMOUS-like 21
Solyc03g006830.2	MIKC	chr03:1331840-1343587	19.7117	26.8573	11.6373	slightly change	slightly change			GO:0003677(DNA binding),GO:0046983(protein dimerization activity),GO:0003700(sequence-specific DNA binding transcription factor activity),GO:0006355(regulation of transcription, DNA-dependent),GO:0005634(nucleus),GO:0043565(sequence-specific DNA binding)	NA		KOG0014	AGAMOUS-like 42
Solyc03g019710.2	MIKC	chr03:6652669-6656230	26.9476	68.3003	21.3007	yes	slightly change	up		GO:0003677(DNA binding),GO:0046983(protein dimerization activity),GO:0003700(sequence-specific DNA binding transcription factor activity),GO:0006355(regulation of transcription, DNA-dependent),GO:0005634(nucleus),GO:0043565(sequence-specific DNA binding)	NA		KOG0014	K-box region and MADS-box transcription factor family protein
Solyc03g114830.2	MIKC	chr03:58752012-58758339	165.391	204.809	152.075	slightly change	no change			GO:0003677(DNA binding),GO:0046983(protein dimerization activity),GO:0003700(sequence-specific DNA binding transcription factor activity),GO:0006355(regulation of transcription, DNA-dependent),GO:0005634(nucleus),GO:0043565(sequence-specific DNA binding)	NA	K09264	KOG0014	AGAMOUS-like 8
Solyc03g114840.2	MIKC	chr03:58767672-58773988	78.2287	37.7505	80.7413	yes	no change	down		GO:0003677(DNA binding),GO:0046983(protein dimerization activity),GO:0003700(sequence-specific DNA binding transcription factor activity),GO:0006355(regulation of transcription, DNA-dependent),GO:0005634(nucleus),GO:0043565(sequence-specific DNA binding)	NA		KOG0014	K-box region and MADS-box transcription factor family protein
Solyc04g005320.2	MIKC	chr04:228306-233354	0.179829	0	0.021873	no change	slightly change			GO:0003677(DNA binding),GO:0046983(protein dimerization activity),GO:0003700(sequence-specific DNA binding transcription factor activity),GO:0006355(regulation of transcription, DNA-dependent),GO:0005634(nucleus),GO:0043565(sequence-specific DNA binding)	NA		KOG0014	K-box region and MADS-box transcription factor family protein
Solyc04g076680.2,Solyc04g076700.2	MIKC	chr04:59173166-59203389	4.804	3.94681	4.29803	slightly change	no change			NA	NA			AGAMOUS-like 16
Solyc04g076700.2	MIKC	chr04:59173166-59203389	15.0434	5.14	13.0496	slightly change	no change			GO:0003700(sequence-specific DNA binding transcription factor activity),GO:0006355(regulation of transcription, DNA-dependent),GO:0005634(nucleus)	NA			AGAMOUS-like 16
Solyc04g078300.2	MIKC	chr04:60651540-60655068	3.55896	3.74114	8.70377	no change	slightly change			GO:0003677(DNA binding),GO:0046983(protein dimerization activity),GO:0043565(sequence-specific DNA binding),GO:0006355(regulation of transcription, DNA-dependent),GO:0005634(nucleus),GO:0003700(sequence-specific DNA binding transcription factor activity)	NA		KOG0014	AGAMOUS-like 104
Solyc04g081000.2	MIKC	chr04:62653317-62656888	2.72044	2.64175	2.12648	no change	slightly change			GO:0003677(DNA binding),GO:0046983(protein dimerization activity),GO:0003700(sequence-specific DNA binding transcription factor activity),GO:0006355(regulation of transcription, DNA-dependent),GO:0005634(nucleus),GO:0043565(sequence-specific DNA binding)	NA	K09264	KOG0014	K-box region and MADS-box transcription factor family protein
Solyc05g012020.2,Solyc05g056620.1	MIKC	chr05:5216721-5231117	671.873	1203.15	396.662	slightly change	slightly change			NA	NA		KOG0014	K-box region and MADS-box transcription factor family protein
Solyc05g015720.1	MIKC	chr05:11819891-11842951	1.79597	1.00845	0.477174	slightly change	slightly change			GO:0003700(sequence-specific DNA binding transcription factor activity),GO:0006355(regulation of transcription, DNA-dependent),GO:0005634(nucleus)	NA			K-box region and MADS-box transcription factor family protein
Solyc05g015720.1,Solyc05g015730.1	MIKC	chr05:11819891-11842951	4.46517	1.8421	4.70662	slightly change	no change			NA	NA			K-box region and MADS-box transcription factor family protein
Solyc05g015730.1	MIKC	chr05:11819891-11842951	1.16785	1.15124	1.91002	no change	slightly change			GO:0003677(DNA binding),GO:0046983(protein dimerization activity),GO:0043565(sequence-specific DNA binding),GO:0006355(regulation of transcription, DNA-dependent),GO:0005634(nucleus),GO:0003700(sequence-specific DNA binding transcription factor activity)	NA			K-box region and MADS-box transcription factor family protein
Solyc05g015750.2	MIKC	chr05:11898902-11905313	182.74	170.707	196.696	no change	no change			GO:0003677(DNA binding),GO:0046983(protein dimerization activity),GO:0003700(sequence-specific DNA binding transcription factor activity),GO:0006355(regulation of transcription, DNA-dependent),GO:0005634(nucleus),GO:0043565(sequence-specific DNA binding)	NA		KOG0014	K-box region and MADS-box transcription factor family protein
Solyc06g059970.2	MIKC	chr06:34286204-34289235	0	0.191403	0	no change	no change			GO:0003677(DNA binding),GO:0046983(protein dimerization activity),GO:0003700(sequence-specific DNA binding transcription factor activity),GO:0006355(regulation of transcription, DNA-dependent),GO:0005634(nucleus),GO:0043565(sequence-specific DNA binding)	NA	K09264	KOG0014	K-box region and MADS-box transcription factor family protein
Solyc06g064840.2	MIKC	chr06:36809382-36816504	19.6366	14.9878	34.9617	slightly change	slightly change			GO:0003700(sequence-specific DNA binding transcription factor activity),GO:0006355(regulation of transcription, DNA-dependent),GO:0005634(nucleus)	NA			K-box region and MADS-box transcription factor family protein
Solyc06g069430.2	MIKC	chr06:39564648-39572843	446.445	919.707	231.863	yes	slightly change	up		GO:0003677(DNA binding),GO:0046983(protein dimerization activity),GO:0003700(sequence-specific DNA binding transcription factor activity),GO:0006355(regulation of transcription, DNA-dependent),GO:0005634(nucleus),GO:0043565(sequence-specific DNA binding)	NA	K09264	KOG0014	AGAMOUS-like 8
Solyc07g052700.2	MIKC	chr07:58480255-58486602	75.7257	68.6074	61.9287	no change	slightly change			GO:0003677(DNA binding),GO:0046983(protein dimerization activity),GO:0043565(sequence-specific DNA binding),GO:0006355(regulation of transcription, DNA-dependent),GO:0005634(nucleus),GO:0003700(sequence-specific DNA binding transcription factor activity)	NA		KOG0014	AGAMOUS-like 66
Solyc07g052720.2	MIKC	chr07:58487746-58501751	20.0306	13.9495	21.3308	slightly change	no change			NA	NA			AGAMOUS-like 104
Solyc07g055920.2	MIKC	chr07:61164694-61174720	172.532	273.982	137.54	slightly change	slightly change			GO:0003677(DNA binding),GO:0046983(protein dimerization activity),GO:0003700(sequence-specific DNA binding transcription factor activity),GO:0006355(regulation of transcription, DNA-dependent),GO:0005634(nucleus),GO:0043565(sequence-specific DNA binding)	NA		KOG0014	K-box region and MADS-box transcription factor family protein
Solyc10g017630.1	MIKC	chr10:5500411-5502164	0.0667464	0	0.116883	no change	slightly change			GO:0003700(sequence-specific DNA binding transcription factor activity),GO:0006355(regulation of transcription, DNA-dependent),GO:0005634(nucleus)	NA			AGAMOUS-like 20
Solyc10g080030.1	MIKC	chr10:60766980-60769749	1.11382	0.273439	2.05274	slightly change	slightly change			GO:0003677(DNA binding),GO:0046983(protein dimerization activity),GO:0003700(sequence-specific DNA binding transcription factor activity),GO:0006355(regulation of transcription, DNA-dependent),GO:0005634(nucleus),GO:0043565(sequence-specific DNA binding)	NA		KOG0014	AGAMOUS-like 18
Solyc11g005120.1	MIKC	chr11:107328-109329	0.114404	0.166362	0.14047	slightly change	slightly change			GO:0003677(DNA binding),GO:0046983(protein dimerization activity),GO:0003700(sequence-specific DNA binding transcription factor activity),GO:0006355(regulation of transcription, DNA-dependent),GO:0005634(nucleus),GO:0043565(sequence-specific DNA binding)	NA		KOG0014	K-box region and MADS-box transcription factor family protein
Solyc11g010570.1	MIKC	chr11:3640856-3645766	0.242826	0.420669	1.04785	slightly change	slightly change			GO:0003677(DNA binding),GO:0046983(protein dimerization activity),GO:0003700(sequence-specific DNA binding transcription factor activity),GO:0006355(regulation of transcription, DNA-dependent),GO:0005634(nucleus),GO:0043565(sequence-specific DNA binding)	NA		KOG0014	K-box region and MADS-box transcription factor family protein
Solyc11g032100.1	MIKC	chr11:21504135-21523999	1.68252	1.56994	3.04407	no change	slightly change			GO:0003677(DNA binding),GO:0046983(protein dimerization activity),GO:0003700(sequence-specific DNA binding transcription factor activity),GO:0006355(regulation of transcription, DNA-dependent),GO:0005634(nucleus),GO:0043565(sequence-specific DNA binding)	NA		KOG0014	AGAMOUS-like 12
Solyc12g038510.1	MIKC	chr12:35889364-35901176	0.78315	2.15292	0.623752	slightly change	slightly change			GO:0003677(DNA binding),GO:0046983(protein dimerization activity),GO:0003700(sequence-specific DNA binding transcription factor activity),GO:0006355(regulation of transcription, DNA-dependent),GO:0005634(nucleus),GO:0043565(sequence-specific DNA binding)	NA		KOG0014	K-box region and MADS-box transcription factor family protein
Solyc12g087810.1	MIKC	chr12:61749690-61762970	1.29166	1.50958	1.38453	no change	no change			GO:0003700(sequence-specific DNA binding transcription factor activity),GO:0006355(regulation of transcription, DNA-dependent),GO:0005634(nucleus)	NA			K-box region and MADS-box transcription factor family protein
Solyc12g087810.1,Solyc12g087820.1	MIKC	chr12:61749690-61762970	21.2449	32.4276	25.8331	slightly change	no change			NA	NA			K-box region and MADS-box transcription factor family protein
Solyc12g087820.1	MIKC	chr12:61749690-61762970	2.48636	3.39661	2.23071	slightly change	no change			GO:0003677(DNA binding),GO:0046983(protein dimerization activity),GO:0043565(sequence-specific DNA binding),GO:0006355(regulation of transcription, DNA-dependent),GO:0005634(nucleus),GO:0003700(sequence-specific DNA binding transcription factor activity)	NA			K-box region and MADS-box transcription factor family protein
Solyc12g087830.1	MIKC	chr12:61766212-61778190	128.12	188.015	108.085	slightly change	slightly change			GO:0003677(DNA binding),GO:0046983(protein dimerization activity),GO:0003700(sequence-specific DNA binding transcription factor activity),GO:0006355(regulation of transcription, DNA-dependent),GO:0005634(nucleus),GO:0043565(sequence-specific DNA binding)	NA		KOG0014	K-box region and MADS-box transcription factor family protein
Solyc12g088090.1	MIKC	chr12:62014328-62019387	0.991234	0.533875	0.920903	slightly change	no change			GO:0003700(sequence-specific DNA binding transcription factor activity),GO:0006355(regulation of transcription, DNA-dependent),GO:0005634(nucleus)	NA			AGAMOUS-like 16
Solyc01g066500.1	M-type	chr01:66886919-66887849	0	0	0.124246	no change	no change			GO:0003677(DNA binding),GO:0046983(protein dimerization activity),GO:0043565(sequence-specific DNA binding),GO:0006355(regulation of transcription, DNA-dependent),GO:0005634(nucleus),GO:0003700(sequence-specific DNA binding transcription factor activity)	NA			MADS-box transcription factor family protein
Solyc01g097850.1	M-type	chr01:80315430-80315949	0	0.316168	0	no change	no change			GO:0003677(DNA binding),GO:0046983(protein dimerization activity),GO:0043565(sequence-specific DNA binding),GO:0006355(regulation of transcription, DNA-dependent),GO:0005634(nucleus),GO:0003700(sequence-specific DNA binding transcription factor activity)	NA			AGAMOUS-like 62
Solyc01g098060.1	M-type	chr01:80419433-80419892	0	0.191713	0.209018	no change	no change			GO:0003677(DNA binding),GO:0046983(protein dimerization activity),GO:0043565(sequence-specific DNA binding),GO:0006355(regulation of transcription, DNA-dependent),GO:0005634(nucleus),GO:0003700(sequence-specific DNA binding transcription factor activity)	NA			AGAMOUS-like 23
Solyc01g106700.2	M-type	chr01:86228942-86229953	9.92667	12.3817	4.95507	slightly change	slightly change			GO:0003677(DNA binding),GO:0046983(protein dimerization activity),GO:0043565(sequence-specific DNA binding),GO:0006355(regulation of transcription, DNA-dependent),GO:0005634(nucleus),GO:0003700(sequence-specific DNA binding transcription factor activity)	NA		KOG0014	AGAMOUS-like 62
Solyc03g062820.1	M-type	chr03:29689971-29690409	0	0.211548	0	no change	no change			GO:0003677(DNA binding),GO:0046983(protein dimerization activity),GO:0043565(sequence-specific DNA binding),GO:0006355(regulation of transcription, DNA-dependent),GO:0005634(nucleus),GO:0003700(sequence-specific DNA binding transcription factor activity)	NA			AGAMOUS-like 62
Solyc03g115910.1	M-type	chr03:59544548-59551248	0.663475	0.0614122	0.949548	slightly change	slightly change			GO:0003677(DNA binding),GO:0046983(protein dimerization activity),GO:0043565(sequence-specific DNA binding),GO:0006355(regulation of transcription, DNA-dependent),GO:0005634(nucleus),GO:0003700(sequence-specific DNA binding transcription factor activity)	NA			AGAMOUS-like 65
Solyc03g119680.1	M-type	chr03:62282707-62288853	0.084533	0.0684012	0.837467	slightly change	slightly change			GO:0003677(DNA binding),GO:0046983(protein dimerization activity),GO:0043565(sequence-specific DNA binding),GO:0006355(regulation of transcription, DNA-dependent),GO:0005634(nucleus),GO:0003700(sequence-specific DNA binding transcription factor activity)	NA			AGAMOUS-like 61
Solyc04g064860.1	M-type	chr04:55148257-55148959	0.913718	0.400352	1.99724	slightly change	slightly change			GO:0003677(DNA binding),GO:0046983(protein dimerization activity),GO:0043565(sequence-specific DNA binding),GO:0006355(regulation of transcription, DNA-dependent),GO:0005634(nucleus),GO:0003700(sequence-specific DNA binding transcription factor activity)	NA			AGAMOUS-like 62
Solyc05g013370.1	M-type	chr05:6447253-6447952	0	0.258115	0.162518	no change	no change			GO:0003677(DNA binding),GO:0046983(protein dimerization activity),GO:0043565(sequence-specific DNA binding),GO:0006355(regulation of transcription, DNA-dependent),GO:0005634(nucleus),GO:0003700(sequence-specific DNA binding transcription factor activity)	NA		KOG0014	AGAMOUS-like 103
Solyc06g071300.1	M-type	chr06:40268225-40268961	15.6918	14.6131	10.6182	no change	slightly change			GO:0003677(DNA binding),GO:0046983(protein dimerization activity),GO:0043565(sequence-specific DNA binding),GO:0006355(regulation of transcription, DNA-dependent),GO:0005634(nucleus),GO:0003700(sequence-specific DNA binding transcription factor activity)	NA			AGAMOUS-like 98
Solyc11g020320.1	M-type	chr11:10842640-10843468	0	0	0.22491	no change	no change			GO:0003677(DNA binding),GO:0046983(protein dimerization activity),GO:0043565(sequence-specific DNA binding),GO:0006355(regulation of transcription, DNA-dependent),GO:0005634(nucleus),GO:0003700(sequence-specific DNA binding transcription factor activity)	NA		KOG0014	MADS-box transcription factor family protein
Solyc11g045310.1	M-type	chr11:37366120-37376011	4.73093	5.13334	6.59519	no change	slightly change			NA	NA			AGAMOUS-like 30
Solyc11g069770.1	M-type	chr11:51371453-51616365	6.28146	0.349967	5.57555	slightly change	no change			GO:0003677(DNA binding),GO:0046983(protein dimerization activity),GO:0043565(sequence-specific DNA binding),GO:0006355(regulation of transcription, DNA-dependent),GO:0005634(nucleus),GO:0003700(sequence-specific DNA binding transcription factor activity)	NA		KOG0014	AGAMOUS-like 62
Solyc01g005660.1	MYB	chr01:460049-461945	1.37582	0.97703	2.24133	slightly change	slightly change			GO:0003677(DNA binding)	NA	K09422	KOG0048	myb domain protein 5
Solyc01g009070.2	MYB	chr01:3075588-3082432	20.2112	13.9315	29.0102	slightly change	slightly change			GO:0003677(DNA binding)	NA	K09422	KOG0048	myb domain protein 65
Solyc01g057910.2	MYB	chr01:57222002-57223704	3.21338	1.54445	3.22455	slightly change	no change			GO:0003677(DNA binding)	NA	K09422	KOG0048	myb domain protein 78
Solyc01g079620.2	MYB	chr01:71255599-71258882	30.9214	51.3826	13.2538	slightly change	yes		down	GO:0003677(DNA binding)	NA	K09422	KOG0048	myb domain protein 12
Solyc01g090530.1	MYB	chr01:75956881-75959366	0.355975	0.118449	0	slightly change	no change			GO:0003677(DNA binding)	NA	K09422	KOG0048	myb-like HTH transcriptional regulator family protein
Solyc01g094360.2	MYB	chr01:77639293-77641524	0.337105	0	1.39331	no change	yes		up	GO:0003677(DNA binding)	NA	K09422		myb domain protein 17
Solyc01g096700.2	MYB	chr01:79480986-79485460	133.073	92.1677	131.258	slightly change	no change			GO:0031072(heat shock protein binding),GO:0003677(DNA binding)	NA	K09522	KOG0717	DnaJ domain ;Myb-like DNA-binding domain
Solyc01g102340.2	MYB	chr01:82925827-82927937	0.375589	0.216412	1.21778	slightly change	yes		up	GO:0003677(DNA binding)	NA	K09422	KOG0048	myb domain protein 61
Solyc01g111500.2	MYB	chr01:89480964-89482050	1.60271	1.69462	2.6897	no change	slightly change			GO:0003677(DNA binding)	NA	K09422	KOG0048	myb domain protein 4
Solyc02g067340.2	MYB	chr02:32118567-32121578	1.28759	0.374877	0.999957	slightly change	slightly change			GO:0003677(DNA binding)	NA	K09422	KOG0048	myb domain protein 94
Solyc02g079280.2	MYB	chr02:38467651-38469093	0.150582	0.0224333	0.213529	slightly change	slightly change			GO:0003677(DNA binding)	NA	K09422	KOG0048	MYB-like 102
Solyc02g082390.1	MYB	chr02:40648988-40650002	0.194006	0	0	no change	no change			GO:0003677(DNA binding)	NA			Duplicated homeodomain-like superfamily protein
Solyc02g087960.2	MYB	chr02:44775430-44776995	2.05493	1.14691	2.2689	slightly change	no change			GO:0003677(DNA binding)	NA	K09422	KOG0048	myb domain protein 94
Solyc02g088190.2	MYB	chr02:44930480-44932830	8.30721	10.6221	6.24125	slightly change	slightly change			GO:0003677(DNA binding)	NA	K09422	KOG0048	myb domain protein 16
Solyc02g092930.1	MYB	chr02:48454677-48455763	15.6626	12.2492	29.0713	slightly change	slightly change			GO:0003677(DNA binding)	NA	K09422	KOG0048	myb domain protein 73
Solyc03g025870.2	MYB	chr03:7636895-7639652	0.137678	0	0.619488	no change	slightly change			GO:0003677(DNA binding)	NA	K09422	KOG0048	myb domain protein 19
Solyc03g093890.2	MYB	chr03:48994735-48996204	0.437281	0.814517	0	slightly change	no change			GO:0003677(DNA binding)	NA		KOG0048	myb domain protein 15
Solyc03g096350.2	MYB	chr03:51841421-51842817	0.889551	0.246453	1.32534	slightly change	slightly change			GO:0003677(DNA binding)	NA		KOG0724	Duplicated homeodomain-like superfamily protein
Solyc03g112390.2	MYB	chr03:56846634-56848344	0.109405	0.261811	0.243704	slightly change	slightly change			GO:0003677(DNA binding)	NA		KOG0048	myb domain protein 86
Solyc03g116100.2	MYB	chr03:59662063-59664351	19.6337	7.98017	15.9731	yes	slightly change	down		GO:0003677(DNA binding)	NA	K09422	KOG0048	myb domain protein 94
Solyc03g119050.2	MYB	chr03:61811069-61822308	3.49268	3.29197	3.39981	no change	no change			GO:0003677(DNA binding)	NA	K09422	KOG0048	myb domain protein 4r1
Solyc03g119370.1	MYB	chr03:62052376-62053490	0	0.072374	0.0276001	no change	no change			GO:0003677(DNA binding)	NA		KOG0048	myb domain protein 62
Solyc03g119740.2	MYB	chr03:62346230-62347604	10.0818	7.92382	11.1539	slightly change	no change			GO:0003677(DNA binding)	NA			Duplicated homeodomain-like superfamily protein
Solyc04g008870.2	MYB	chr04:2492192-2494475	0.650052	0.281746	3.8087	slightly change	slightly change			GO:0003677(DNA binding)	NA			Duplicated homeodomain-like superfamily protein
Solyc04g009950.2	MYB	chr04:3261268-3266696	49.5429	48.3717	49.9257	no change	no change			GO:0003677(DNA binding)	03040(Spliceosome)	K12860	KOG0050	cell division cycle 5
Solyc04g049120.2	MYB	chr04:38848295-38858241	31.2473	33.6083	34.0366	no change	no change			GO:0003677(DNA binding)	NA			Duplicated homeodomain-like superfamily protein
Solyc04g064540.2	MYB	chr04:54797862-54815114	0	0.185533	0	no change	no change			GO:0003677(DNA binding)	NA	K09422	KOG0048	myb domain protein 52
Solyc04g077260.2	MYB	chr04:59829130-59830896	0	0.153535	0	no change	no change			GO:0003677(DNA binding)	NA	K09422	KOG0048	myb domain protein 68
Solyc04g078420.1	MYB	chr04:60754926-60756252	43.6494	20.0203	55.2963	yes	slightly change	down		GO:0003677(DNA binding)	NA	K09422	KOG0048	myb domain protein 73
Solyc04g079360.1	MYB	chr04:61482057-61482816	1.90605	1.07527	2.39656	slightly change	slightly change			GO:0003677(DNA binding)	NA		KOG0048	myb domain protein 77
Solyc05g007160.2	MYB	chr05:1752620-1757631	8.03331	1.52305	10.688	yes	slightly change	down		GO:0003677(DNA binding)	NA	K09422	KOG0048	Duplicated homeodomain-like superfamily protein
Solyc05g009230.1	MYB	chr05:3372022-3373258	2.221	0.616568	1.89131	slightly change	no change			GO:0003677(DNA binding)	NA	K09422	KOG0048	myb domain protein 62
Solyc05g048830.2	MYB	chr05:58666712-58668935	3.4895	1.33218	2.56636	slightly change	slightly change			GO:0003677(DNA binding)	NA	K09422	KOG0048	myb domain protein 17
Solyc05g052850.2	MYB	chr05:62183338-62186780	4.33524	2.54497	4.04896	slightly change	no change			GO:0003677(DNA binding)	NA	K09422	KOG0048	myb domain protein 109
Solyc05g053330.2	MYB	chr05:62594924-62596759	1.12141	2.3293	1.68426	slightly change	slightly change			GO:0003677(DNA binding)	NA	K09422	KOG0048	myb domain protein 78
Solyc05g055030.1	MYB	chr05:63949289-63951195	0	0.199888	0	no change	no change			GO:0003677(DNA binding)	NA	K09422	KOG0048	myb domain protein 15
Solyc05g055240.2	MYB	chr05:64115248-64118720	19.9513	30.3953	16.899	slightly change	slightly change			GO:0003677(DNA binding)	NA			Duplicated homeodomain-like superfamily protein
Solyc06g009710.2	MYB	chr06:3687446-3689516	0.585541	0.265514	0.398896	slightly change	slightly change			GO:0003677(DNA binding)	NA	K09422		myb domain protein 111
Solyc06g053610.2	MYB	chr06:32918454-32921611	1.45028	0.925274	1.63963	slightly change	no change			GO:0003677(DNA binding)	NA	K09422	KOG0048	myb domain protein 15
Solyc06g065100.2	MYB	chr06:36996665-36998716	16.2716	20.4544	18.2841	slightly change	no change			GO:0003677(DNA binding)	NA	K09422	KOG0048	myb domain protein 4
Solyc06g069850.2	MYB	chr06:39877428-39879299	11.8068	3.63296	17.8482	yes	slightly change	down		GO:0003677(DNA binding)	NA	K09422	KOG0048	myb domain protein 94
Solyc06g071690.2	MYB	chr06:40550760-40552362	0.50708	0.121097	0.206133	slightly change	slightly change			GO:0003677(DNA binding)	NA		KOG0048	myb domain protein 86
Solyc06g073640.2	MYB	chr06:41820786-41825280	0.337532	0.183173	0.511747	slightly change	slightly change			GO:0003677(DNA binding)	NA	K09422	KOG0048	myb domain protein 65
Solyc06g075660.2,Solyc06g075670.1	MYB	chr06:43409021-43410548	0.25132	0.111121	0.838614	slightly change	slightly change			NA	NA			myb domain protein 48
Solyc06g076840.1	MYB	chr06:44120857-44123081	0	0	0.265206	no change	no change			GO:0003677(DNA binding)	NA	K09422	KOG0048	myb domain protein 119
Solyc07g008010.2	MYB	chr07:2710098-2711454	0.0287402	0	0	no change	no change			GO:0003677(DNA binding)	NA	K09422	KOG0048	myb domain protein 82
Solyc07g053230.2	MYB	chr07:59022879-59023988	1.01264	0.747615	1.37979	slightly change	slightly change			GO:0003677(DNA binding)	NA		KOG0048	myb domain protein 15
Solyc07g055000.1	MYB	chr07:60469351-60471456	0	0	0.13616	no change	no change			GO:0003677(DNA binding)	NA		KOG0048	myb domain protein 9
Solyc08g068320.2	MYB	chr08:54626802-54635874	0.205695	0.263986	0.50883	slightly change	slightly change			GO:0003677(DNA binding)	NA		KOG0048	myb domain protein 3r-4
Solyc08g076710.2	MYB	chr08:57817956-57819545	0	0	0.0188955	no change	no change			GO:0003677(DNA binding)	NA		KOG0048	myb domain protein 9
Solyc08g079270.2	MYB	chr08:60045418-60047650	0	0	0.101935	no change	no change			GO:0003677(DNA binding)	NA	K09422	KOG0048	myb domain protein 42
Solyc08g080580.2	MYB	chr08:61000224-61007517	1.13022	0.928266	1.15156	slightly change	no change			GO:0003677(DNA binding)	NA			Homeodomain-like protein
Solyc09g007570.1	MYB	chr09:1159910-1164877	1.07486	0.534907	1.1259	slightly change	no change			GO:0003677(DNA binding)	NA			Duplicated homeodomain-like superfamily protein
Solyc09g008250.2	MYB	chr09:1718595-1720352	0.0320203	0	0	no change	no change			GO:0003677(DNA binding)	NA	K09422	KOG0048	myb domain protein 36
Solyc09g010820.2	MYB	chr09:4107672-4115863	11.4523	12.3439	10.6128	no change	no change			GO:0003677(DNA binding)	NA	K09422	KOG0048	myb domain protein 3r-5
Solyc09g010840.1	MYB	chr09:4148276-4152449	39.0636	54.8324	33.2187	slightly change	slightly change			GO:0003677(DNA binding)	NA	K09422	KOG0048	myb-like HTH transcriptional regulator family protein
Solyc09g011780.2	MYB	chr09:5070695-5075388	3.77948	3.36884	2.91836	no change	slightly change			GO:0003677(DNA binding)	NA	K09422	KOG0048	myb domain protein 1
Solyc09g014250.2	MYB	chr09:5739856-5741930	4.03021	3.9027	4.5222	no change	no change			GO:0003677(DNA binding)	NA		KOG0724	Duplicated homeodomain-like superfamily protein
Solyc09g090130.2	MYB	chr09:65023340-65025440	0.336387	0	0.216499	no change	slightly change			GO:0003677(DNA binding)	NA	K09422	KOG0048	myb domain protein 15
Solyc09g090790.2	MYB	chr09:65552079-65553197	0.0292339	0	0.127232	no change	slightly change			GO:0003677(DNA binding)	NA	K09422	KOG0048	myb domain protein 79
Solyc10g005240.2	MYB	chr10:189609-191141	0.0440152	0	0	no change	no change			GO:0003677(DNA binding)	NA	K09422	KOG0048	myb domain protein 67
Solyc10g044680.1	MYB	chr10:22879520-22880870	0.448439	0.252748	0.654378	slightly change	slightly change			GO:0003677(DNA binding)	NA		KOG0048	myb domain protein 61
Solyc10g055410.1	MYB	chr10:52192549-52193521	7.94647	1.65514	8.77465	yes	no change	down		GO:0003677(DNA binding)	NA	K09422	KOG0048	myb domain protein 4
Solyc10g076820.1	MYB	chr10:59113466-59114847	0.0671005	0.0379312	0	slightly change	no change			GO:0003677(DNA binding)	NA		KOG0724	Duplicated homeodomain-like superfamily protein
Solyc10g081320.1	MYB	chr10:61747298-61749497	0.908639	0.0296124	0.885791	slightly change	no change			GO:0003677(DNA binding)	NA		KOG0048	myb domain protein 105
Solyc10g083900.1	MYB	chr10:62942835-62943825	0	0.246774	0	no change	no change			GO:0003677(DNA binding)	NA	K09422	KOG0048	myb domain protein 27
Solyc11g006720.1	MYB	chr11:1335551-1337581	37.2608	50.1586	27.2037	slightly change	slightly change			GO:0003677(DNA binding)	NA			Duplicated homeodomain-like superfamily protein
Solyc11g011050.1	MYB	chr11:4106565-4108390	1.08669	0.567642	1.11029	slightly change	no change			GO:0003677(DNA binding)	NA	K09422	KOG0048	myb domain protein 43
Solyc11g017360.1,Solyc11g017370.1	MYB	chr11:8228631-8244041	0.551428	0.3802	0.403735	slightly change	slightly change			NA	NA			Duplicated homeodomain-like superfamily protein
Solyc11g071300.1	MYB	chr11:51910331-51917668	0.0185645	0.0370655	0.0486369	slightly change	slightly change			GO:0003677(DNA binding)	NA		KOG0048	Homeodomain-like protein
Solyc11g071500.1	MYB	chr11:52033911-52041685	1.82371	2.32397	1.49982	slightly change	no change			GO:0003677(DNA binding)	NA			Duplicated homeodomain-like superfamily protein
Solyc11g072060.1	MYB	chr11:52421668-52427762	0	0.0793453	0.322828	no change	no change			GO:0003677(DNA binding)	NA		KOG0048	myb domain protein 97
Solyc11g073120.1	MYB	chr11:53297140-53298724	8.51522	5.73238	13.01	slightly change	slightly change			GO:0003677(DNA binding)	NA	K09422		myb domain protein 48
Solyc12g005890.1	MYB	chr12:526668-529582	0.453112	0.1356	0.441973	slightly change	no change			GO:0003677(DNA binding)	NA			myb domain protein 101
Solyc12g049300.1	MYB	chr12:46232170-46233950	1.25385	0.467251	3.00202	slightly change	slightly change			GO:0003677(DNA binding)	NA		KOG0048	myb domain protein 3
Solyc12g099120.1	MYB	chr12:64732603-64734009	4.08616	2.39845	1.59795	slightly change	slightly change			GO:0003677(DNA binding)	NA		KOG0048	myb domain protein 112
Solyc12g099130.1	MYB	chr12:64736565-64737471	1.78737	0.226952	8.67849	slightly change	yes		up	GO:0003677(DNA binding)	NA		KOG0048	myb domain protein 112
Solyc12g099140.1	MYB	chr12:64743920-64745580	3.75107	2.01306	5.07258	slightly change	slightly change			GO:0003677(DNA binding)	NA		KOG0048	myb domain protein 78
Solyc01g067560.2	MYB_related	chr01:68741513-68761610	9.07604	6.87572	9.97689	slightly change	no change			NA	NA		KOG1019	DNA binding
Solyc01g073950.2	MYB_related	chr01:70543415-70547894	13.0221	12.1336	15.4159	no change	no change			GO:0003677(DNA binding),GO:0005515(protein binding)	NA			DNA-binding bromodomain-containing protein
Solyc01g079210.2	MYB_related	chr01:70807839-70815294	11.6076	13.215	12.0066	no change	no change			GO:0003677(DNA binding)	NA	K11324	KOG2656	myb-like transcription factor family protein
Solyc01g095030.2	MYB_related	chr01:78162108-78170005	41.4848	37.1085	48.7823	no change	no change			GO:0003677(DNA binding)	NA		KOG0724	Homeodomain-like superfamily protein
Solyc01g095640.1	MYB_related	chr01:78616586-78617431	0.785823	2.66542	0.986783	slightly change	slightly change			GO:0003677(DNA binding)	NA	K09422		Homeodomain-like superfamily protein
Solyc01g109690.1	MYB_related	chr01:88340097-88340346	0	0	5.70037	no change	no change			GO:0003677(DNA binding)	NA			RAD-like 6
Solyc02g036370.2	MYB_related	chr02:21309275-21311945	38.0118	44.0616	35.9346	no change	no change			GO:0003677(DNA binding)	NA		KOG0048	Homeodomain-like superfamily protein
Solyc02g064630.2	MYB_related	chr02:30275832-30306421	21.4104	25.017	16.3267	no change	slightly change			GO:0003677(DNA binding),GO:0006334(nucleosome assembly),GO:0000786(nucleosome),GO:0005634(nucleus)	NA			telomere repeat binding factor 1
Solyc02g081640.2	MYB_related	chr02:40090844-40097423	19.8396	24.52	19.2162	slightly change	no change			GO:0003677(DNA binding)	NA			Homeodomain-like superfamily protein
Solyc03g019800.2	MYB_related	chr03:6726715-6730162	7.01729	7.02458	9.89256	no change	slightly change			NA	NA		KOG0051	myb family transcription factor
Solyc03g098320.2	MYB_related	chr03:54111498-54115887	23.1298	14.9163	27.9035	slightly change	slightly change			GO:0003677(DNA binding)	NA		KOG0048	Homeodomain-like superfamily protein
Solyc03g113620.2	MYB_related	chr03:57743380-57744982	24.3786	6.01967	46.6171	yes	slightly change	down		GO:0003677(DNA binding)	NA			Homeodomain-like superfamily protein
Solyc03g121840.2	MYB_related	chr03:63928743-63935288	40.4371	55.4633	29.8003	slightly change	slightly change			GO:0003677(DNA binding),GO:0006334(nucleosome assembly),GO:0000786(nucleosome),GO:0005634(nucleus)	NA	K09422		Homeodomain-like/winged-helix DNA-binding family protein
Solyc03g121990.2	MYB_related	chr03:64051070-64058394	33.3315	41.4525	27.7782	slightly change	slightly change			GO:0003677(DNA binding)	NA			TRF-like 6
Solyc04g005100.2	MYB_related	chr04:80660-82139	122.489	111.045	130.766	no change	no change			GO:0003677(DNA binding)	NA			myb-like transcription factor family protein
Solyc04g076360.2	MYB_related	chr04:58861096-58866845	7.60944	8.35868	6.77969	no change	no change			GO:0003677(DNA binding)	NA			Homeodomain-like superfamily protein
Solyc05g052610.2	MYB_related	chr05:61963849-61965984	44.3283	25.6139	50.1495	slightly change	no change			GO:0003677(DNA binding)	NA		KOG0724	Homeodomain-like transcriptional regulator
Solyc05g054410.2	MYB_related	chr05:63483973-63489227	22.1334	12.785	31.6328	slightly change	slightly change			NA	NA			TRF-like 2
Solyc06g005590.2	MYB_related	chr06:632709-638247	12.1787	13.4016	10.6202	no change	no change			NA	NA			TRF-like 2
Solyc06g036300.2	MYB_related	chr06:22496227-22504988	34.2371	39.9364	33.2631	no change	no change			GO:0003677(DNA binding)	NA		KOG0724	Homeodomain-like superfamily protein
Solyc06g071230.2	MYB_related	chr06:40203583-40206006	57.9929	107.693	56.7483	slightly change	no change			GO:0003677(DNA binding)	NA			Homeodomain-like superfamily protein
Solyc06g076270.2	MYB_related	chr06:43775999-43781684	23.0573	27.3228	17.7263	no change	slightly change			NA	NA			TRF-like 2
Solyc06g076770.2	MYB_related	chr06:44075003-44077090	21.6772	17.7627	20.4974	slightly change	no change			GO:0003677(DNA binding)	NA		KOG0724	Homeodomain-like transcriptional regulator
Solyc06g082510.2	MYB_related	chr06:44587243-44590094	12.1146	12.7607	13.3679	no change	no change			GO:0003677(DNA binding)	NA			TRF-like 5
Solyc07g026680.2	MYB_related	chr07:30225244-30226244	0.404194	0.401098	0.493179	no change	slightly change			GO:0003677(DNA binding)	NA			myb-like transcription factor family protein
Solyc07g040910.2,Solyc07g040920.2	MYB_related	chr07:48351794-48368725	36.0504	34.0166	25.4133	no change	slightly change			NA	NA			Homeodomain-like/winged-helix DNA-binding family protein
Solyc07g052490.2	MYB_related	chr07:58326653-58327734	0.13553	1.27859	0.236347	slightly change	slightly change			GO:0003677(DNA binding)	NA			Homeodomain-like superfamily protein
Solyc08g007300.1	MYB_related	chr08:1852685-1855855	2.89671	1.97214	3.52513	slightly change	slightly change			NA	NA			myb family transcription factor
Solyc08g065380.2	MYB_related	chr08:50511819-50515346	0	0	0.102314	no change	no change			GO:0003677(DNA binding)	NA			myb-like transcription factor family protein
Solyc08g077290.1	MYB_related	chr08:58364438-58365398	10.6445	14.2885	12.619	slightly change	no change			NA	NA			Duplicated homeodomain-like superfamily protein
Solyc08g078340.2	MYB_related	chr08:59322076-59326655	15.7485	10.7225	20.4401	slightly change	slightly change			GO:0003677(DNA binding)	NA			myb-like transcription factor family protein
Solyc09g008100.2	MYB_related	chr09:1569886-1581302	12.1146	14.6014	11.1471	no change	no change			GO:0003677(DNA binding)	NA		KOG4468	TSL-kinase interacting protein 1
Solyc10g005080.2	MYB_related	chr10:59264-79494	30.283	30.2174	29.2823	no change	no change			GO:0003677(DNA binding)	04712(Circadian rhythm - plant)	K12133		Homeodomain-like superfamily protein
Solyc10g080920.1	MYB_related	chr10:61426694-61428430	11.2602	3.57831	8.13982	slightly change	slightly change			GO:0003677(DNA binding)	NA			RAD-like 1
Solyc10g084370.1	MYB_related	chr10:63264164-63268996	10.1211	9.82127	15.5988	no change	slightly change			GO:0003677(DNA binding)	NA		KOG0724	Homeodomain-like superfamily protein
Solyc11g013620.1	MYB_related	chr11:6866997-6868945	0.096229	0	0	no change	no change			GO:0003677(DNA binding)	NA			myb-like transcription factor family protein
Solyc11g044320.1	MYB_related	chr11:35411898-35419903	32.7679	38.8888	24.9815	no change	slightly change			GO:0003677(DNA binding),GO:0006334(nucleosome assembly),GO:0000786(nucleosome),GO:0005634(nucleus)	NA			telomere repeat binding factor 1
Solyc12g005800.1	MYB_related	chr12:447841-449285	0.383991	3.11597	0.46915	slightly change	slightly change			NA	NA			Homeodomain-like superfamily protein
Solyc12g008800.1	MYB_related	chr12:2142768-2145042	1.22512	0.774347	4.16441	slightly change	yes		up	GO:0003677(DNA binding)	NA			myb-like transcription factor family protein
Solyc12g044610.1	MYB_related	chr12:45095804-45103315	0.312262	0.0963158	0.767879	slightly change	slightly change			GO:0003677(DNA binding)	NA			Homeodomain-like superfamily protein
Solyc12g087970.1	MYB_related	chr12:61905286-61914398	11.1198	11.6493	10.379	no change	no change			NA	NA			Homeodomain-like superfamily protein
Solyc12g089190.1	MYB_related	chr12:62746777-62748217	0	0	3.48717	no change	no change			GO:0003677(DNA binding)	NA			RAD-like 6
Solyc12g098160.1	MYB_related	chr12:64120799-64145700	6.28175	8.07289	6.78388	slightly change	no change			NA	NA		KOG1019	DNA binding
Solyc01g009860.2	NAC	chr01:4382335-4384348	60.0831	56.8555	58.7046	no change	no change			GO:0003677(DNA binding),GO:0006355(regulation of transcription, DNA-dependent)	NA			NAC domain containing protein 83
Solyc01g021730.2	NAC	chr01:32776997-32778063	1.01602	0.10258	1.09569	slightly change	no change			GO:0003677(DNA binding),GO:0006355(regulation of transcription, DNA-dependent)	NA			NAC domain containing protein 2
Solyc01g094490.2	NAC	chr01:77709644-77710398	6.10616	7.25364	4.23838	no change	slightly change			GO:0003677(DNA binding),GO:0006355(regulation of transcription, DNA-dependent)	NA			NAC domain containing protein 3
Solyc01g102740.2	NAC	chr01:83236707-83238761	0	0.0775469	0	no change	no change			GO:0003677(DNA binding),GO:0006355(regulation of transcription, DNA-dependent)	NA			NAC domain containing protein 35
Solyc01g104900.2	NAC	chr01:84978257-84979448	0.432221	0	1.17109	no change	slightly change			GO:0003677(DNA binding),GO:0006355(regulation of transcription, DNA-dependent)	NA			xylem NAC domain 1
Solyc02g036430.1	NAC	chr02:21468368-21472137	0	0.0158141	0.0433661	no change	no change			GO:0003677(DNA binding),GO:0006355(regulation of transcription, DNA-dependent)	NA			NAC domain containing protein 28
Solyc02g061780.2	NAC	chr02:27874512-27876587	0	0	0.0990144	no change	no change			GO:0003677(DNA binding),GO:0006355(regulation of transcription, DNA-dependent)	NA			NAC domain containing protein 36
Solyc02g061870.1	NAC	chr02:28012431-28013091	0	0.151552	0	no change	no change			GO:0003677(DNA binding),GO:0006355(regulation of transcription, DNA-dependent)	NA			NAC-like, activated by AP3/PI
Solyc02g061900.1	NAC	chr02:28028035-28028950	0.068362	0.528025	0.231782	slightly change	slightly change			GO:0003677(DNA binding),GO:0006355(regulation of transcription, DNA-dependent)	NA			NAC (No Apical Meristem) domain transcriptional regulator superfamily protein
Solyc02g069960.2	NAC	chr02:34315618-34318868	0.377884	0.311847	0.0429757	slightly change	slightly change			GO:0003677(DNA binding),GO:0006355(regulation of transcription, DNA-dependent)	NA			NAC domain containing protein 42
Solyc02g077610.2	NAC	chr02:37073621-37077632	1.60952	0.985601	2.6213	slightly change	slightly change			GO:0003677(DNA binding),GO:0006355(regulation of transcription, DNA-dependent)	NA			NAC domain containing protein 73
Solyc02g084350.2	NAC	chr02:42041408-42043859	0.140546	0	0.0131933	no change	slightly change			GO:0003677(DNA binding),GO:0006355(regulation of transcription, DNA-dependent)	NA			vascular related NAC-domain protein 1
Solyc02g087920.2	NAC	chr02:44750150-44751604	0.0266849	0.755679	0.0838725	slightly change	slightly change			GO:0003677(DNA binding),GO:0006355(regulation of transcription, DNA-dependent)	NA			NAC (No Apical Meristem) domain transcriptional regulator superfamily protein
Solyc02g088180.2	NAC	chr02:44915097-44916628	0.558622	0.496082	1.10318	no change	slightly change			GO:0003677(DNA binding),GO:0006355(regulation of transcription, DNA-dependent)	NA			NAC domain containing protein 100
Solyc02g093420.2	NAC	chr02:48873415-48876572	0.182893	0.172011	0.512347	no change	slightly change			GO:0003677(DNA binding),GO:0006355(regulation of transcription, DNA-dependent)	NA			NAC domain containing protein 44
Solyc03g062670.1	NAC	chr03:29295084-29295933	0	0	0.0238166	no change	no change			GO:0003677(DNA binding),GO:0006355(regulation of transcription, DNA-dependent)	NA			NAC domain containing protein 52
Solyc03g062750.1	NAC	chr03:29436839-29437208	0	0	2.87682	no change	no change			GO:0003677(DNA binding),GO:0006355(regulation of transcription, DNA-dependent)	NA			NAC domain containing protein 52
Solyc03g080090.2	NAC	chr03:45541346-45546345	113.716	149.817	118.062	slightly change	no change			GO:0003677(DNA binding),GO:0006355(regulation of transcription, DNA-dependent)	NA			TCV-interacting protein
Solyc03g083880.2	NAC	chr03:47361451-47364301	0	0	0.0334762	no change	no change			GO:0003677(DNA binding),GO:0006355(regulation of transcription, DNA-dependent)	NA			NAC 007
Solyc03g097650.2	NAC	chr03:53428477-53430021	0.378175	0.114807	0.866374	slightly change	slightly change			GO:0003677(DNA binding),GO:0006355(regulation of transcription, DNA-dependent)	NA			NAC domain containing protein 83
Solyc03g098190.2	NAC	chr03:53977591-53982305	0.0587238	0	0	no change	no change			GO:0003677(DNA binding),GO:0006355(regulation of transcription, DNA-dependent)	NA			NAC domain containing protein 57
Solyc03g114260.1	NAC	chr03:58344557-58345355	0	0	0.0596552	no change	no change			GO:0003677(DNA binding),GO:0006355(regulation of transcription, DNA-dependent)	NA			NAC (No Apical Meristem) domain transcriptional regulator superfamily protein
Solyc03g115850.2	NAC	chr03:59503501-59505060	1.35874	1.42054	3.47523	no change	yes		up	GO:0003677(DNA binding),GO:0006355(regulation of transcription, DNA-dependent)	NA			NAC domain containing protein 100
Solyc04g005610.2	NAC	chr04:405227-406898	4.87524	3.48809	4.44744	slightly change	no change			GO:0003677(DNA binding),GO:0006355(regulation of transcription, DNA-dependent)	NA			NAC-like, activated by AP3/PI
Solyc04g009440.2	NAC	chr04:2856468-2858639	4.41492	12.0171	3.55848	yes	slightly change	up		GO:0003677(DNA binding),GO:0006355(regulation of transcription, DNA-dependent)	NA			NAC (No Apical Meristem) domain transcriptional regulator superfamily protein
Solyc04g072220.2	NAC	chr04:56809985-56829406	38.2221	41.7889	36.8631	no change	no change			GO:0003677(DNA binding),GO:0006355(regulation of transcription, DNA-dependent)	NA			NAC domain containing protein 17
Solyc04g078670.2	NAC	chr04:60958443-60962823	1.26387	1.15014	1.1713	no change	no change			GO:0003677(DNA binding),GO:0006355(regulation of transcription, DNA-dependent)	NA			NAC domain containing protein 60
Solyc04g079940.2	NAC	chr04:61853023-61857677	28.5011	30.414	34.2827	no change	no change			GO:0003677(DNA binding),GO:0006355(regulation of transcription, DNA-dependent)	NA			NAC domain containing protein 38
Solyc05g007550.1	NAC	chr05:2096115-2098418	0	0	0.118788	no change	no change			GO:0003677(DNA binding),GO:0006355(regulation of transcription, DNA-dependent)	NA			NAC (No Apical Meristem) domain transcriptional regulator superfamily protein
Solyc05g007770.2	NAC	chr05:2229719-2231644	182.395	182.915	177.235	no change	no change			GO:0003677(DNA binding),GO:0006355(regulation of transcription, DNA-dependent)	NA			NAC-like, activated by AP3/PI
Solyc05g009840.2	NAC	chr05:4058761-4063872	7.24448	5.56866	7.96608	slightly change	no change			GO:0003677(DNA binding),GO:0006355(regulation of transcription, DNA-dependent)	NA			NAC (No Apical Meristem) domain transcriptional regulator superfamily protein
Solyc05g021090.2	NAC	chr05:26343120-26349617	0	0	0.0962023	no change	no change			GO:0003677(DNA binding),GO:0006355(regulation of transcription, DNA-dependent)	NA			NAC domain containing protein 42
Solyc05g026180.1	NAC	chr05:40024725-40030303	1.18327	0.525722	2.02242	slightly change	slightly change			GO:0003677(DNA binding),GO:0006355(regulation of transcription, DNA-dependent)	NA			NAC domain containing protein 75
Solyc05g055470.2	NAC	chr05:64249832-64254800	43.3161	51.8257	34.7426	no change	slightly change			GO:0003677(DNA binding),GO:0006355(regulation of transcription, DNA-dependent)	NA			NAC domain containing protein 2
Solyc05g055480.2	NAC	chr05:64255494-64259429	8.59125	7.10328	9.45429	slightly change	no change			GO:0003677(DNA binding),GO:0006355(regulation of transcription, DNA-dependent)	NA			NAC domain containing protein 52
Solyc06g008360.2	NAC	chr06:2253972-2260316	5.89747	4.70842	16.67	slightly change	yes		up	GO:0003677(DNA binding),GO:0006355(regulation of transcription, DNA-dependent)	NA			NAC domain containing protein 74
Solyc06g034340.1	NAC	chr06:20774518-20776461	0.0322229	0	0.0973882	no change	slightly change			GO:0003677(DNA binding),GO:0006355(regulation of transcription, DNA-dependent)	NA			NAC 007
Solyc06g060230.2	NAC	chr06:34577473-34578909	39.9284	69.8816	34.4215	slightly change	slightly change			GO:0003677(DNA binding),GO:0006355(regulation of transcription, DNA-dependent)	NA			NAC (No Apical Meristem) domain transcriptional regulator superfamily protein
Solyc06g061080.2	NAC	chr06:35498571-35501008	1.60303	4.72366	3.22134	yes	slightly change	up		GO:0003677(DNA binding),GO:0006355(regulation of transcription, DNA-dependent)	NA			NAC domain containing protein 71
Solyc06g069710.2	NAC	chr06:39809037-39810854	4.46548	3.77705	7.33675	slightly change	slightly change			GO:0003677(DNA binding),GO:0006355(regulation of transcription, DNA-dependent)	NA			NAC domain containing protein 100
Solyc06g073050.2	NAC	chr06:41395981-41399877	24.2841	37.8062	22.3996	slightly change	no change			GO:0003677(DNA binding),GO:0006355(regulation of transcription, DNA-dependent)	NA			NAC domain containing protein 62
Solyc06g074170.2	NAC	chr06:42254208-42257940	3.17185	5.03076	3.53067	slightly change	no change			GO:0003677(DNA binding),GO:0006355(regulation of transcription, DNA-dependent)	NA			NTM1-like 8
Solyc06g083840.2,Solyc06g083850.2	NAC	chr06:45438356-45440528	1.9323	0.659169	3.35807	slightly change	slightly change			NA	NA			NAC domain containing protein 74
Solyc07g045030.2	NAC	chr07:55436219-55441033	0.0551089	0	0	no change	no change			GO:0003677(DNA binding),GO:0006355(regulation of transcription, DNA-dependent)	NA			NAC domain containing protein 42
Solyc07g053590.2	NAC	chr07:59332887-59335327	0.0930629	0	0	no change	no change			GO:0003677(DNA binding),GO:0006355(regulation of transcription, DNA-dependent)	NA			NAC domain containing protein 73
Solyc07g062840.2	NAC	chr07:62708888-62711033	0.299179	0.325579	0.333956	no change	no change			GO:0003677(DNA binding),GO:0006355(regulation of transcription, DNA-dependent)	NA			NAC (No Apical Meristem) domain transcriptional regulator superfamily protein
Solyc07g063410.2	NAC	chr07:63107438-63109016	18.2597	14.6071	27.2311	slightly change	slightly change			GO:0003677(DNA binding),GO:0006355(regulation of transcription, DNA-dependent)	NA			NAC (No Apical Meristem) domain transcriptional regulator superfamily protein
Solyc07g063420.2	NAC	chr07:63124353-63127164	120.288	101.625	144.492	slightly change	slightly change			GO:0003677(DNA binding),GO:0006355(regulation of transcription, DNA-dependent)	NA			NAC domain containing protein 2
Solyc07g066330.2	NAC	chr07:65019492-65024400	3.97723	0.289806	3.34864	yes	no change	down		GO:0003677(DNA binding),GO:0006355(regulation of transcription, DNA-dependent)	NA			NAC domain containing protein 1
Solyc08g006020.2	NAC	chr08:784729-788036	0.685746	0.0892807	0	slightly change	no change			GO:0003677(DNA binding),GO:0006355(regulation of transcription, DNA-dependent)	NA			NAC domain containing protein 38
Solyc08g007020.1	NAC	chr08:1589495-1592028	0.698083	0	0	no change	no change			GO:0003677(DNA binding),GO:0006355(regulation of transcription, DNA-dependent)	NA			NAC domain containing protein 71
Solyc08g074300.2	NAC	chr08:55577742-55580998	0.158705	0.15231	0.494553	no change	slightly change			GO:0003677(DNA binding),GO:0006355(regulation of transcription, DNA-dependent)	NA			NAC domain containing protein 38
Solyc08g077110.2	NAC	chr08:58200672-58202853	1.57605	3.1904	3.27033	slightly change	yes		up	GO:0003677(DNA binding),GO:0006355(regulation of transcription, DNA-dependent)	NA			NAC domain containing protein 96
Solyc09g025310.2	NAC	chr09:19323581-19328082	4.40414	2.63676	15.1517	slightly change	yes		up	GO:0003677(DNA binding),GO:0006355(regulation of transcription, DNA-dependent)	NA			NAC domain containing protein 74
Solyc10g005010.2	NAC	chr10:11299-12389	0.0326359	0	0.507678	no change	slightly change			GO:0003677(DNA binding),GO:0006355(regulation of transcription, DNA-dependent)	NA			NAC (No Apical Meristem) domain transcriptional regulator superfamily protein
Solyc10g006880.2	NAC	chr10:1305619-1308574	881.107	1126.13	591.712	slightly change	slightly change			GO:0003677(DNA binding),GO:0006355(regulation of transcription, DNA-dependent)	NA			NAC domain containing protein 2
Solyc10g055760.1	NAC	chr10:52871390-52872845	6.00132	13.9522	5.97801	yes	no change	up		GO:0003677(DNA binding),GO:0006355(regulation of transcription, DNA-dependent)	NA			NAC domain containing protein 36
Solyc10g083450.1	NAC	chr10:62570812-62573756	0.14081	0	0	no change	no change			GO:0003677(DNA binding),GO:0006355(regulation of transcription, DNA-dependent)	NA			NAC domain containing protein 32
Solyc11g005920.1	NAC	chr11:741322-748031	38.8856	47.9305	32.6973	slightly change	slightly change			GO:0003677(DNA binding),GO:0006355(regulation of transcription, DNA-dependent)	NA			NAC domain containing protein 82
Solyc11g008000.1	NAC	chr11:2205076-2208772	63.0055	74.3231	56.7865	no change	no change			GO:0003677(DNA binding),GO:0006355(regulation of transcription, DNA-dependent)	NA			NAC domain containing protein 2
Solyc11g008010.1	NAC	chr11:2210880-2215985	74.7208	71.3067	76.6423	no change	no change			GO:0003677(DNA binding),GO:0006355(regulation of transcription, DNA-dependent)	NA			NAC domain containing protein 50
Solyc11g017470.1	NAC	chr11:8421897-8424657	526.686	625.638	421.618	no change	slightly change			GO:0003677(DNA binding),GO:0006355(regulation of transcription, DNA-dependent)	NA			NAC (No Apical Meristem) domain transcriptional regulator superfamily protein
Solyc11g018660.1	NAC	chr11:8887767-8890395	0	0	0.0219678	no change	no change			GO:0003677(DNA binding),GO:0006355(regulation of transcription, DNA-dependent)	NA			vascular related NAC-domain protein 7
Solyc11g068620.1	NAC	chr11:50350575-50352818	1.51066	0.933434	2.26808	slightly change	slightly change			GO:0003677(DNA binding),GO:0006355(regulation of transcription, DNA-dependent)	NA			NAC domain containing protein 90
Solyc11g068750.1	NAC	chr11:50465591-50471463	4.29557	2.99224	4.24154	slightly change	no change			GO:0003677(DNA binding),GO:0006355(regulation of transcription, DNA-dependent)	NA			NTM1-like 8
Solyc12g013620.1	NAC	chr12:4461495-4464719	184.172	226.215	147.637	slightly change	slightly change			GO:0003677(DNA binding),GO:0006355(regulation of transcription, DNA-dependent)	NA			NAC (No Apical Meristem) domain transcriptional regulator superfamily protein
Solyc12g017400.1	NAC	chr12:6650294-6652079	0	0.0286105	0.122962	no change	no change			GO:0003677(DNA binding),GO:0006355(regulation of transcription, DNA-dependent)	NA			NAC (No Apical Meristem) domain transcriptional regulator superfamily protein
Solyc12g036480.1	NAC	chr12:31380779-31383643	0.0340317	0	0	no change	no change			GO:0003677(DNA binding),GO:0006355(regulation of transcription, DNA-dependent)	NA			NAC domain containing protein 58
Solyc12g056790.1	NAC	chr12:48227290-48230632	40.083	49.6298	37.3004	slightly change	no change			GO:0003677(DNA binding),GO:0006355(regulation of transcription, DNA-dependent)	NA			NAC domain containing protein 17
Solyc03g118420.2	NF-X1	chr03:61351926-61355718	20.9967	23.3306	21.465	no change	no change			GO:0003700(sequence-specific DNA binding transcription factor activity),GO:0008270(zinc ion binding),GO:0006355(regulation of transcription, DNA-dependent),GO:0005634(nucleus)	NA		KOG1952	NF-X-like 1
Solyc06g051570.2	NF-X1	chr06:31562494-31586266	7.06127	6.89468	6.31153	no change	no change			NA	NA		KOG1952	sequence-specific DNA binding transcription factors;zinc ion binding;sequence-specific DNA binding transcription factors
Solyc01g006930.2	NF-YA	chr01:1506393-1511980	15.7588	18.1279	22.1348	no change	slightly change			GO:0003700(sequence-specific DNA binding transcription factor activity),GO:0006355(regulation of transcription, DNA-dependent),GO:0005634(nucleus)	NA		KOG1561	nuclear factor Y, subunit A10
Solyc01g008490.2	NF-YA	chr01:2578535-2583600	14.9519	22.9733	15.8953	slightly change	no change			GO:0003700(sequence-specific DNA binding transcription factor activity),GO:0006355(regulation of transcription, DNA-dependent),GO:0005634(nucleus)	NA		KOG1561	nuclear factor Y, subunit A1
Solyc01g087240.2	NF-YA	chr01:73937980-73944583	19.068	17.6964	20.6828	no change	no change			GO:0003700(sequence-specific DNA binding transcription factor activity),GO:0006355(regulation of transcription, DNA-dependent),GO:0005634(nucleus)	NA			nuclear factor Y, subunit A9
Solyc02g069860.2	NF-YA	chr02:34253949-34260017	17.1299	17.5681	20.02	no change	no change			GO:0003700(sequence-specific DNA binding transcription factor activity),GO:0006355(regulation of transcription, DNA-dependent),GO:0005634(nucleus)	NA			nuclear factor Y, subunit A7
Solyc03g121940.2	NF-YA	chr03:63991443-63996209	8.71514	8.34608	11.9294	no change	slightly change			GO:0003700(sequence-specific DNA binding transcription factor activity),GO:0006355(regulation of transcription, DNA-dependent),GO:0005634(nucleus)	NA			nuclear factor Y, subunit A3
Solyc08g062210.2	NF-YA	chr08:47962471-47975962	32.6942	40.4264	35.6459	slightly change	no change			GO:0003700(sequence-specific DNA binding transcription factor activity),GO:0006355(regulation of transcription, DNA-dependent),GO:0005634(nucleus)	NA		KOG1561	nuclear factor Y, subunit A8
Solyc10g079150.1	NF-YA	chr10:60080389-60082273	0.42711	2.19699	0.183018	slightly change	slightly change			GO:0003700(sequence-specific DNA binding transcription factor activity),GO:0006355(regulation of transcription, DNA-dependent),GO:0005634(nucleus)	NA			nuclear factor Y, subunit A7
Solyc10g081840.1	NF-YA	chr10:62130477-62134184	0	0.0809366	0.633002	no change	no change			GO:0003700(sequence-specific DNA binding transcription factor activity),GO:0006355(regulation of transcription, DNA-dependent),GO:0005634(nucleus)	NA			nuclear factor Y, subunit A10
Solyc11g065700.1	NF-YA	chr11:48316047-48324247	32.7878	37.1362	32.8907	no change	no change			GO:0003700(sequence-specific DNA binding transcription factor activity),GO:0006355(regulation of transcription, DNA-dependent),GO:0005634(nucleus)	NA		KOG1561	nuclear factor Y, subunit A1
Solyc12g009050.1	NF-YA	chr12:2340112-2345541	1.61714	2.26441	0.910027	slightly change	slightly change			GO:0003700(sequence-specific DNA binding transcription factor activity),GO:0006355(regulation of transcription, DNA-dependent),GO:0005634(nucleus)	NA			nuclear factor Y, subunit A3
Solyc01g067130.2	NF-YB	chr01:67899838-67900307	0.285345	1.83518	0.656159	slightly change	slightly change			GO:0003677(DNA binding),GO:0043565(sequence-specific DNA binding),GO:0005622(intracellular)	NA		KOG0869	nuclear factor Y, subunit B5
Solyc03g114400.2	NF-YB	chr03:58443481-58448845	12.9032	16.7236	14.621	slightly change	no change			GO:0043565(sequence-specific DNA binding),GO:0005622(intracellular)	NA		KOG0871	nuclear factor Y, subunit B13
Solyc04g009520.2	NF-YB	chr04:2939440-2943593	3.38243	2.5916	6.88168	slightly change	slightly change			GO:0043565(sequence-specific DNA binding),GO:0005622(intracellular),GO:0003677(DNA binding)	NA			nuclear factor Y, subunit B8
Solyc04g049910.2	NF-YB	chr04:43871374-43884481	18.6551	19.6753	28.9756	no change	slightly change			GO:0043565(sequence-specific DNA binding),GO:0005622(intracellular)	NA		KOG0869	nuclear factor Y, subunit B8
Solyc05g005350.1	NF-YB	chr05:281750-283619	3.87412	1.90904	8.67735	slightly change	yes		up	GO:0043565(sequence-specific DNA binding),GO:0005622(intracellular),GO:0003677(DNA binding)	NA		KOG0869	nuclear factor Y, subunit B6
Solyc05g005360.1	NF-YB	chr05:286746-288866	1.94075	1.70315	6.25447	no change	slightly change			GO:0043565(sequence-specific DNA binding),GO:0005622(intracellular),GO:0003677(DNA binding)	NA		KOG0869	nuclear factor Y, subunit B6
Solyc05g005370.1	NF-YB	chr05:291615-294431	2.30074	0.947711	4.85333	slightly change	slightly change			GO:0043565(sequence-specific DNA binding),GO:0005622(intracellular),GO:0003677(DNA binding)	NA		KOG0869	Histone superfamily protein
Solyc05g005380.1	NF-YB	chr05:296964-302672	0.544849	0.0239442	0.925556	slightly change	slightly change			GO:0043565(sequence-specific DNA binding),GO:0005622(intracellular),GO:0003677(DNA binding)	NA		KOG0869	nuclear factor Y, subunit B6
Solyc05g005440.1	NF-YB	chr05:331733-333675	0.322955	0	0.227879	no change	slightly change			GO:0003677(DNA binding),GO:0043565(sequence-specific DNA binding),GO:0005622(intracellular)	NA		KOG0869	nuclear factor Y, subunit B6
Solyc05g015550.1	NF-YB	chr05:11410341-11411388	0	0	0.474373	no change	no change			GO:0003677(DNA binding),GO:0043565(sequence-specific DNA binding),GO:0005622(intracellular)	NA		KOG0869	nuclear factor Y, subunit B6
Solyc06g009010.1	NF-YB	chr06:2953710-2954516	2.41478	0.173147	2.74496	slightly change	no change			GO:0003677(DNA binding),GO:0043565(sequence-specific DNA binding),GO:0005622(intracellular)	NA		KOG0869	nuclear factor Y, subunit B5
Solyc06g069310.2	NF-YB	chr06:39454558-39458600	46.9127	49.957	45.7348	no change	no change			GO:0043565(sequence-specific DNA binding),GO:0005622(intracellular)	NA		KOG0871	nuclear factor Y, subunit B13
Solyc07g065500.1	NF-YB	chr07:64453756-64454952	5.99145	3.01524	7.24062	slightly change	slightly change			GO:0003677(DNA binding),GO:0043565(sequence-specific DNA binding),GO:0005622(intracellular)	NA		KOG0869	nuclear factor Y, subunit B3
Solyc07g065570.1	NF-YB	chr07:64507819-64508472	0.533306	0	2.10682	no change	slightly change			GO:0043565(sequence-specific DNA binding),GO:0005622(intracellular),GO:0003677(DNA binding)	NA			nuclear factor Y, subunit B6
Solyc07g065580.1	NF-YB	chr07:64510821-64511445	0	0	0.0930031	no change	no change			GO:0043565(sequence-specific DNA binding),GO:0005622(intracellular),GO:0003677(DNA binding)	NA			nuclear factor Y, subunit B6
Solyc09g007290.2	NF-YB	chr09:886203-890202	100.647	110.693	100.74	no change	no change			GO:0043565(sequence-specific DNA binding),GO:0005622(intracellular),GO:0003677(DNA binding)	NA			nuclear factor Y, subunit B10
Solyc09g074760.1	NF-YB	chr09:62067378-62067795	0.447417	0	0.753461	no change	slightly change			GO:0003677(DNA binding),GO:0043565(sequence-specific DNA binding),GO:0005622(intracellular)	NA			nuclear factor Y, subunit B5
Solyc10g009440.2	NF-YB	chr10:3535780-3537995	0	0	0.396512	no change	no change			GO:0043565(sequence-specific DNA binding),GO:0005622(intracellular),GO:0003677(DNA binding)	NA		KOG0869	nuclear factor Y, subunit B6
Solyc11g012750.1	NF-YB	chr11:5518370-5522711	0.918804	0.974067	1.05858	no change	slightly change			GO:0043565(sequence-specific DNA binding),GO:0005622(intracellular),GO:0003677(DNA binding)	NA			nuclear factor Y, subunit B6
Solyc11g068480.1	NF-YB	chr11:50274715-50277634	10.798	17.7988	10.8022	slightly change	no change			GO:0043565(sequence-specific DNA binding),GO:0005622(intracellular)	NA		KOG0870	nuclear factor Y, subunit B11
Solyc12g006120.1	NF-YB	chr12:682057-683388	2.36535	0.828785	4.57451	slightly change	slightly change			GO:0003677(DNA binding),GO:0043565(sequence-specific DNA binding),GO:0005622(intracellular)	NA		KOG0869	nuclear factor Y, subunit B3
Solyc01g079870.2	NF-YC	chr01:71503245-71519038	277.173	294.112	262.051	no change	no change			GO:0003677(DNA binding),GO:0043565(sequence-specific DNA binding),GO:0005622(intracellular)	NA		KOG1657	nuclear factor Y, subunit C9
Solyc01g096710.2	NF-YC	chr01:79486422-79494328	77.1088	97.8849	67.387	slightly change	no change			GO:0043565(sequence-specific DNA binding),GO:0005622(intracellular)	NA		KOG1659	nuclear factor Y, subunit C11
Solyc02g091030.2	NF-YC	chr02:47043147-47052491	2.38107	2.01419	4.98222	slightly change	yes		up	GO:0003677(DNA binding),GO:0043565(sequence-specific DNA binding),GO:0005622(intracellular)	NA		KOG1657	nuclear factor Y, subunit C4
Solyc03g110860.2	NF-YC	chr03:55647895-55652698	35.6	44.5489	32.0295	slightly change	no change			GO:0003677(DNA binding),GO:0043565(sequence-specific DNA binding),GO:0005622(intracellular)	NA		KOG1657	nuclear factor Y, subunit C1
Solyc03g111460.1	NF-YC	chr03:56111620-56115247	0	0	0.0246032	no change	no change			GO:0003677(DNA binding),GO:0043565(sequence-specific DNA binding),GO:0005622(intracellular)	NA			nuclear factor Y, subunit C1
Solyc05g015330.1	NF-YC	chr05:10362180-10362615	0	0.751526	0.0783012	no change	no change			GO:0003677(DNA binding),GO:0043565(sequence-specific DNA binding),GO:0005622(intracellular)	NA			nuclear factor Y, subunit C13
Solyc06g016750.2	NF-YC	chr06:9456303-9470235	11.4531	15.4017	13.7353	slightly change	no change			GO:0043565(sequence-specific DNA binding),GO:0005622(intracellular)	NA			nuclear factor Y, subunit C10
Solyc06g072040.1	NF-YC	chr06:40784759-40789077	41.8833	42.1483	41.7286	no change	no change			GO:0003677(DNA binding),GO:0043565(sequence-specific DNA binding),GO:0005622(intracellular)	NA		KOG1657	nuclear factor Y, subunit C1
Solyc11g072150.1	NF-YC	chr11:52468702-52473216	9.71357	14.1723	10.2641	slightly change	no change			GO:0043565(sequence-specific DNA binding),GO:0005622(intracellular)	NA		KOG1659	Histone superfamily protein
Solyc01g112190.2	Nin-like	chr01:90015883-90019117	0.117055	0.169913	0.226697	slightly change	slightly change			GO:0005515(protein binding)	NA			Plant regulator RWP-RK family protein
Solyc04g082480.2	Nin-like	chr04:63712825-63717884	1.85921	1.89876	2.07827	no change	no change			GO:0005515(protein binding)	NA			Plant regulator RWP-RK family protein
Solyc08g008410.2	Nin-like	chr08:2829723-2834799	2.98872	1.0845	3.78474	yes	slightly change	down		GO:0005515(protein binding)	NA			NIN like protein 7
Solyc08g013900.2	Nin-like	chr08:3261271-3266583	2.14892	2.23296	3.36818	no change	slightly change			GO:0005515(protein binding)	NA			Plant regulator RWP-RK family protein
Solyc08g082750.2	Nin-like	chr08:62610960-62620087	11.8252	15.335	9.11788	slightly change	slightly change			GO:0005515(protein binding)	NA			NIN like protein 7
Solyc11g045350.1	Nin-like	chr11:37656047-37663170	27.0463	33.013	26.2613	slightly change	no change			GO:0005515(protein binding)	NA			Plant regulator RWP-RK family protein
Solyc04g007000.1	RAV	chr04:728927-730046	33.7271	11.9349	29.7963	yes	no change	down		GO:0003700(sequence-specific DNA binding transcription factor activity),GO:0006355(regulation of transcription, DNA-dependent),GO:0003677(DNA binding)	NA			related to ABI3/VP1 1
Solyc05g009790.1	RAV	chr05:3987083-3988271	13.4971	5.77661	14.0091	yes	no change	down		GO:0003700(sequence-specific DNA binding transcription factor activity),GO:0006355(regulation of transcription, DNA-dependent),GO:0003677(DNA binding)	NA	K09287		AP2/B3 transcription factor family protein
Solyc09g007500.2	S1Fa-like	chr09:1075062-1077700	87.533	73.0149	76.5631	slightly change	no change			GO:0003677(DNA binding),GO:0006355(regulation of transcription, DNA-dependent),GO:0005634(nucleus)	NA			S1FA-like DNA-binding protein
Solyc05g041220.1	SAP	chr05:49689824-49694366	0	0	0.0448452	no change	no change			NA	NA			Transducin/WD40 repeat-like superfamily protein
Solyc01g068100.2	SBP	chr01:69585883-69593440	143.874	168.932	126.248	no change	no change			GO:0003677(DNA binding),GO:0005634(nucleus)	NA			squamosa promoter binding protein-like 1
Solyc01g080670.2	SBP	chr01:72426065-72434691	30.8981	31.8496	39.4582	no change	slightly change			GO:0003677(DNA binding),GO:0005634(nucleus)	NA			squamosa promoter binding protein-like 7
Solyc02g077920.2	SBP	chr02:37320746-37323446	410.912	473.776	324.254	no change	slightly change			GO:0003677(DNA binding),GO:0005634(nucleus)	NA			squamosa promoter binding protein-like 3
Solyc03g114850.2	SBP	chr03:58796518-58802237	3.0255	1.05045	2.67222	yes	no change	down		GO:0003677(DNA binding),GO:0005634(nucleus)	NA			Squamosa promoter-binding protein-like (SBP domain) transcription factor family protein
Solyc04g045560.2	SBP	chr04:33188972-33194461	4.05325	3.0058	3.41045	slightly change	slightly change			GO:0003677(DNA binding),GO:0005634(nucleus)	NA			squamosa promoter binding protein-like 2
Solyc04g064470.1	SBP	chr04:54723280-54725499	0	0	0.0630976	no change	no change			GO:0003677(DNA binding),GO:0005634(nucleus)	NA			squamosa promoter-binding protein-like 12
Solyc05g012040.2	SBP	chr05:5268985-5273711	21.3606	25.3018	16.5381	no change	slightly change			GO:0003677(DNA binding),GO:0005634(nucleus)	NA			Squamosa promoter-binding protein-like (SBP domain) transcription factor family protein
Solyc05g015510.2	SBP	chr05:10767247-10772314	99.4268	121.513	87.4668	slightly change	no change			GO:0003677(DNA binding),GO:0005634(nucleus)	NA			squamosa promoter binding protein-like 2
Solyc05g015840.2	SBP	chr05:12394399-12397051	1.24709	0.553798	1.05709	slightly change	slightly change			GO:0003677(DNA binding),GO:0005634(nucleus)	NA			Squamosa promoter-binding protein-like (SBP domain) transcription factor family protein
Solyc05g053240.2	SBP	chr05:62525344-62535803	18.435	18.898	17.7561	no change	no change			GO:0003677(DNA binding),GO:0005634(nucleus)	NA			squamosa promoter binding protein-like 1
Solyc07g062980.2	SBP	chr07:62819984-62824209	2.38454	5.07848	2.71635	slightly change	no change			GO:0003677(DNA binding),GO:0005634(nucleus)	NA			squamosa promoter binding protein-like 3
Solyc10g009080.2	SBP	chr10:3108119-3114040	3.13213	0.370928	4.37112	yes	slightly change	down		GO:0003677(DNA binding),GO:0005634(nucleus)	NA			squamosa promoter binding protein-like 3
Solyc10g018780.1	SBP	chr10:10145377-10146530	0.152434	0.0331826	0.503618	slightly change	slightly change			GO:0003677(DNA binding),GO:0005634(nucleus)	NA			squamosa promoter binding protein-like 8
Solyc10g078700.1	SBP	chr10:59754037-59758728	0.402714	0.315717	1.99185	slightly change	yes		up	GO:0003677(DNA binding),GO:0005634(nucleus)	NA			squamosa promoter binding protein-like 9
Solyc12g038520.1	SBP	chr12:35932466-35936205	2.6137	1.55286	2.53168	slightly change	no change			GO:0003677(DNA binding),GO:0005634(nucleus)	NA			Squamosa promoter-binding protein-like (SBP domain) transcription factor family protein
Solyc02g084680.2	SRS	chr02:42356114-42358282	0.564963	1.66954	0.823773	slightly change	slightly change			NA	NA			Lateral root primordium (LRP) protein-related
Solyc08g077450.2	SRS	chr08:58516389-58524220	13.3056	11.9932	12.2396	no change	no change			NA	NA
Solyc11g064800.1	SRS	chr11:47078599-47083497	0.744956	0.840697	0.375738	no change	slightly change			NA	NA			Lateral root primordium (LRP) protein-related
Solyc07g062050.2	STAT	chr07:62105040-62113776	9.65443	9.97883	8.09022	no change	no change			GO:0007165(signal transduction),GO:0006355(regulation of transcription, DNA-dependent),GO:0005634(nucleus),GO:0004871(signal transducer activity),GO:0003700(sequence-specific DNA binding transcription factor activity)	NA			SH2 domain protein B
Solyc01g007070.2	TALE	chr01:1602877-1608136	193.24	232.864	194.359	no change	no change			GO:0003700(sequence-specific DNA binding transcription factor activity),GO:0043565(sequence-specific DNA binding),GO:0006355(regulation of transcription, DNA-dependent),GO:0003677(DNA binding),GO:0005634(nucleus)	NA		KOG0773	BEL1-like homeodomain 1
Solyc01g100510.2	TALE	chr01:82275126-82279577	2.56978	6.56009	3.91421	yes	slightly change	up		GO:0003700(sequence-specific DNA binding transcription factor activity),GO:0043565(sequence-specific DNA binding),GO:0006355(regulation of transcription, DNA-dependent),GO:0003677(DNA binding),GO:0005634(nucleus)	NA		KOG0773	KNOTTED1-like homeobox gene 6
Solyc01g109980.2	TALE	chr01:88557366-88562958	21.147	18.6514	21.7804	no change	no change			GO:0003700(sequence-specific DNA binding transcription factor activity),GO:0043565(sequence-specific DNA binding),GO:0006355(regulation of transcription, DNA-dependent),GO:0003677(DNA binding),GO:0005634(nucleus)	NA		KOG0773	BEL1-like homeodomain 6
Solyc02g065490.2	TALE	chr02:31220334-31228256	0.0554927	0	0.0332863	no change	slightly change			GO:0003700(sequence-specific DNA binding transcription factor activity),GO:0043565(sequence-specific DNA binding),GO:0006355(regulation of transcription, DNA-dependent),GO:0003677(DNA binding),GO:0005634(nucleus)	NA		KOG0773	BEL1-like homeodomain 4
Solyc02g081120.2	TALE	chr02:39767062-39773953	0.688086	0.124826	0.195862	slightly change	slightly change			GO:0003700(sequence-specific DNA binding transcription factor activity),GO:0043565(sequence-specific DNA binding),GO:0006355(regulation of transcription, DNA-dependent),GO:0003677(DNA binding),GO:0005634(nucleus)	NA		KOG0773	KNOX/ELK homeobox transcription factor
Solyc02g089940.2	TALE	chr02:46203177-46209064	1.99125	1.04297	3.22714	slightly change	slightly change			GO:0003700(sequence-specific DNA binding transcription factor activity),GO:0043565(sequence-specific DNA binding),GO:0006355(regulation of transcription, DNA-dependent),GO:0003677(DNA binding),GO:0005634(nucleus)	NA		KOG0773	BEL1-like homeodomain 2
Solyc04g077210.2	TALE	chr04:59728776-59736042	0.0894565	0.0453237	0.0548417	slightly change	slightly change			GO:0003700(sequence-specific DNA binding transcription factor activity),GO:0043565(sequence-specific DNA binding),GO:0006355(regulation of transcription, DNA-dependent),GO:0003677(DNA binding),GO:0005634(nucleus)	NA		KOG0773	KNOTTED-like from Arabidopsis thaliana
Solyc04g079830.2	TALE	chr04:61729324-61740234	1.11242	0.103099	1.16803	yes	no change	down		GO:0003700(sequence-specific DNA binding transcription factor activity),GO:0043565(sequence-specific DNA binding),GO:0006355(regulation of transcription, DNA-dependent),GO:0003677(DNA binding),GO:0005634(nucleus)	NA		KOG0773	BEL1-like homeodomain 2
Solyc04g080790.2	TALE	chr04:62464435-62468756	3.20674	5.17152	3.80002	slightly change	slightly change			GO:0003700(sequence-specific DNA binding transcription factor activity),GO:0043565(sequence-specific DNA binding),GO:0006355(regulation of transcription, DNA-dependent),GO:0003677(DNA binding),GO:0005634(nucleus)	NA		KOG0773	BEL1-like homeodomain 3
Solyc05g005090.2	TALE	chr05:87081-93883	0	0.0864986	0	no change	no change			GO:0003700(sequence-specific DNA binding transcription factor activity),GO:0043565(sequence-specific DNA binding),GO:0006355(regulation of transcription, DNA-dependent),GO:0003677(DNA binding),GO:0005634(nucleus)	NA		KOG0773	KNOTTED1-like homeobox gene 6
Solyc06g074120.2	TALE	chr06:42231843-42236664	156.97	180.055	130.35	no change	no change			GO:0003700(sequence-specific DNA binding transcription factor activity),GO:0043565(sequence-specific DNA binding),GO:0006355(regulation of transcription, DNA-dependent),GO:0003677(DNA binding),GO:0005634(nucleus)	NA		KOG0773	BEL1-like homeodomain 10
Solyc07g007120.2	TALE	chr07:1876089-1882613	63.4325	52.496	82.2871	slightly change	slightly change			GO:0003700(sequence-specific DNA binding transcription factor activity),GO:0043565(sequence-specific DNA binding),GO:0006355(regulation of transcription, DNA-dependent),GO:0003677(DNA binding),GO:0005634(nucleus)	NA		KOG0773	KNOTTED1-like homeobox gene 3
Solyc08g041820.2	TALE	chr08:27254176-27258641	16.0177	20.9684	16.0175	slightly change	no change			GO:0003700(sequence-specific DNA binding transcription factor activity),GO:0043565(sequence-specific DNA binding),GO:0006355(regulation of transcription, DNA-dependent),GO:0003677(DNA binding),GO:0005634(nucleus)	NA		KOG0773	KNOTTED1-like homeobox gene 3
Solyc08g065420.2	TALE	chr08:50637098-50639226	0	0	0.147127	no change	no change			GO:0003700(sequence-specific DNA binding transcription factor activity),GO:0043565(sequence-specific DNA binding),GO:0006355(regulation of transcription, DNA-dependent)	NA		KOG0773	homeobox gene 1
Solyc08g080120.2	TALE	chr08:60628960-60633541	51.3676	65.3738	33.9194	slightly change	slightly change			GO:0003700(sequence-specific DNA binding transcription factor activity),GO:0043565(sequence-specific DNA binding),GO:0006355(regulation of transcription, DNA-dependent),GO:0003677(DNA binding),GO:0005634(nucleus)	NA		KOG0773	KNOTTED-like homeobox of Arabidopsis thaliana 7
Solyc08g081400.2	TALE	chr08:61632963-61638213	13.2281	6.99519	17.1567	slightly change	slightly change			GO:0003700(sequence-specific DNA binding transcription factor activity),GO:0043565(sequence-specific DNA binding),GO:0006355(regulation of transcription, DNA-dependent),GO:0003677(DNA binding),GO:0005634(nucleus)	NA		KOG0773	POX (plant homeobox) family protein
Solyc09g011380.2	TALE	chr09:4709684-4715117	9.44436	8.99294	13.3502	no change	slightly change			GO:0003700(sequence-specific DNA binding transcription factor activity),GO:0043565(sequence-specific DNA binding),GO:0006355(regulation of transcription, DNA-dependent),GO:0003677(DNA binding),GO:0005634(nucleus)	NA		KOG0773	POX (plant homeobox) family protein
Solyc10g086640.1	TALE	chr10:64739919-64742929	0	0.118834	0.0619899	no change	no change			GO:0003700(sequence-specific DNA binding transcription factor activity),GO:0043565(sequence-specific DNA binding),GO:0006355(regulation of transcription, DNA-dependent),GO:0003677(DNA binding),GO:0005634(nucleus)	NA			POX (plant homeobox) family protein
Solyc11g068950.1	TALE	chr11:50582801-50588457	176.694	231.067	144.837	slightly change	slightly change			GO:0003700(sequence-specific DNA binding transcription factor activity),GO:0043565(sequence-specific DNA binding),GO:0006355(regulation of transcription, DNA-dependent),GO:0003677(DNA binding),GO:0005634(nucleus)	NA		KOG0773	BEL1-like homeodomain 1
Solyc11g069890.1	TALE	chr11:51371453-51616365	1.19318	0.168505	1.37087	slightly change	no change			GO:0003700(sequence-specific DNA binding transcription factor activity),GO:0043565(sequence-specific DNA binding),GO:0006355(regulation of transcription, DNA-dependent),GO:0003677(DNA binding),GO:0005634(nucleus)	NA		KOG0773	BEL1-like homeodomain 8
Solyc12g010410.1	TALE	chr12:3455746-3459453	6.21407	15.204	9.33419	yes	slightly change	up		GO:0003700(sequence-specific DNA binding transcription factor activity),GO:0043565(sequence-specific DNA binding),GO:0006355(regulation of transcription, DNA-dependent),GO:0003677(DNA binding),GO:0005634(nucleus)	NA		KOG0773	KNOTTED1-like homeobox gene 3
Solyc01g008230.2	TCP	chr01:2359381-2360678	46.8349	47.9559	57.4192	no change	slightly change			NA	NA			TCP family transcription factor
Solyc01g103780.2	TCP	chr01:84064079-84066538	57.8718	52.252	57.644	no change	no change			NA	NA			TCP family transcription factor
Solyc02g068200.1	TCP	chr02:32795697-32796516	78.6646	92.906	64.1501	no change	slightly change			NA	NA			TEOSINTE BRANCHED 1, cycloidea, PCF (TCP)-domain family protein 20
Solyc02g089020.1	TCP	chr02:45505718-45507230	2.29989	1.47962	14.5721	slightly change	slightly change			NA	NA			plastid transcription factor 1
Solyc02g094290.1	TCP	chr02:49447039-49447381	0	0.20061	0	no change	no change			NA	NA			TEOSINTE BRANCHED 1, cycloidea, PCF (TCP)-domain family protein 20
Solyc03g006800.1	TCP	chr03:1316455-1317436	0.771876	0.35918	0.171978	slightly change	slightly change			NA	NA			TCP family transcription factor
Solyc03g045030.1	TCP	chr03:15326820-15327672	0.349146	0.0677307	0	slightly change	no change			NA	NA			TCP domain protein 12
Solyc03g115010.1	TCP	chr03:58919863-58920889	0	0	0.128286	no change	no change			NA	NA			plastid transcription factor 1
Solyc03g116320.2	TCP	chr03:59740604-59926667	2.43131	1.995	2.76176	slightly change	no change			NA	NA			TEOSINTE BRANCHED, cycloidea and PCF (TCP) 14
Solyc03g119770.2	TCP	chr03:62381909-62383042	0	0	0.139754	no change	no change			NA	NA			TCP family transcription factor
Solyc04g009180.1	TCP	chr04:2687516-2689154	6.28323	1.64284	10.432	yes	slightly change	down		NA	NA			TCP family transcription factor
Solyc06g065190.1	TCP	chr06:37036924-37038193	0.830579	0.587262	1.41827	slightly change	slightly change			NA	NA			TCP family transcription factor
Solyc06g069460.1	TCP	chr06:39599417-39600595	0.597409	0.063657	0.365264	slightly change	slightly change			NA	NA			TEOSINTE BRANCHED 1, cycloidea and PCF transcription factor 5
Solyc06g070900.2	TCP	chr06:39921968-39923714	0	0	0.0253607	no change	no change			NA	NA			TCP family transcription factor
Solyc07g053410.2	TCP	chr07:59175770-59177765	0.504773	0.385007	0.872613	slightly change	slightly change			NA	NA			TCP family transcription factor 4
Solyc07g062680.1	TCP	chr07:62593040-62595264	3.34498	4.57397	5.05394	slightly change	slightly change			NA	NA			TCP family transcription factor 4
Solyc08g048370.2	TCP	chr08:39566684-39572066	4.12314	1.96288	3.90578	slightly change	no change			NA	NA			TEOSINTE BRANCHED 1, cycloidea and PCF transcription factor 2
Solyc08g048390.1	TCP	chr08:39809069-39811771	34.7997	22.5347	33.9028	slightly change	no change			NA	NA			TEOSINTE BRANCHED 1, cycloidea and PCF transcription factor 2
Solyc08g080150.1	TCP	chr08:60651001-60652114	1.07089	0.473312	0.896319	slightly change	slightly change			NA	NA			TCP family transcription factor
Solyc09g008030.1	TCP	chr09:1505097-1505703	3.39207	1.23652	3.2382	slightly change	no change			NA	NA			TCP family transcription factor
Solyc10g008780.1	TCP	chr10:2855508-2857257	0	0.141798	0	no change	no change			NA	NA			TCP domain protein 10
Solyc11g020670.1	TCP	chr11:11820758-11821883	228.609	187.828	336.45	slightly change	slightly change			NA	NA			TCP family transcription factor
Solyc12g014140.1	TCP	chr12:4950038-4951524	0.419839	0.0438743	1.17346	slightly change	slightly change			NA	NA			TCP family transcription factor 4
Solyc01g088820.2	Trihelix	chr01:75309025-75310668	1.52614	1.05662	2.94351	slightly change	slightly change			NA	NA		KOG4282	Alcohol dehydrogenase transcription factor Myb/SANT-like family protein
Solyc01g096470.2	Trihelix	chr01:79318479-79320749	7.54945	3.17685	7.19072	yes	no change	down		NA	NA		KOG4282	sequence-specific DNA binding transcription factors
Solyc01g104760.2	Trihelix	chr01:84891331-84897373	0.882097	1.0664	0.740592	slightly change	slightly change			NA	NA		KOG4282	sequence-specific DNA binding transcription factors
Solyc02g030460.2	Trihelix	chr02:16644437-16646686	0	0	0.0462462	no change	no change			NA	NA		KOG4282	hydroxyproline-rich glycoprotein family protein
Solyc02g069390.1	Trihelix	chr02:33877630-33879483	0.245318	0.222108	0	no change	no change			NA	NA		KOG4282	hydroxyproline-rich glycoprotein family protein
Solyc02g076810.2	Trihelix	chr02:36499353-36503186	1.14234	0.962831	1.41346	slightly change	slightly change			NA	NA		KOG4282	sequence-specific DNA binding transcription factors
Solyc03g111260.2	Trihelix	chr03:55921586-55934714	6.39082	5.11974	7.76963	slightly change	slightly change			GO:0016787(hydrolase activity)	NA		KOG1137	RNA-metabolising metallo-beta-lactamase family protein
Solyc03g122030.1	Trihelix	chr03:64076997-64078416	1.79293	1.49809	5.49933	slightly change	slightly change			NA	NA		KOG4282	sequence-specific DNA binding transcription factors
Solyc04g045430.2	Trihelix	chr04:32397029-32406656	43.5233	49.362	41.3641	no change	no change			NA	NA			Homeodomain-like superfamily protein
Solyc04g071360.2	Trihelix	chr04:55934672-55937721	21.5003	27.1873	19.4546	slightly change	no change			NA	NA		KOG4282	Duplicated homeodomain-like superfamily protein
Solyc05g018350.2	Trihelix	chr05:20593162-20598307	13.7281	20.5534	14.5822	slightly change	no change			NA	NA		KOG4282	Alcohol dehydrogenase transcription factor Myb/SANT-like family protein
Solyc06g051120.2	Trihelix	chr06:30708996-30717882	11.0763	15.5036	13.2113	slightly change	no change			NA	NA		KOG4282	sequence-specific DNA binding transcription factors
Solyc06g083430.1	Trihelix	chr06:45132095-45133391	4.824	5.63326	5.80571	no change	slightly change			NA	NA		KOG4282	Homeodomain-like superfamily protein
Solyc07g055100.2	Trihelix	chr07:60560768-60563278	0.178044	0.106809	0.962587	slightly change	yes		up	NA	NA		KOG4282	sequence-specific DNA binding transcription factors
Solyc08g005900.2	Trihelix	chr08:686811-693281	17.2033	30.0599	16.4477	slightly change	no change			GO:0003677(DNA binding),GO:0003918(DNA topoisomerase (ATP-hydrolyzing) activity),GO:0005524(ATP binding),GO:0006265(DNA topological change),GO:0005694(chromosome)	NA		KOG4282	Homeodomain-like superfamily protein
Solyc08g007170.1	Trihelix	chr08:1738241-1739813	14.4285	16.2494	19.8358	no change	slightly change			NA	NA			Alcohol dehydrogenase transcription factor Myb/SANT-like family protein
Solyc08g069160.2	Trihelix	chr08:55424909-55430257	8.85036	9.77989	7.55007	no change	slightly change			NA	NA			sequence-specific DNA binding transcription factors
Solyc09g005560.2	Trihelix	chr09:385961-387708	0.264526	0.541852	5.44582	slightly change	slightly change			NA	NA		KOG4282	Homeodomain-like superfamily protein
Solyc09g008830.2	Trihelix	chr09:2249827-2257471	5.45837	3.52997	5.45015	slightly change	no change			NA	NA			sequence-specific DNA binding transcription factors
Solyc09g008850.2	Trihelix	chr09:2269190-2276218	12.496	11.1892	14.4728	no change	no change			GO:0008652(cellular amino acid biosynthetic process)	NA			aspartate/glutamate/uridylate kinase family protein
Solyc09g009250.2	Trihelix	chr09:2634458-2637947	0.0315936	0	0	no change	no change			NA	NA		KOG4282	Duplicated homeodomain-like superfamily protein
Solyc11g005380.1	Trihelix	chr11:304293-306614	45.9321	56.239	51.5269	slightly change	no change			NA	NA		KOG4282	Duplicated homeodomain-like superfamily protein
Solyc11g012720.1	Trihelix	chr11:5485301-5487611	5.0894	6.92757	4.72211	slightly change	no change			NA	NA			Duplicated homeodomain-like superfamily protein
Solyc12g043090.1	Trihelix	chr12:44198870-44201593	40.304	35.5278	40.4692	no change	no change			NA	NA		KOG4282	Alcohol dehydrogenase transcription factor Myb/SANT-like family protein
Solyc12g056510.1	Trihelix	chr12:47802587-47804951	10.2451	5.19438	14.2568	slightly change	slightly change			NA	NA		KOG4282	Duplicated homeodomain-like superfamily protein
Solyc12g100040.1	Trihelix	chr12:65280856-65283054	12.4485	11.708	11.0455	no change	no change			NA	NA		KOG4282	sequence-specific DNA binding transcription factors
Solyc02g077450.2,Solyc02g077460.1	VOZ	chr02:36962131-36974004	54.5075	55.7837	58.2411	no change	no change			NA	NA			vascular plant one zinc finger protein
Solyc10g008880.2	VOZ	chr10:2920271-2924119	11.7164	9.30865	14.2695	slightly change	slightly change			NA	NA			vascular plant one zinc finger protein
Solyc05g007100.2	Whirly	chr05:1672963-1676481	11.5877	8.52264	11.7563	slightly change	no change			NA	NA			ssDNA-binding transcriptional regulator
Solyc11g044750.1	Whirly	chr11:36051671-36055968	14.8972	8.05613	15.4189	slightly change	no change			NA	NA			WHIRLY 2
Solyc02g077390.1	WOX	chr02:36913755-36915921	1.30685	0.407957	2.53485	slightly change	slightly change			GO:0003700(sequence-specific DNA binding transcription factor activity),GO:0043565(sequence-specific DNA binding),GO:0006355(regulation of transcription, DNA-dependent)	NA			homeobox-3
Solyc02g082670.2	WOX	chr02:40892964-40895886	134.437	90.0185	120.034	slightly change	no change			GO:0003700(sequence-specific DNA binding transcription factor activity),GO:0043565(sequence-specific DNA binding),GO:0006355(regulation of transcription, DNA-dependent)	NA			WUSCHEL related homeobox 13
Solyc03g118770.2	WOX	chr03:61649125-61651488	0.0696211	0	0.159705	no change	slightly change			GO:0003700(sequence-specific DNA binding transcription factor activity),GO:0043565(sequence-specific DNA binding),GO:0006355(regulation of transcription, DNA-dependent)	NA			WUSCHEL related homeobox 1
Solyc06g072890.1	WOX	chr06:41334073-41335530	0.181162	0	0.31345	no change	slightly change			GO:0003700(sequence-specific DNA binding transcription factor activity),GO:0043565(sequence-specific DNA binding),GO:0006355(regulation of transcription, DNA-dependent)	NA			WUSCHEL related homeobox 11
Solyc01g058540.2	WRKY	chr01:59717620-59719154	0.0572709	0.393245	0.682859	slightly change	slightly change			GO:0003700(sequence-specific DNA binding transcription factor activity),GO:0043565(sequence-specific DNA binding),GO:0006355(regulation of transcription, DNA-dependent)	NA			WRKY DNA-binding protein 23
Solyc01g079260.2	WRKY	chr01:70866241-70868698	44.849	49.7065	42.7833	no change	no change			GO:0003700(sequence-specific DNA binding transcription factor activity),GO:0043565(sequence-specific DNA binding),GO:0006355(regulation of transcription, DNA-dependent)	NA			WRKY DNA-binding protein 23
Solyc01g079360.2	WRKY	chr01:70960473-70962139	8.04337	3.64999	7.55436	yes	no change	down		GO:0003700(sequence-specific DNA binding transcription factor activity),GO:0043565(sequence-specific DNA binding),GO:0006355(regulation of transcription, DNA-dependent)	NA			WRKY DNA-binding protein 35
Solyc01g089960.2	WRKY	chr01:75418838-75424413	0	0.083308	0	no change	no change			GO:0003700(sequence-specific DNA binding transcription factor activity),GO:0043565(sequence-specific DNA binding),GO:0006355(regulation of transcription, DNA-dependent)	NA			WRKY family transcription factor
Solyc01g095100.2	WRKY	chr01:78259685-78261279	1.44382	0.825326	2.19532	slightly change	slightly change			GO:0003700(sequence-specific DNA binding transcription factor activity),GO:0043565(sequence-specific DNA binding),GO:0006355(regulation of transcription, DNA-dependent)	04626(Plant-pathogen interaction)	K13425		WRKY family transcription factor
Solyc01g095630.2	WRKY	chr01:78600552-78602865	23.2715	28.84	19.0564	slightly change	no change			GO:0003700(sequence-specific DNA binding transcription factor activity),GO:0043565(sequence-specific DNA binding),GO:0006355(regulation of transcription, DNA-dependent)	NA			WRKY family transcription factor
Solyc01g104550.2	WRKY	chr01:84779785-84782183	0	0.0163777	0	no change	no change			GO:0003700(sequence-specific DNA binding transcription factor activity),GO:0043565(sequence-specific DNA binding),GO:0006355(regulation of transcription, DNA-dependent)	NA			WRKY DNA-binding protein 9
Solyc02g021680.2	WRKY	chr02:14206226-14209227	7.85641	13.5452	4.37693	slightly change	slightly change			GO:0003700(sequence-specific DNA binding transcription factor activity),GO:0043565(sequence-specific DNA binding),GO:0006355(regulation of transcription, DNA-dependent)	NA			WRKY DNA-binding protein 14
Solyc02g032950.2	WRKY	chr02:20198126-20200157	0.997217	0.625796	1.16846	slightly change	no change			GO:0003700(sequence-specific DNA binding transcription factor activity),GO:0043565(sequence-specific DNA binding),GO:0006355(regulation of transcription, DNA-dependent)	NA			WRKY family transcription factor
Solyc02g071130.2	WRKY	chr02:35189130-35190735	1.9987	1.09759	2.39967	slightly change	slightly change			GO:0003700(sequence-specific DNA binding transcription factor activity),GO:0043565(sequence-specific DNA binding),GO:0006355(regulation of transcription, DNA-dependent)	NA			WRKY DNA-binding protein 28
Solyc02g072190.2	WRKY	chr02:36084164-36085943	1.79622	2.39041	2.16893	slightly change	slightly change			GO:0003700(sequence-specific DNA binding transcription factor activity),GO:0043565(sequence-specific DNA binding),GO:0006355(regulation of transcription, DNA-dependent)	NA			WRKY DNA-binding protein 65
Solyc02g080890.2	WRKY	chr02:39569080-39571649	5.8437	11.7888	3.47484	slightly change	slightly change			GO:0003700(sequence-specific DNA binding transcription factor activity),GO:0043565(sequence-specific DNA binding),GO:0006355(regulation of transcription, DNA-dependent)	NA			WRKY family transcription factor
Solyc02g088340.2	WRKY	chr02:45045826-45048579	48.8192	80.9594	26.0457	slightly change	slightly change			GO:0003700(sequence-specific DNA binding transcription factor activity),GO:0043565(sequence-specific DNA binding),GO:0006355(regulation of transcription, DNA-dependent)	NA			WRKY DNA-binding protein 4
Solyc02g093050.2	WRKY	chr02:48575426-48577339	8.84193	10.0977	4.9502	no change	slightly change			GO:0003700(sequence-specific DNA binding transcription factor activity),GO:0043565(sequence-specific DNA binding),GO:0006355(regulation of transcription, DNA-dependent)	NA			WRKY DNA-binding protein 7
Solyc02g094270.1	WRKY	chr02:49426007-49428482	0	0.165403	0.641343	no change	no change			GO:0003700(sequence-specific DNA binding transcription factor activity),GO:0043565(sequence-specific DNA binding),GO:0006355(regulation of transcription, DNA-dependent)	NA			WRKY DNA-binding protein 75
Solyc03g007380.1	WRKY	chr03:1929375-1930601	0.0857923	0	0.0588145	no change	slightly change			GO:0003700(sequence-specific DNA binding transcription factor activity),GO:0043565(sequence-specific DNA binding),GO:0006355(regulation of transcription, DNA-dependent)	NA			WRKY family transcription factor
Solyc03g095770.2	WRKY	chr03:50421317-50423492	11.0115	10.6397	12.0717	no change	no change			GO:0003700(sequence-specific DNA binding transcription factor activity),GO:0043565(sequence-specific DNA binding),GO:0006355(regulation of transcription, DNA-dependent)	NA			WRKY DNA-binding protein 70
Solyc03g104810.2	WRKY	chr03:54885727-54891292	68.8405	68.7559	60.159	no change	no change			GO:0003700(sequence-specific DNA binding transcription factor activity),GO:0043565(sequence-specific DNA binding),GO:0006355(regulation of transcription, DNA-dependent)	NA			WRKY DNA-binding protein 4
Solyc03g116890.2	WRKY	chr03:60192910-60195340	2.95555	2.46607	5.24062	slightly change	slightly change			GO:0003700(sequence-specific DNA binding transcription factor activity),GO:0043565(sequence-specific DNA binding),GO:0006355(regulation of transcription, DNA-dependent)	NA			WRKY DNA-binding protein 40
Solyc04g051540.2	WRKY	chr04:49935986-49940182	0	0.391745	0.0519101	no change	no change			GO:0003700(sequence-specific DNA binding transcription factor activity),GO:0043565(sequence-specific DNA binding),GO:0006355(regulation of transcription, DNA-dependent)	NA			WRKY DNA-binding protein 13
Solyc04g051690.2	WRKY	chr04:50163411-50166584	0.228541	1.13236	0.418537	slightly change	slightly change			GO:0003700(sequence-specific DNA binding transcription factor activity),GO:0043565(sequence-specific DNA binding),GO:0006355(regulation of transcription, DNA-dependent)	NA			WRKY DNA-binding protein 51
Solyc04g072070.2	WRKY	chr04:56722271-56725055	0.207955	0.218753	0.0244011	no change	slightly change			GO:0003700(sequence-specific DNA binding transcription factor activity),GO:0043565(sequence-specific DNA binding),GO:0006355(regulation of transcription, DNA-dependent)	NA			WRKY DNA-binding protein 51
Solyc04g078550.2	WRKY	chr04:60852590-60854416	36.6464	46.3598	30.7746	slightly change	no change			GO:0003700(sequence-specific DNA binding transcription factor activity),GO:0043565(sequence-specific DNA binding),GO:0006355(regulation of transcription, DNA-dependent)	NA			WRKY DNA-binding protein 7
Solyc05g012500.2	WRKY	chr05:5736049-5745520	45.8103	61.3864	38.3111	slightly change	no change			GO:0003700(sequence-specific DNA binding transcription factor activity),GO:0043565(sequence-specific DNA binding),GO:0006355(regulation of transcription, DNA-dependent)	NA			WRKY DNA-binding protein 57
Solyc05g012770.2	WRKY	chr05:5928752-5934454	19.6879	26.1521	16.1689	slightly change	slightly change			GO:0003700(sequence-specific DNA binding transcription factor activity),GO:0043565(sequence-specific DNA binding),GO:0006355(regulation of transcription, DNA-dependent)	NA			WRKY DNA-binding protein 4
Solyc05g015850.2	WRKY	chr05:12420456-12423158	4.90416	15.1815	2.61545	yes	slightly change	up		GO:0003700(sequence-specific DNA binding transcription factor activity),GO:0043565(sequence-specific DNA binding),GO:0006355(regulation of transcription, DNA-dependent)	NA			WRKY DNA-binding protein 75
Solyc05g050340.2	WRKY	chr05:59590669-59601281	12.326	16.1228	15.4527	slightly change	slightly change			GO:0003700(sequence-specific DNA binding transcription factor activity),GO:0043565(sequence-specific DNA binding),GO:0006355(regulation of transcription, DNA-dependent)	NA			WRKY family transcription factor
Solyc05g053380.2	WRKY	chr05:62631052-62633674	0.0302334	0.11628	0.337198	slightly change	slightly change			GO:0003700(sequence-specific DNA binding transcription factor activity),GO:0043565(sequence-specific DNA binding),GO:0006355(regulation of transcription, DNA-dependent)	NA			WRKY DNA-binding protein 23
Solyc06g008610.2	WRKY	chr06:2511795-2514892	20.2725	20.3543	26.1287	no change	slightly change			GO:0003700(sequence-specific DNA binding transcription factor activity),GO:0043565(sequence-specific DNA binding),GO:0006355(regulation of transcription, DNA-dependent)	NA			WRKY DNA-binding protein 39
Solyc06g066370.2	WRKY	chr06:38062110-38065102	51.1541	58.4331	37.4209	no change	slightly change			GO:0003700(sequence-specific DNA binding transcription factor activity),GO:0043565(sequence-specific DNA binding),GO:0006355(regulation of transcription, DNA-dependent)	04626(Plant-pathogen interaction)	K13424		WRKY DNA-binding protein 33
Solyc06g068460.2	WRKY	chr06:38823796-38825771	40.437	38.7828	24.7565	no change	slightly change			GO:0003700(sequence-specific DNA binding transcription factor activity),GO:0043565(sequence-specific DNA binding),GO:0006355(regulation of transcription, DNA-dependent)	NA			WRKY DNA-binding protein 40
Solyc06g070990.2	WRKY	chr06:39985715-39990128	0	0	0.0252575	no change	no change			GO:0003700(sequence-specific DNA binding transcription factor activity),GO:0043565(sequence-specific DNA binding),GO:0006355(regulation of transcription, DNA-dependent)	NA			WRKY DNA-binding protein 72
Solyc07g005650.2	WRKY	chr07:518590-524775	13.754	15.9636	12.2541	no change	no change			GO:0003700(sequence-specific DNA binding transcription factor activity),GO:0043565(sequence-specific DNA binding),GO:0006355(regulation of transcription, DNA-dependent)	NA			WRKY DNA-binding protein 32
Solyc07g047960.2	WRKY	chr07:56499980-56504055	5.37466	5.87596	6.38234	no change	slightly change			GO:0003700(sequence-specific DNA binding transcription factor activity),GO:0043565(sequence-specific DNA binding),GO:0006355(regulation of transcription, DNA-dependent)	NA			WRKY DNA-binding protein 2
Solyc07g051840.2	WRKY	chr07:57685532-57688827	16.3112	18.4043	13.5958	no change	no change			GO:0003700(sequence-specific DNA binding transcription factor activity),GO:0043565(sequence-specific DNA binding),GO:0006355(regulation of transcription, DNA-dependent)	NA			WRKY family transcription factor
Solyc07g055280.2	WRKY	chr07:60692503-60696188	4.84814	5.97404	5.66261	slightly change	no change			GO:0003700(sequence-specific DNA binding transcription factor activity),GO:0043565(sequence-specific DNA binding),GO:0006355(regulation of transcription, DNA-dependent)	NA			WRKY DNA-binding protein 69
Solyc07g056280.2	WRKY	chr07:61460391-61463243	10.0348	0	18.9429	no change	slightly change			GO:0003700(sequence-specific DNA binding transcription factor activity),GO:0043565(sequence-specific DNA binding),GO:0006355(regulation of transcription, DNA-dependent)	NA			WRKY DNA-binding protein 28
Solyc07g065260.2	WRKY	chr07:64315901-64321018	14.7908	11.4654	14.0336	slightly change	no change			GO:0003700(sequence-specific DNA binding transcription factor activity),GO:0043565(sequence-specific DNA binding),GO:0006355(regulation of transcription, DNA-dependent)	NA			WRKY family transcription factor family protein
Solyc07g066220.2	WRKY	chr07:64918418-64923896	35.2193	36.4196	38.8943	no change	no change			GO:0003700(sequence-specific DNA binding transcription factor activity),GO:0043565(sequence-specific DNA binding),GO:0006355(regulation of transcription, DNA-dependent)	NA			WRKY DNA-binding protein 2
Solyc08g006320.2	WRKY	chr08:985012-986480	57.2475	44.2054	55.0076	slightly change	no change			GO:0003700(sequence-specific DNA binding transcription factor activity),GO:0043565(sequence-specific DNA binding),GO:0006355(regulation of transcription, DNA-dependent)	NA			WRKY DNA-binding protein 11
Solyc08g008280.2	WRKY	chr08:2702600-2706561	3.74175	3.64963	4.08696	no change	no change			GO:0003700(sequence-specific DNA binding transcription factor activity),GO:0043565(sequence-specific DNA binding),GO:0006355(regulation of transcription, DNA-dependent)	NA			WRKY family transcription factor
Solyc08g062490.2	WRKY	chr08:48364803-48366524	0.602281	0.199901	0.507035	slightly change	slightly change			GO:0003700(sequence-specific DNA binding transcription factor activity),GO:0043565(sequence-specific DNA binding),GO:0006355(regulation of transcription, DNA-dependent)	NA			WRKY DNA-binding protein 51
Solyc08g067340.2	WRKY	chr08:53602605-53604908	15.0187	29.704	10.8664	slightly change	slightly change			GO:0003700(sequence-specific DNA binding transcription factor activity),GO:0043565(sequence-specific DNA binding),GO:0006355(regulation of transcription, DNA-dependent)	NA			WRKY DNA-binding protein 40
Solyc08g081610.2	WRKY	chr08:61773940-61776031	0	0	0.1664	no change	no change			GO:0003700(sequence-specific DNA binding transcription factor activity),GO:0043565(sequence-specific DNA binding),GO:0006355(regulation of transcription, DNA-dependent)	NA			WRKY family transcription factor
Solyc08g081630.1	WRKY	chr08:61787280-61789385	0.34539	0	0	no change	no change			GO:0003700(sequence-specific DNA binding transcription factor activity),GO:0043565(sequence-specific DNA binding),GO:0006355(regulation of transcription, DNA-dependent)	NA			WRKY DNA-binding protein 56
Solyc08g082110.2	WRKY	chr08:62164390-62166398	0.370345	0.376169	0.430703	no change	slightly change			GO:0003700(sequence-specific DNA binding transcription factor activity),GO:0043565(sequence-specific DNA binding),GO:0006355(regulation of transcription, DNA-dependent)	NA			WRKY family transcription factor
Solyc09g014990.2	WRKY	chr09:7395472-7398361	0.991453	0.0992026	0.441113	slightly change	slightly change			GO:0003700(sequence-specific DNA binding transcription factor activity),GO:0043565(sequence-specific DNA binding),GO:0006355(regulation of transcription, DNA-dependent)	04626(Plant-pathogen interaction)	K13424		WRKY DNA-binding protein 33
Solyc09g015770.2	WRKY	chr09:10987957-10989890	172.505	301.336	131.994	slightly change	slightly change			GO:0003700(sequence-specific DNA binding transcription factor activity),GO:0043565(sequence-specific DNA binding),GO:0006355(regulation of transcription, DNA-dependent)	NA			WRKY DNA-binding protein 70
Solyc09g066010.2	WRKY	chr09:59882611-59884663	5.56829	4.72607	6.65041	slightly change	slightly change			GO:0003700(sequence-specific DNA binding transcription factor activity),GO:0043565(sequence-specific DNA binding),GO:0006355(regulation of transcription, DNA-dependent)	NA			WRKY DNA-binding protein 21
Solyc10g009550.2	WRKY	chr10:3672837-3674913	0.757767	0.274438	0.372796	slightly change	slightly change			GO:0003700(sequence-specific DNA binding transcription factor activity),GO:0043565(sequence-specific DNA binding),GO:0006355(regulation of transcription, DNA-dependent)	NA			WRKY DNA-binding protein 30
Solyc10g011910.2	WRKY	chr10:4187404-4189346	0.981441	0.202001	1.71805	slightly change	slightly change			GO:0003700(sequence-specific DNA binding transcription factor activity),GO:0043565(sequence-specific DNA binding),GO:0006355(regulation of transcription, DNA-dependent)	NA			WRKY family transcription factor
Solyc10g084380.1	WRKY	chr10:63275138-63279350	1.21002	0.589419	1.10256	slightly change	no change			GO:0003700(sequence-specific DNA binding transcription factor activity),GO:0043565(sequence-specific DNA binding),GO:0006355(regulation of transcription, DNA-dependent)	NA			WRKY DNA-binding protein 58
Solyc12g006170.1	WRKY	chr12:712635-719102	25.6082	36.2147	20.9375	slightly change	slightly change			GO:0003700(sequence-specific DNA binding transcription factor activity),GO:0043565(sequence-specific DNA binding),GO:0006355(regulation of transcription, DNA-dependent)	NA			WRKY DNA-binding protein 2
Solyc12g011200.1	WRKY	chr12:4045305-4047487	0.174805	0	0	no change	no change			GO:0003700(sequence-specific DNA binding transcription factor activity),GO:0043565(sequence-specific DNA binding),GO:0006355(regulation of transcription, DNA-dependent)	NA			WRKY DNA-binding protein 28
Solyc12g014610.1	WRKY	chr12:5610111-5616607	2.00889	1.01468	3.85814	yes	slightly change	down		GO:0003700(sequence-specific DNA binding transcription factor activity),GO:0043565(sequence-specific DNA binding),GO:0006355(regulation of transcription, DNA-dependent)	NA			WRKY family transcription factor family protein
Solyc12g096350.1	WRKY	chr12:63654462-63655829	4.57612	3.7746	6.0847	slightly change	slightly change			GO:0003700(sequence-specific DNA binding transcription factor activity),GO:0043565(sequence-specific DNA binding),GO:0006355(regulation of transcription, DNA-dependent)	NA			WRKY DNA-binding protein 11
Solyc01g091010.2	YABBY	chr01:76475368-76478983	0.0301618	0	0.455653	no change	slightly change			NA	NA			Plant-specific transcription factor YABBY family protein
Solyc05g005240.1	YABBY	chr05:191256-193043	0.423639	0.299977	0	slightly change	no change			NA	NA			Plant-specific transcription factor YABBY family protein
Solyc06g073920.2	YABBY	chr06:42038534-42044688	452.436	389.2	351.912	no change	slightly change			NA	NA			Plant-specific transcription factor YABBY family protein
Solyc07g008180.2	YABBY	chr07:2916877-2921216	109.704	73.9236	109.446	slightly change	no change			NA	NA			plant-specific transcription factor YABBY family protein
Solyc08g079100.2	YABBY	chr08:59908782-59911941	5.18233	0.769256	6.50405	yes	slightly change	down		NA	NA			Plant-specific transcription factor YABBY family protein
Solyc11g071810.1	YABBY	chr11:52249469-52255656	20.5769	10.3068	29.0891	slightly change	slightly change			NA	NA			Plant-specific transcription factor YABBY family protein
Solyc00g110370.1	ZF-HD	chr00:16119607-16119952	1.36124	0	1.61256	no change	no change			NA	NA			homeobox protein 31
Solyc00g207960.1	ZF-HD	chr00:19046340-19047320	0.475454	0	0.493997	no change	no change			NA	NA			homeobox protein 31
Solyc01g103830.1	ZF-HD	chr01:84093753-84114496	0	0.293857	2.34727	no change	no change			NA	NA			homeobox protein 31
Solyc02g067310.2	ZF-HD	chr02:32071980-32073391	1.42603	1.12996	2.71495	slightly change	slightly change			NA	NA		KOG0843	homeobox protein 34
Solyc02g067320.1	ZF-HD	chr02:32098472-32099468	2.76912	1.05097	7.60974	slightly change	yes		up	NA	NA			homeobox protein 30
Solyc02g085160.1	ZF-HD	chr02:42714691-42720306	2.27509	1.21579	1.80437	slightly change	slightly change			NA	NA			homeobox protein 24
Solyc02g087970.1	ZF-HD	chr02:44783472-44785126	455.773	258.812	659.284	slightly change	slightly change			NA	NA			mini zinc finger 2
Solyc04g014260.1	ZF-HD	chr04:4560853-4561970	1.04598	1.88138	2.37171	slightly change	slightly change			NA	NA			homeobox protein 22
Solyc04g074990.2	ZF-HD	chr04:58478346-58479703	0.551802	0.426609	0.703076	slightly change	slightly change			NA	NA			homeobox protein 22
Solyc04g080490.2	ZF-HD	chr04:62244255-62246163	0.113521	0	0.727423	no change	slightly change			NA	NA			homeobox protein 22
Solyc05g007580.1	ZF-HD	chr05:2120150-2121044	0.304771	0.471318	2.11976	slightly change	yes		up	NA	NA			homeobox protein 30
Solyc09g072920.1	ZF-HD	chr09:61101905-61102530	0	0.0768134	0	no change	no change			NA	NA			homeobox protein 34
Solyc09g089550.2	ZF-HD	chr09:64600274-64605131	6.03556	7.22442	5.72437	no change	no change			NA	NA			homeobox protein 33
