# Supplementary material for: Comprehensive Analysis of ABA Effects on Ethylene Biosynthesis and Signaling during Tomato Fruit Ripening
Source: PLoS One. 2016 Apr 21;11(4):e0154072. doi: 10.1371/journal.pone.0154072 (PMC4839774; doi:10.1371/journal.pone.0154072)
Supplement: S6 Table — Other details are the same as the S3 Table. (XLS) [file pone.0154072.s009.xls]

## Sheet: ABAvsCKvsNDGA
Table S6 Analysis of ABA-related genes in CK, ABA and NDGA treated samples.
The genes’ expression levels were normalized with the value in FPKM. Genes that differed by less than 20% (︱log2FC︱<0.25) were assumed to not change in expression level. Genes with P value < 0.05 and ︱log2FC︱≥ 1 were identified as significantly differentially-expressed genes (DEGs). Others were considered as slightly changed.
Gene_ID	Annotation	Locus	FPKM			Significant		Regulation		GO	KEGG	KO	KOG
			CK	ABA	NDGA	ABA vs CK	NDGA vs CK	ABA vs CK	NDGA vs CK
ABA biosynthesis
Zeaxanthin epoxidase (ZEP/ABA1)
Solyc02g090890.2	Zeaxanthin epoxidase (LeZEP)	chr02:46947557-46953158	27.7889	9.40943	42.9971	yes	slightly change	down		GO:0005515(protein binding),GO:0055114(oxidation-reduction process),GO:0004497(monooxygenase activity)	00906(Carotenoid biosynthesis)	K09838	KOG2614
Neoxanthin synthase (NSY/ABA4)
Solyc02g063170.2	Neoxanthin synthase	chr02:29819148-29823190	0.645509	1.20358	1.77928	slightly change	slightly change			NA	NA
Solyc02g086050.2	Neoxanthin synthase	chr02:43422002-43425124	13.9255	11.4928	12.6966	slightly change	no change			NA	NA
Solyc03g034240.2	Neoxanthin synthase	chr03:10209123-10213889	10.9021	9.08382	7.44838	slightly change	slightly change			NA	NA
9-cis-epoxycarotenoid dioxygenase (NCED)
Solyc07g056570.1	nine-cis-epoxycarotenoid dioxygenase 3 (LeNCED1)	chr07:61527120-61756987	284.379	188.405	300.599	slightly change	no change			NA	00906(Carotenoid biosynthesis)	K09840	KOG1285
Solyc08g075480.2	nine-cis-epoxycarotenoid dioxygenase 4	chr08:56793152-56795023	0	0.23451	0	no change	no change			NA	NA		KOG1285
Solyc08g075490.2	nine-cis-epoxycarotenoid dioxygenase 4	chr08:56809897-56812517	0.692213	0.141238	2.38556	slightly change	yes		up	NA	00906(Carotenoid biosynthesis)	K09840	KOG1285
Solyc08g016720.1	nine-cis-epoxycarotenoid dioxygenase 5 (LeNCED2)	chr08:8634392-8636138	5.41085	1.99217	7.91603	yes	slightly change	down		NA	00906(Carotenoid biosynthesis)	K09840	KOG1285
Solyc05g053530.1	nine-cis-epoxycarotenoid dioxygenase 6	chr05:62757010-62758762	0.167623	0.183501	0.239092	no change	slightly change			NA	00906(Carotenoid biosynthesis)	K09840	KOG1285
Short-chain dehydrogenase reductase (SDR/ABA2)
Solyc01g005500.2	Short-chain dehydrogenase reductase	chr01:344854-346514	0	0.0571636	0.0810695	no change	no change			GO:0016491(oxidoreductase activity),GO:0008152(metabolic process)	NA		KOG0725
Solyc04g071940.2	Short-chain dehydrogenase reductase	chr04:56541319-56546303	39.7278	44.2135	33.71	no change	no change			GO:0016491(oxidoreductase activity),GO:0008152(metabolic process)	00906(Carotenoid biosynthesis)	K09841	KOG0725
Solyc04g071960.2	Short-chain dehydrogenase reductase	chr04:56567712-56570249	6.90198	0	77.9523	slightly change	slightly change			GO:0016491(oxidoreductase activity),GO:0008152(metabolic process)	NA		KOG0725
Solyc10g083180.1	Short-chain dehydrogenase reductase	chr10:62367750-62373732	0	0.337311	0.0707942	no change	no change			GO:0016491(oxidoreductase activity),GO:0008152(metabolic process)	NA		KOG0725
Solyc12g056600.2	Short-chain dehydrogenase reductase	chr12:47929770-47930962	285.778	485.945	156.881	slightly change	slightly change			GO:0016491(oxidoreductase activity),GO:0008152(metabolic process)	NA		KOG0725
Solyc12g056710.1	Short-chain dehydrogenase reductase	chr12:48159523-48160596	0	0.242387	0	no change	no change			GO:0016491(oxidoreductase activity),GO:0008152(metabolic process)	NA		KOG0725
Abscisic aldehyde oxidase (AAO3)
Solyc01g088220.2	Abscisic aldehyde oxidase	chr01:74806606-74814578	1.42954	0.421386	0.606525	slightly change	slightly change			NA	NA
Solyc01g088230.2	Abscisic aldehyde oxidase	chr01:74806606-74814578	1.42954	0.421386	0.606525	slightly change	slightly change			NA	NA
Molybdenum cofactor sulfurase (ABA3)
Solyc07g066480.2	molybdenum cofactor sulfurase (LeFLACCA)	chr07:65118413-65130725	13.4031	16.5687	15.1903	slightly change	no change			GO:0008152(metabolic process),GO:0003824(catalytic activity),GO:0030151(molybdenum ion binding),GO:0030170(pyridoxal phosphate binding)	NA		KOG2142
ABA homeostasis
CYP707As/abscisic acid 8'-hydroxylase (ABA8OX)
Solyc01g108210.2	CYP707A4, cytochrome P450, family 707, subfamily A, polypeptide 4	chr01:87329375-87338326	0.296918	0.704339	0.724291	slightly change	slightly change			GO:0005506(iron ion binding),GO:0009055(electron carrier activity),GO:0016705(oxidoreductase activity, acting on paired donors, with incorporation or reduction of molecular oxygen),GO:0020037(heme binding),GO:0055114(oxidation-reduction process)	00906(Carotenoid biosynthesis)	K09843	KOG0157
Solyc04g078900.2	CYP707A4, cytochrome P450, family 707, subfamily A, polypeptide 4 (LeCYP707A1)	chr04:61167799-61171187	2.43502	0.368351	4.28688	yes	slightly change	down		GO:0005506(iron ion binding),GO:0009055(electron carrier activity),GO:0016705(oxidoreductase activity, acting on paired donors, with incorporation or reduction of molecular oxygen),GO:0020037(heme binding),GO:0055114(oxidation-reduction process)	00906(Carotenoid biosynthesis)	K09843	KOG0157
Solyc08g005610.2	CYP707A1, cytochrome P450, family 707, subfamily A, polypeptide 1 (LeCYP707A2)	chr08:477230-479683	21.5147	16.739	11.8767	slightly change	slightly change			GO:0005506(iron ion binding),GO:0009055(electron carrier activity),GO:0016705(oxidoreductase activity, acting on paired donors, with incorporation or reduction of molecular oxygen),GO:0020037(heme binding),GO:0055114(oxidation-reduction process)	NA		KOG0157
Solyc08g075320.2	CYP707A1, cytochrome P450, family 707, subfamily A, polypeptide 1	chr08:56595350-56597724	6.6172	11.056	4.92972	slightly change	slightly change			GO:0005506(iron ion binding),GO:0009055(electron carrier activity),GO:0016705(oxidoreductase activity, acting on paired donors, with incorporation or reduction of molecular oxygen),GO:0020037(heme binding),GO:0055114(oxidation-reduction process)	00906(Carotenoid biosynthesis)	K09843	KOG0157
UDP-glucosyl transferase (UGT)
Solyc09g092480.1	UDP-glucosyl transferase 75B2	chr09:66909050-66910457	2.32457	4.16938	3.1523	slightly change	slightly change			GO:0016758(transferase activity, transferring hexosyl groups),GO:0008152(metabolic process)	NA		KOG1192
Solyc09g092490.2	UDP-glucosyl transferase 75B2	chr09:66911163-66912854	3.34299	8.15968	2.59339	slightly change	slightly change			GO:0016758(transferase activity, transferring hexosyl groups),GO:0008152(metabolic process)	NA
Solyc00g050130.1	UDP-glucosyl transferase 73B1	chr00:13649158-13650637	3.88042	4.38508	5.2626	no change	slightly change			GO:0016758(transferase activity, transferring hexosyl groups),GO:0008152(metabolic process)	NA		KOG1192
Solyc12g009940.1	UDP-glucosyl transferase 73B1	chr12:3100446-3101829	1.9599	1.07912	1.66252	slightly change	slightly change			GO:0016758(transferase activity, transferring hexosyl groups),GO:0008152(metabolic process)	NA		KOG1192
Solyc01g107820.2	UDP-glucosyl transferase 73B3 (LeTWi1)	chr01:86993486-86995355	45.2148	90.1799	36.624	slightly change	slightly change			GO:0016758(transferase activity, transferring hexosyl groups),GO:0008152(metabolic process)	NA		KOG1192
Solyc01g107830.2	UDP-glucosyl transferase 73B3	chr01:87006496-87008417	281.879	592.245	166.829	yes	slightly change	up		GO:0016758(transferase activity, transferring hexosyl groups),GO:0008152(metabolic process)	NA		KOG1192
Solyc01g107840.2	UDP-glucosyl transferase 73B3	chr01:87009560-87017801	56.2965	92.9846	37.3945	slightly change	slightly change			NA	NA
Solyc01g107850.2	UDP-glucosyl transferase 73B3	chr01:87009560-87017801	56.2965	92.9846	37.3945	slightly change	slightly change			NA	NA
Solyc04g008310.1	UDP-glucosyl transferase 73B3	chr04:1986216-1987629	23.4525	12.9967	35.528	slightly change	slightly change			GO:0016758(transferase activity, transferring hexosyl groups),GO:0008152(metabolic process)	NA		KOG1192
Solyc10g079350.1	UDP-glucosyl transferase 73B3	chr10:60221046-60227268	0.252805	0.356895	0.0520799	slightly change	slightly change			GO:0016758(transferase activity, transferring hexosyl groups),GO:0008152(metabolic process)	NA		KOG1192
Solyc10g079930.1	UDP-glucosyl transferase 73B3	chr10:60691981-60720263	6.63984	4.36809	9.18656	slightly change	slightly change			GO:0016758(transferase activity, transferring hexosyl groups),GO:0008152(metabolic process)	NA		KOG1192
ABA signaling
PYR/PYL/RCAR
Solyc07g005370.2	PYL2,RCAR14,PYR1-like 2	chr07:288359-289609	1.07026	0.301169	0.346753	slightly change	slightly change			GO:0006952(defense response),GO:0009607(response to biotic stimulus)	NA
Solyc12g095970.1	PYL2,RCAR14,PYR1-like 2	chr12:63409946-63411151	0	0	0.0500068	no change	no change			GO:0006952(defense response),GO:0009607(response to biotic stimulus)	NA	K14496
Solyc03g095780.1	PYL4,RCAR10,PYR1-like 4	chr03:50483219-50484032	1.68213	0.365198	1.57277	slightly change	no change			GO:0006952(defense response),GO:0009607(response to biotic stimulus)	NA	K14496
Solyc10g076410.1	PYL4,RCAR10,PYR1-like 4	chr10:58714004-58714616	0	0	0.077406	no change	no change			GO:0006952(defense response),GO:0009607(response to biotic stimulus)	NA
Solyc10g085310.1	PYL4,RCAR10,PYR1-like 4	chr10:63858277-63858919	0.435565	0.822829	1.19701	slightly change	slightly change			GO:0006952(defense response),GO:0009607(response to biotic stimulus)	NA	K14496
Solyc05g052420.1	PYL6,RCAR9,PYR1-like 6	chr05:61795962-61796487	4.42803	0	0	no change	no change			NA	NA
Solyc06g050500.2	PYL6,RCAR9,PYR1-like 6	chr06:29665123-29666198	12.7532	2.85353	13.7387	slightly change	no change			GO:0006952(defense response),GO:0009607(response to biotic stimulus)	NA	K14496
Solyc09g015380.1	PYL6,RCAR9,PYR1-like 6	chr09:8710521-8711313	6.08514	1.2982	5.66927	slightly change	no change			GO:0006952(defense response),GO:0009607(response to biotic stimulus)	NA	K14496
Solyc01g095700.2	PYL8,RCAR3,regulatory components of ABA receptor 3	chr01:78645219-78647649	14.6395	14.3643	11.8863	no change	slightly change			NA	NA	K14496
Solyc03g007310.2	PYL8,RCAR3,regulatory components of ABA receptor 3	chr03:1873855-1877023	7.20023	5.55245	7.03237	slightly change	no change			NA	NA	K14496
Solyc08g082180.2	PYL9,RCAR1,regulatory component of ABA receptor 1	chr08:62203728-62206170	46.4106	100.056	41.5288	yes	no change	up		NA	NA	K14496
Solyc12g055990.1	PYL9,RCAR1,regulatory component of ABA receptor 1	chr12:47336574-47341490	42.5323	60.2652	31.368	slightly change	slightly change			GO:0006952(defense response),GO:0009607(response to biotic stimulus)	NA	K14496
Solyc05g054380.1	PYL11,RCAR5,PYR1-like 11	chr05:63450981-63452851	0	0.0845329	0.066905	no change	no change			GO:0006952(defense response),GO:0009607(response to biotic stimulus)	NA
Solyc06g061180.1	PYR1,RCAR11,Polyketide cyclase/dehydrase and lipid transport superfamily protein	chr06:35573952-35574869	4.4271	2.01781	3.97206	slightly change	no change			NA	NA	K14496
Solyc08g076960.1	PYR1,RCAR11,Polyketide cyclase/dehydrase and lipid transport superfamily protein	chr08:58068065-58068761	2.61332	1.03367	5.06108	slightly change	slightly change			GO:0006952(defense response),GO:0009607(response to biotic stimulus)	NA	K14496
Protein phosphatase 2C A subunit
Solyc12g096020.1	Protein phosphatase 2C 16,HAB1	chr12:63439333-63443160	13.689	14.7997	15.5301	no change	no change			GO:0003824(catalytic activity)	NA		KOG0698
Solyc03g121880.2	Protein phosphatase 2C 16,HAB1	chr03:63965204-63970550	82.8623	83.388	88.604	no change	no change			GO:0003824(catalytic activity)	NA	K14497	KOG0698
Solyc08g062640.2	Protein phosphatase 2C 16,HAB1	chr08:48832955-48840931	23.1756	18.577	18.4974	slightly change	slightly change			NA	NA
Solyc08g062650.2	Protein phosphatase 2C 16,HAB1	chr08:48832955-48840931	23.1756	18.577	18.4974	slightly change	slightly change			NA	NA
Solyc05g052980.2	Protein phosphatase 2C 37,AHG3,ATPP2CA,PP2CA	chr05:62296076-62297965	135.128	175.202	148.22	slightly change	no change			GO:0003824(catalytic activity)	NA	K14497	KOG0698
Solyc07g040990.2	Protein phosphatase 2C 77,ABI2,AtABI2	chr07:48808665-48811933	59.9411	52.3814	69.2165	no change	no change			GO:0003824(catalytic activity)	NA		KOG0698
Solyc03g006930.1	Probable protein phosphatase 2C 75,AHG1	chr03:1503059-1505610	0.400354	0.947414	1.15965	slightly change	slightly change			GO:0003824(catalytic activity)	NA		KOG0698
Solyc03g006940.1	Probable protein phosphatase 2C 75,AHG1	chr03:1510034-1512123	0	0.106943	0.0596351	no change	no change			GO:0003824(catalytic activity)	NA	K14497	KOG0698
Solyc03g006960.2	Probable protein phosphatase 2C 75,AHG1	chr03:1520012-1523105	3.9384	4.18123	3.71196	no change	no change			GO:0003824(catalytic activity)	NA		KOG0698
Solyc03g007230.2	highly ABA-induced PP2C gene 2,HAI2	chr03:1792283-1794884	220.007	378.448	262.743	slightly change	no change			GO:0003824(catalytic activity)	NA		KOG0698
Solyc03g096670.2	highly ABA-induced PP2C gene 2,HAI2 (LePP2C2)	chr03:52436557-52438511	31.4744	41.2351	32.9224	slightly change	no change			GO:0003824(catalytic activity)	NA	K14497	KOG0698
Solyc06g051940.2	highly ABA-induced PP2C gene 2,HAI2	chr06:32093280-32095282	5.19031	1.8974	6.95486	yes	slightly change	down		GO:0003824(catalytic activity)	NA		KOG0698
Solyc06g076400.2	highly ABA-induced PP2C gene 3,HAI3	chr06:43862168-43864112	3.36903	2.77244	5.38384	slightly change	slightly change			GO:0003824(catalytic activity)	NA	K14497	KOG0698
Solyc08g082260.1	highly ABA-induced PP2C gene 3,HAI3	chr08:62265402-62267442	7.14152	4.94934	17.6518	slightly change	slightly change			GO:0003824(catalytic activity)	NA		KOG0698
OST1/SnRK2E/SnRK2.6
Solyc01g108280.2	Serine/threonine-protein kinase SRK2E	chr01:87389526-87396307	36.8976	42.2797	39.7284	no change	no change			GO:0004672(protein kinase activity),GO:0005524(ATP binding),GO:0006468(protein phosphorylation)	NA	K14498	KOG0583
Solyc04g012160.2	Serine/threonine-protein kinase SRK2E (LeSRK2C)	chr04:4445913-4449979	95.4306	127.767	56.941	slightly change	slightly change			GO:0004672(protein kinase activity),GO:0005524(ATP binding),GO:0006468(protein phosphorylation)	NA	K14498	KOG0583
Solyc11g010130.1	Serine/threonine-protein kinase SRK2E	chr11:3248811-3250073	0.278456	0	0	no change	no change			GO:0004672(protein kinase activity),GO:0005524(ATP binding),GO:0006468(protein phosphorylation)	NA
Solyc08g077780.2	Serine/threonine-protein kinase SRK2E	chr08:58856671-58862420	44.9073	36.2586	35.2546	slightly change	slightly change			GO:0004672(protein kinase activity),GO:0005524(ATP binding),GO:0006468(protein phosphorylation)	NA	K14498	KOG0583
SRK2I/SnRK2.3
Solyc02g090390.2	Serine/threonine-protein kinase SRK2I	chr02:46520411-46525986	40.35	46.0242	31.0327	no change	slightly change			GO:0004672(protein kinase activity),GO:0005524(ATP binding),GO:0006468(protein phosphorylation)	NA	K14498	KOG0583
Mitogen-activated protein kinase 3 (MPK3)
Solyc06g005170.2	Mitogen-activated protein kinase 3 (LeMPK3)	chr06:192234-195321	19.7597	10.4454	21.7239	slightly change	no change			GO:0004672(protein kinase activity),GO:0005524(ATP binding),GO:0006468(protein phosphorylation)	04010(MAPK signaling pathway)	K04371	KOG0660
Mitogen-activated protein kinase 6 (MPK6)
Solyc08g014420.2	Mitogen-activated protein kinase 6 (LeMPK2)	chr08:4354486-4377242	34.6292	41.9738	32.4647	slightly change	no change			GO:0004672(protein kinase activity),GO:0005524(ATP binding),GO:0006468(protein phosphorylation)	NA	K14512	KOG0660
Solyc12g019460.1	Mitogen-activated protein kinase 6 (LeMPK1)	chr12:10385357-10395971	39.3432	32.8047	39.6946	slightly change	no change			GO:0004672(protein kinase activity),GO:0005524(ATP binding),GO:0006468(protein phosphorylation)	NA	K14512	KOG0660
Mitogen-activated protein kinase 9 (MPK9)
Solyc06g068990.2	Mitogen-activated protein kinase 9 (LeMPK9)	chr06:39197547-39203899	1.92483	4.33859	0.63102	yes	yes	up	down	GO:0004672(protein kinase activity),GO:0005524(ATP binding),GO:0006468(protein phosphorylation)	NA		KOG0660
AP2/B3-like transcriptional factor family protein (ABI3)
Solyc06g083590.2	AP2/B3-like transcriptional factor family protein (LeABI3)	chr06:45239443-45243427	0.530414	1.39953	0.164527	slightly change	slightly change			GO:0003677(DNA binding),GO:0006355(regulation of transcription, DNA-dependent)	NA
Solyc06g083600.1	AP2/B3-like transcriptional factor family protein	chr06:45246844-45250615	3.05909	2.5049	6.98219	slightly change	slightly change			GO:0003677(DNA binding),GO:0006355(regulation of transcription, DNA-dependent)	NA
Protein Abscisic acid-insenstive 5 (ABI5)
Solyc09g009490.2	Basic-leucine zipper (bZIP) transcription factor family protein	chr09:2911708-2914306	0.775792	1.3069	5.63347	slightly change	slightly change			GO:0003700(sequence-specific DNA binding transcription factor activity),GO:0043565(sequence-specific DNA binding),GO:0046983(protein dimerization activity),GO:0006355(regulation of transcription, DNA-dependent)	NA	K14432
ABA response factors (ABF/AREB)
Solyc01g009510.1	abscisic acid responsive elements-binding factor 2,ABF2/AREB1	chr01:3775732-3778200	0	0	0.300023	no change	no change			GO:0003700(sequence-specific DNA binding transcription factor activity),GO:0043565(sequence-specific DNA binding),GO:0046983(protein dimerization activity),GO:0006355(regulation of transcription, DNA-dependent)	NA
Solyc01g108080.2	abscisic acid responsive elements-binding factor 2,ABF2/AREB1	chr01:87194830-87203512	55.0607	65.8726	64.1774	no change	no change			GO:0003700(sequence-specific DNA binding transcription factor activity),GO:0043565(sequence-specific DNA binding),GO:0046983(protein dimerization activity),GO:0006355(regulation of transcription, DNA-dependent)	NA	K14432
Solyc04g078840.2	abscisic acid responsive elements-binding factor 2,ABF2/AREB1 (LeAREB)	chr04:61094100-61097408	14.8957	12.4515	18.1834	slightly change	no change			GO:0003700(sequence-specific DNA binding transcription factor activity),GO:0043565(sequence-specific DNA binding),GO:0046983(protein dimerization activity),GO:0006355(regulation of transcription, DNA-dependent)	NA	K14432	KOG4571
Solyc10g050210.1	abscisic acid responsive elements-binding factor 2,ABF2/AREB1	chr10:43594759-43596753	0	0.363198	0.669816	no change	no change			GO:0003700(sequence-specific DNA binding transcription factor activity),GO:0043565(sequence-specific DNA binding),GO:0046983(protein dimerization activity),GO:0006355(regulation of transcription, DNA-dependent)	NA
Solyc11g044560.1	ABRE binding factor 4,ABF4/AREB2 (LeABF4)	chr11:35949976-35955757	7.24732	4.16507	8.41251	slightly change	slightly change			GO:0003700(sequence-specific DNA binding transcription factor activity),GO:0043565(sequence-specific DNA binding),GO:0046983(protein dimerization activity),GO:0006355(regulation of transcription, DNA-dependent)	NA
Solyc10g076920.1	ABA-responsive element binding protein 3,AREB3	chr10:59212270-59216212	6.09818	8.16215	7.02002	slightly change	no change			GO:0003700(sequence-specific DNA binding transcription factor activity),GO:0043565(sequence-specific DNA binding),GO:0046983(protein dimerization activity),GO:0006355(regulation of transcription, DNA-dependent)	NA
Solyc10g081350.1	ABA-responsive element binding protein 3,AREB3	chr10:61775413-61781195	6.15326	7.73874	6.81826	slightly change	no change			GO:0003700(sequence-specific DNA binding transcription factor activity),GO:0043565(sequence-specific DNA binding),GO:0046983(protein dimerization activity),GO:0006355(regulation of transcription, DNA-dependent)	NA	K14432
