# Supplementary material for: Comprehensive Analysis of ABA Effects on Ethylene Biosynthesis and Signaling during Tomato Fruit Ripening
Source: PLoS One. 2016 Apr 21;11(4):e0154072. doi: 10.1371/journal.pone.0154072 (PMC4839774; doi:10.1371/journal.pone.0154072)
Supplement: S7 Table — Other details are the same as the S3 Table. (XLS) [file pone.0154072.s010.xls]

## Sheet: Sheet1
Table S7 Analysis of ethylene-related genes in CK, ABA and NDGA treated samples.
The genes’ expression levels were normalized with the value in FPKM. Genes that differed by less than 20% (︱log2FC︱<0.25) were assumed to not change in expression level. Genes with P value < 0.05 and ︱log2FC︱≥ 1 were identified as significantly differentially-expressed genes (DEGs). Others were considered as slightly changed.
Gene_ID	Annotation	Locus	FPKM			Significant		Regulation		GO	KEGG	KO	KOG
			CK	ABA	NDGA	ABA vs CK	NDGA vs CK	ABA vs CK	NDGA vs CK
Ethylene biosynthesis
S-adenosylmethionine synthetase (SAMS)
Solyc01g101060.2	S-adenosylmethionine synthetase 1 (LeSAM1)	chr01:82678818-82681422	945.032	460.849	1307.01	yes	slightly change	down		GO:0004478(methionine adenosyltransferase activity),GO:0006556(S-adenosylmethionine biosynthetic process),GO:0005524(ATP binding)	00270(Cysteine and methionine metabolism)	K00789	KOG1506
Solyc12g099000.1	S-adenosylmethionine synthetase 2 (LeSAM2)	chr12:64657939-64660416	155.981	93.5396	117.518	slightly change	slightly change			GO:0004478(methionine adenosyltransferase activity),GO:0006556(S-adenosylmethionine biosynthetic process),GO:0005524(ATP binding)	00270(Cysteine and methionine metabolism)	K00789	KOG1506
Solyc09g008280.1	S-adenosylmethionine synthetase 3 (LeSAM3)	chr09:1748226-1754554	129.64	74.8643	143.05	slightly change	no change			GO:0004478(methionine adenosyltransferase activity),GO:0006556(S-adenosylmethionine biosynthetic process),GO:0005524(ATP binding)	00270(Cysteine and methionine metabolism)	K00789	KOG1506
Solyc10g083970.1	S-adenosylmethionine synthetase 3	chr10:62989537-62992018	51.2556	23.6956	56.0172	yes	no change	down		GO:0004478(methionine adenosyltransferase activity),GO:0006556(S-adenosylmethionine biosynthetic process),GO:0005524(ATP binding)	00270(Cysteine and methionine metabolism)	K00789	KOG1506
1-aminocyclopropane-1-carboxylate synthase (ACS)
Solyc05g050010.2	ACC synthase 1 (LeACS4)	chr05:59035051-59037966	120.744	275.206	61.3113	yes	slightly change	up		GO:0016740(transferase activity),GO:0030170(pyridoxal phosphate binding),GO:0009058(biosynthetic process),GO:0016829(lyase activity),GO:0006520(cellular amino acid metabolic process),GO:0016769(transferase activity, transferring nitrogenous groups)	NA		KOG0256
Solyc08g008100.2	ACC synthase 1 (LeACS6)	chr08:2580111-2583524	5.03201	2.02759	6.94379	slightly change	slightly change
Solyc01g095080.2	ACC synthase 2 (LeACS2)	chr01:78214066-78216996	296.748	678.39	114.285	yes	yes	up	down	GO:0016740(transferase activity),GO:0030170(pyridoxal phosphate binding),GO:0009058(biosynthetic process),GO:0016829(lyase activity),GO:0006520(cellular amino acid metabolic process),GO:0016769(transferase activity, transferring nitrogenous groups)	00270(Cysteine and methionine metabolism)	K01762	KOG0256
Solyc02g091990.2	ACC synthase 8 (LeACS3)	chr02:47786603-47788405	0.040734	0	0.0593849	no change	slightly change			GO:0016740(transferase activity),GO:0030170(pyridoxal phosphate binding),GO:0009058(biosynthetic process),GO:0016769(transferase activity, transferring nitrogenous groups)	00270(Cysteine and methionine metabolism)	K01762	KOG0256
Solyc03g007070.2	ACC synthase 12	chr03:1631547-1637772	11.901	13.1843	12.6315	no change	no change			GO:0016740(transferase activity),GO:0030170(pyridoxal phosphate binding),GO:0009058(biosynthetic process),GO:0016769(transferase activity, transferring nitrogenous groups)	NA	K14270	KOG0256
Solyc08g008110.2	ACC synthase 6 (LeACS8)	chr08:2580111-2583524	5.03201	2.02759	6.94379	slightly change	slightly change			NA	NA
Solyc08g081540.2	ACC synthase 6 (LeACS1A)	chr08:61733932-61736466	3.07411	3.97473	2.65776	slightly change	no change			GO:0016740(transferase activity),GO:0030170(pyridoxal phosphate binding),GO:0009058(biosynthetic process),GO:0016769(transferase activity, transferring nitrogenous groups)	00270(Cysteine and methionine metabolism)
Solyc08g081550.2	ACC synthase 6	chr08:61737927-61740577	41.6088	47.085	31.1758	no change	slightly change			GO:0016740(transferase activity),GO:0030170(pyridoxal phosphate binding),GO:0009058(biosynthetic process),GO:0016769(transferase activity, transferring nitrogenous groups)	NA
Solyc08g079750.2	ACC synthase 6	chr08:60401460-60405422	21.7276	45.2658	19.3616	yes	no change	up		GO:0016740(transferase activity),GO:0030170(pyridoxal phosphate binding),GO:0009058(biosynthetic process),GO:0016769(transferase activity, transferring nitrogenous groups)	NA
1-aminocyclopropane-1-carboxylate oxidase (ACO)
Solyc07g026650.2	ACC oxidase 1 (LeACO5)	chr07:30139956-30141385	11.9293	1.92949	8.57584	yes	slightly change	down		GO:0016491(oxidoreductase activity),GO:0016706(oxidoreductase activity, acting on paired donors, with incorporation or reduction of molecular oxygen, 2-oxoglutarate as one donor, and incorporation of one atom each of oxygen into both donors),GO:0055114(oxidation-reduction process)	00270(Cysteine and methionine metabolism)	K05933	KOG0143
Solyc02g036350.2	ACC oxidase 4	chr02:21279766-21281954	660.7	159.796	746.28	yes	no change	down		GO:0016491(oxidoreductase activity),GO:0016706(oxidoreductase activity, acting on paired donors, with incorporation or reduction of molecular oxygen, 2-oxoglutarate as one donor, and incorporation of one atom each of oxygen into both donors),GO:0055114(oxidation-reduction process)	00270(Cysteine and methionine metabolism)	K05933	KOG0143
Solyc02g081190.2	ACC oxidase 4 (LeACO4)	chr02:39828687-39830393	26.2766	16.1941	51.4037	slightly change	slightly change			GO:0016491(oxidoreductase activity),GO:0016706(oxidoreductase activity, acting on paired donors, with incorporation or reduction of molecular oxygen, 2-oxoglutarate as one donor, and incorporation of one atom each of oxygen into both donors),GO:0055114(oxidation-reduction process)	00270(Cysteine and methionine metabolism)	K05933	KOG0143
Solyc07g049530.2	ACC oxidase 4 (LeACO1)	chr07:57154219-57172808	2156.94	3828.27	592.641	slightly change	yes		down	NA	NA	K05933	KOG0143
Solyc07g049550.2	ACC oxidase 4 (LeACO3)	chr07:57154219-57172808	2156.94	3828.27	592.641	slightly change	yes		down	NA	NA	K05933	KOG0143
Solyc12g005940.1	ACC oxidase 4 (LeACO2)	chr12:563620-566130	0.190631	0.0980483	0	slightly change	slightly change			GO:0016491(oxidoreductase activity),GO:0016706(oxidoreductase activity, acting on paired donors, with incorporation or reduction of molecular oxygen, 2-oxoglutarate as one donor, and incorporation of one atom each of oxygen into both donors),GO:0055114(oxidation-reduction process)	00270(Cysteine and methionine metabolism)	K05933	KOG0143
Ethylene signaling
Copper-transporting ATPase (RAN1)
Solyc02g068490.2	copper-exporting ATPase / responsive-to-antagonist 1 / copper-transporting ATPase (RAN1)	chr02:33002914-33011246	13.0763	13.7253	15.7564	no change	slightly change			GO:0000166(nucleotide binding),GO:0046872(metal ion binding),GO:0030001(metal ion transport),GO:0003824(catalytic activity),GO:0008152(metabolic process)	NA	K01533	KOG0207
Reversion-to-ethylene sensitivity (RTE1)
Solyc01g104340.1	Reversion-to-ethylene sensitivity (GR)	chr01:84498934-84509374	2.05417	1.14591	9.54078	slightly change	yes		up	NA	NA		KOG3150
Solyc08g065320.2	Reversion-to-ethylene sensitivity (GR-like1)	chr08:50436792-50440648	39.9284	44.3636	23.0034	no change	slightly change			NA	NA		KOG3150
Ethylenen receptors
Solyc07g056580.2	AtETR1,EIN1,ETR,ETR1 (LeETR2)	chr07:61527120-61756987	16.0815	14.9646	19.857	no change	slightly change			GO:0000156(two-component response regulator activity),GO:0000160(two-component signal transduction system (phosphorelay)),GO:0006355(regulation of transcription, DNA-dependent),GO:0000155(two-component sensor activity),GO:0007165(signal transduction),GO:0016020(membrane),GO:0005515(protein binding),GO:0005524(ATP binding)	NA		KOG0519
Solyc12g011330.2	AtETR1,EIN1,ETR,ETR1 (LeETR1)	chr12:4164578-4175035	18.6754	20.2593	18.8773	no change	no change			GO:0000156(two-component response regulator activity),GO:0000160(two-component signal transduction system (phosphorelay)),GO:0006355(regulation of transcription, DNA-dependent),GO:0000155(two-component sensor activity),GO:0007165(signal transduction),GO:0016020(membrane),GO:0005515(protein binding),GO:0005524(ATP binding)	NA	K14509	KOG0519
Solyc09g089610.2	ETR2 (LeETR6)	chr09:64703985-64708222	23.8312	10.9387	17.4148	yes	slightly change	down		GO:0000156(two-component response regulator activity),GO:0000160(two-component signal transduction system (phosphorelay)),GO:0006355(regulation of transcription, DNA-dependent),GO:0000155(two-component sensor activity),GO:0007165(signal transduction),GO:0016020(membrane),GO:0005515(protein binding)	NA		KOG0519
Solyc05g055070.2	EIN4	chr05:64005730-64010119	28.2514	31.3337	21.9363	no change	slightly change			GO:0000156(two-component response regulator activity),GO:0000160(two-component signal transduction system (phosphorelay)),GO:0006355(regulation of transcription, DNA-dependent),GO:0005515(protein binding),GO:0005524(ATP binding)	NA	K14509	KOG0519
Solyc06g053710.2	EIN4 (LeETR4)	chr06:33043756-33048010	389.8	445.137	252.697	no change	slightly change			GO:0000156(two-component response regulator activity),GO:0000160(two-component signal transduction system (phosphorelay)),GO:0006355(regulation of transcription, DNA-dependent),GO:0000155(two-component sensor activity),GO:0007165(signal transduction),GO:0016020(membrane),GO:0005515(protein binding),GO:0005524(ATP binding)	NA	K14509	KOG0519
Solyc11g006160.1	EIN4	chr11:915957-916772	0	0.0945893	0	no change	no change			NA	NA
Solyc11g006180.1	EIN4 (LeETR5)	chr11:924555-930694	7.04214	4.82767	6.75601	slightly change	no change			GO:0000156(two-component response regulator activity),GO:0000160(two-component signal transduction system (phosphorelay)),GO:0006355(regulation of transcription, DNA-dependent),GO:0000155(two-component sensor activity),GO:0007165(signal transduction),GO:0016020(membrane),GO:0005515(protein binding),GO:0005524(ATP binding)	NA	K14509	KOG0519
Solyc09g075440.2	ERS,ERS1 (LeETR3/NR)	chr09:62631865-62639953	571.808	728.2	305.478	slightly change	slightly change			GO:0000155(two-component sensor activity),GO:0007165(signal transduction),GO:0016020(membrane),GO:0005515(protein binding),GO:0005524(ATP binding)	NA	K14509	KOG0519
Constitutive triple response 1 (CTR1)
Solyc09g009090.2	Protein kinase superfamily protein (LeCTR3)	chr09:2427383-2442527	19.084	21.7495	17.9237	no change	no change			GO:0004672(protein kinase activity),GO:0005524(ATP binding),GO:0006468(protein phosphorylation)	NA	K14510	KOG0192
Solyc10g083610.1	Protein kinase superfamily protein (LeCTR1)	chr10:62711724-62724924	34.22	34.8346	24.7098	no change	slightly change			GO:0004672(protein kinase activity),GO:0005524(ATP binding),GO:0006468(protein phosphorylation)	NA		KOG0192
Solyc10g085570.1	Protein kinase superfamily protein (LeCTR4)	chr10:63963192-64520781	10.3578	10.9537	10.0249	no change	no change			GO:0004672(protein kinase activity),GO:0005524(ATP binding),GO:0006468(protein phosphorylation)	NA		KOG0192
Mitogen-activated protein kinase kinase 9 (MAPKK9)
Solyc03g097920.1	MAP kinase kinase 9 (LeMKK4)	chr03:53756872-53757880	10.8637	7.00623	19.6863	slightly change	slightly change			GO:0004672(protein kinase activity),GO:0005524(ATP binding),GO:0006468(protein phosphorylation)	NA		KOG0581
Mitogen-activated protein kinase kinase 4 (MAPKK4)
Solyc03g123800.1	MAP kinase kinase 4 (LeMKK2)	chr03:64578341-64580539	91.5703	116.933	74.0378	slightly change	slightly change			GO:0004672(protein kinase activity),GO:0005524(ATP binding),GO:0006468(protein phosphorylation)	04626(Plant-pathogen interaction)	K13413	KOG0581
Mitogen-activated protein kinase 3 (MAPK3)
Solyc06g005170.2	MAP kinase 3 (LeMPK3)	chr06:192234-195321	19.7597	10.4454	21.7239	slightly change	no change			GO:0004672(protein kinase activity),GO:0005524(ATP binding),GO:0006468(protein phosphorylation)	04010(MAPK signaling pathway)	K04371	KOG0660
Mitogen-activated protein kinase 6 (MAPK6)
Solyc08g014420.2	MAP kinase 6 (LeMPK2)	chr08:4354486-4377242	34.6292	41.9738	32.4647	slightly change	no change			GO:0004672(protein kinase activity),GO:0005524(ATP binding),GO:0006468(protein phosphorylation)	NA	K14512	KOG0660
Ethylene insenstive 2 (EIN2)
Solyc09g005490.1	NRAMP metal ion transporter family protein	chr09:332486-348243	0	0.720541	0.573373	no change	slightly change			GO:0005215(transporter activity),GO:0006810(transport),GO:0016020(membrane)	NA
Solyc09g005540.1	NRAMP metal ion transporter family protein	chr09:351133-355994	0	0	0.0103263	no change	slightly change			GO:0005215(transporter activity),GO:0006810(transport),GO:0016020(membrane)	NA
Solyc09g007870.2	NRAMP metal ion transporter family protein (LeEIN2)	chr09:1399423-1407730	65.9431	60.6491	72.0891	no change	no change			GO:0005215(transporter activity),GO:0006810(transport),GO:0016020(membrane)	NA	K14513	KOG1291
Ethylene insentive 3/EIN3-Likes (EIN3/EILs)
Solyc01g009170.2	Ethylene insensitive 3 family protein (LeEIL2)	chr01:3203600-3208594	62.2946	54.2758	66.0839	no change	no change			GO:0005634(nucleus),GO:0030528(transcription regulator activity)	NA	K14514
Solyc01g096810.2	Ethylene insensitive 3 family protein (LeEIL3)	chr01:79563680-79566235	130.294	168.991	123.192	slightly change	no change			GO:0005634(nucleus),GO:0030528(transcription regulator activity)	NA
Solyc06g073720.1	Ethylene insensitive 3 family protein (LeEIL1)	chr06:41868480-41871427	91.5246	110.438	100.471	slightly change	no change			GO:0005634(nucleus),GO:0030528(transcription regulator activity)	NA	K14514
Solyc06g073730.1	Ethylene insensitive 3 family protein (LeEIL4)	chr06:41879074-41882195	65.3411	79.4576	55.5737	slightly change	slightly change			GO:0005634(nucleus),GO:0030528(transcription regulator activity)	NA	K14514
Solyc01g006650.1	Ethylene insensitive 3-like 3	chr01:1246049-1255565	0.467398	0.232846	0.426278	slightly change	no change			GO:0005634(nucleus),GO:0030528(transcription regulator activity)	NA
Solyc01g014480.2	Ethylene insensitive 3-like 3	chr01:13958801-13962308	12.0517	14.4415	12.7225	no change	no change			GO:0005634(nucleus),GO:0030528(transcription regulator activity)	NA
EIN3-binding F box protein 1 (EBF1)
Solyc07g008250.2	EIN3-binding F box protein 1	chr07:2976199-2979543	144.14	116.238	125.64	slightly change	no change			NA	NA		KOG1947
Solyc08g060810.2	EIN3-binding F box protein 1(LeEBF2)	chr08:42768507-42771708	283.858	291.674	253.884	no change	no change			NA	NA	K14515	KOG1947
Solyc12g009560.1	EIN3-binding F box protein 1(LeEBF1)	chr12:2815644-2819485	314.305	357.174	183.429	no change	slightly change			GO:0005515(protein binding)	NA		KOG1947
5'-3' exoribonuclease 4 (EIN5/XRN4)
Solyc04g049010.2	exoribonuclease 4 (LeXRN4)	chr04:38313219-38355156	50.2108	48.7851	57.1403	no change	no change			GO:0003676(nucleic acid binding),GO:0004527(exonuclease activity),GO:0005622(intracellular)	03018(RNA degradation)	K12619	KOG2044
Ethylene response factor (ERF)
Solyc01g065980.2	ethylene-responsive element binding protein (LeERF6/Sl-ERF.E.4)	chr01:65175045-65177501	715.46	790.224	598.074	no change	slightly change			GO:0003700(sequence-specific DNA binding transcription factor activity),GO:0006355(regulation of transcription, DNA-dependent)	NA	K09286
Solyc09g075420.2	ethylene-responsive element binding protein (LeERF2/Sl-ERF.E.1)	chr09:62625025-62626247	33.8002	11.5881	28.8477	yes	slightly change	down		GO:0003700(sequence-specific DNA binding transcription factor activity),GO:0006355(regulation of transcription, DNA-dependent)	NA
Solyc02g077370.1	ethylene response factor 1(Sl-ERF.C.5/LePTI5)	chr02:36900999-36901485	2.23898	1.42713	3.061	slightly change	slightly change			GO:0003700(sequence-specific DNA binding transcription factor activity),GO:0006355(regulation of transcription, DNA-dependent)	NA
Solyc04g014530.1	ethylene response factor 1 (Sl-ERF.C.2)	chr04:4802149-4802851	1.63713	0.0919472	2.91006	slightly change	slightly change			GO:0003700(sequence-specific DNA binding transcription factor activity),GO:0006355(regulation of transcription, DNA-dependent)	NA
Solyc05g051200.1	ethylene response factor 1	chr05:60588306-60588981	12.2022	21.2178	10.5692	slightly change	no change			GO:0003700(sequence-specific DNA binding transcription factor activity),GO:0006355(regulation of transcription, DNA-dependent)	NA
Solyc09g066360.1	ethylene response factor 1(Sl-ERF.C.3)	chr09:60391558-60392140	1.56774	1.32014	3.13146	slightly change	slightly change			GO:0003700(sequence-specific DNA binding transcription factor activity),GO:0006355(regulation of transcription, DNA-dependent)	NA
Solyc09g089930.1	ethylene response factor 1(Sl-ERF.E.2/LeEREB)	chr09:64891311-64892034	3.00134	0.26397	1.28683	slightly change	slightly change			GO:0003700(sequence-specific DNA binding transcription factor activity),GO:0006355(regulation of transcription, DNA-dependent)	NA
Solyc11g011740.1	ethylene response factor 1	chr11:4715456-4715987	0.394214	0.300097	0	slightly change	no change			GO:0003700(sequence-specific DNA binding transcription factor activity),GO:0006355(regulation of transcription, DNA-dependent)	NA
Solyc03g093610.1	ethylene responsive element binding factor 1(LeERF1/Sl-ERF.A.2)	chr03:48476778-48477507	1.19397	0.791057	1.37509	slightly change	no change			GO:0003700(sequence-specific DNA binding transcription factor activity),GO:0006355(regulation of transcription, DNA-dependent)	NA	K09286
Solyc05g052050.1	ethylene responsive element binding factor 1(LePti4)	chr05:61543528-61544233	66.9203	130.511	49.2695	slightly change	slightly change			GO:0003700(sequence-specific DNA binding transcription factor activity),GO:0006355(regulation of transcription, DNA-dependent)	NA	K14517
Solyc08g078170.1	ethylene responsive element binding factor 1	chr08:59163030-59163744	0	0.356346	0	no change	no change			GO:0003700(sequence-specific DNA binding transcription factor activity),GO:0006355(regulation of transcription, DNA-dependent)	NA
Solyc02g077840.1	ERF domain protein 12	chr02:37265509-37265974	1.98128	0.168514	3.16098	slightly change	slightly change			GO:0003700(sequence-specific DNA binding transcription factor activity),GO:0006355(regulation of transcription, DNA-dependent)	NA
Solyc01g090370.1	ethylene-responsive element binding factor 13	chr01:75831428-75832094	0.117553	0	0	no change	no change			GO:0003700(sequence-specific DNA binding transcription factor activity),GO:0006355(regulation of transcription, DNA-dependent)	NA
Solyc08g007230.1	ethylene responsive element binding factor 2	chr08:1811000-1811600	0.6728	0	0.0319463	no change	slightly change			GO:0003700(sequence-specific DNA binding transcription factor activity),GO:0006355(regulation of transcription, DNA-dependent)	NA
Solyc08g078180.1	ethylene responsive element binding factor 2 (Sl-ERF.A.1)	chr08:59176653-59177358	0.0995178	0.227439	0.189575	slightly change	slightly change			GO:0003700(sequence-specific DNA binding transcription factor activity),GO:0006355(regulation of transcription, DNA-dependent)	NA
Solyc07g064890.1	ethylene responsive element binding factor 3 (SlERF7/Sl-ERF.F.2)	chr07:64094224-64095786	196.61	177.715	163.695	no change	slightly change			GO:0003700(sequence-specific DNA binding transcription factor activity),GO:0006355(regulation of transcription, DNA-dependent)	NA
Solyc10g006130.1	ethylene responsive element binding factor 3 (Sl-ERF.F.1)	chr10:863248-864705	15.1139	17.4057	16.1216	no change	no change			GO:0003700(sequence-specific DNA binding transcription factor activity),GO:0006355(regulation of transcription, DNA-dependent)	NA	K09286
Solyc03g006320.1	ethylene responsive element binding factor 4	chr03:924277-925202	7.81848	4.32558	20.0244	slightly change	yes		up	GO:0003700(sequence-specific DNA binding transcription factor activity),GO:0006355(regulation of transcription, DNA-dependent)	NA
Solyc07g049490.1	ethylene responsive element binding factor 4 (Sl-ERF.F.3)	chr07:57087786-57093340	41.6556	44.7808	33.3655	no change	slightly change			GO:0003700(sequence-specific DNA binding transcription factor activity),GO:0006355(regulation of transcription, DNA-dependent)	NA
Solyc07g053740.1	ethylene responsive element binding factor 4 (Sl-ERF.F.4)	chr07:59491418-59492096	58.3628	53.6135	77.5468	no change	slightly change			GO:0003700(sequence-specific DNA binding transcription factor activity),GO:0006355(regulation of transcription, DNA-dependent)	NA
Solyc10g009110.1	ethylene responsive element binding factor 4 (LeERF3/Sl-ERF.F.5)	chr10:3130027-3130696	23.426	10.5287	32.5435	yes	slightly change	down		GO:0003700(sequence-specific DNA binding transcription factor activity),GO:0006355(regulation of transcription, DNA-dependent)	NA	K09286
Solyc12g005960.1	ethylene responsive element binding factor 4	chr12:588933-592129	0.779694	1.85111	0.864975	slightly change	no change			GO:0003700(sequence-specific DNA binding transcription factor activity),GO:0006355(regulation of transcription, DNA-dependent)	NA	K09286
Solyc12g038450.1	ethylene responsive element binding factor 4	chr12:35685366-35685648	0	0.447289	0	no change	no change			GO:0003700(sequence-specific DNA binding transcription factor activity),GO:0006355(regulation of transcription, DNA-dependent)	NA
Solyc05g052410.1	Integrase-type DNA-binding superfamily protein (LeDREB2)	chr05:61780781-61783519	1.3805	2.27204	1.87732	slightly change	slightly change			GO:0003700(sequence-specific DNA binding transcription factor activity),GO:0006355(regulation of transcription, DNA-dependent)	NA	K09286
Solyc06g050520.1	Integrase-type DNA-binding superfamily protein (LeDREB1)	chr06:29702579-29704227	2.33912	1.89696	2.36853	slightly change	no change			GO:0003700(sequence-specific DNA binding transcription factor activity),GO:0006355(regulation of transcription, DNA-dependent)	NA
Solyc10g076370.1	Integrase-type DNA-binding superfamily protein	chr10:58660797-58662015	0.103381	0.104491	0.443477	no change	slightly change			GO:0003700(sequence-specific DNA binding transcription factor activity),GO:0006355(regulation of transcription, DNA-dependent)	NA
Solyc10g076380.1	Integrase-type DNA-binding superfamily protein	chr10:58669328-58670346	0.034446	0	0	no change	no change			GO:0003700(sequence-specific DNA binding transcription factor activity),GO:0006355(regulation of transcription, DNA-dependent)	NA
Solyc03g120840.1	Integrase-type DNA-binding superfamily protein	chr03:63144159-63144909	2.60471	2.18715	2.38166	slightly change	no change			GO:0003700(sequence-specific DNA binding transcription factor activity),GO:0006355(regulation of transcription, DNA-dependent)	NA
Solyc04g051360.2	Integrase-type DNA-binding superfamily protein (Sl-ERF.D.1)	chr04:49576578-49578019	0.224567	0.223638	0.341456	no change	slightly change			GO:0003700(sequence-specific DNA binding transcription factor activity),GO:0006355(regulation of transcription, DNA-dependent)	NA
Solyc06g053240.2	Integrase-type DNA-binding superfamily protein	chr06:32451212-32457317	1.88368	0	0	no change	no change			GO:0003700(sequence-specific DNA binding transcription factor activity),GO:0006355(regulation of transcription, DNA-dependent)	NA
Solyc03g044300.2	Integrase-type DNA-binding superfamily protein (AP2a)	chr03:12742061-12746690	281.19	380.427	153.547	slightly change	slightly change			GO:0003700(sequence-specific DNA binding transcription factor activity),GO:0006355(regulation of transcription, DNA-dependent)	NA	K09284
Solyc03g117130.2	Integrase-type DNA-binding superfamily protein	chr03:60430762-60431498	0	0.219051	0.613437	no change	no change			GO:0003700(sequence-specific DNA binding transcription factor activity),GO:0006355(regulation of transcription, DNA-dependent)	NA
Solyc12g056590.1	Integrase-type DNA-binding superfamily protein (Sl-ERF.D.2)	chr12:47906326-47908777	42.0179	49.5725	29.3864	no change	slightly change			GO:0003700(sequence-specific DNA binding transcription factor activity),GO:0006355(regulation of transcription, DNA-dependent)	NA
Solyc02g077360.1	Integrase-type DNA-binding superfamily protein (Sl-ERF.B.2)	chr02:36895266-36896043	0.0467884	0.0366636	0	slightly change	no change			GO:0003700(sequence-specific DNA binding transcription factor activity),GO:0006355(regulation of transcription, DNA-dependent)	NA
Solyc05g052030.1	Integrase-type DNA-binding superfamily protein (LeERF4)	chr05:61516678-61517284	13.7323	5.24556	14.0941	yes	no change	down		GO:0003700(sequence-specific DNA binding transcription factor activity),GO:0006355(regulation of transcription, DNA-dependent)	NA
Solyc03g093560.1	Integrase-type DNA-binding superfamily protein (LeERF5/Sl-ERF.C.6)	chr03:48392055-48392790	29.1186	33.9823	28.3564	no change	no change			GO:0003700(sequence-specific DNA binding transcription factor activity),GO:0006355(regulation of transcription, DNA-dependent)	NA
Solyc06g065820.2	Integrase-type DNA-binding superfamily protein (LeERF1/Sl-ERF.H.1)	chr06:37639580-37641049	0.524145	0	1.17354	no change	slightly change			GO:0003700(sequence-specific DNA binding transcription factor activity),GO:0006355(regulation of transcription, DNA-dependent)	NA
Solyc08g078190.1	ethylene responsive element binding factor 5	chr08:59192454-59193423	2.76658	4.65517	5.58785	slightly change	slightly change			GO:0003700(sequence-specific DNA binding transcription factor activity),GO:0006355(regulation of transcription, DNA-dependent)	NA	K09286
Solyc05g051310.1	ethylene response factor 104	chr05:60746075-60746615	0.973312	0.348043	0.166546	slightly change	slightly change			NA	NA
Solyc09g007260.2	Ethylene-responsive transcription factor (Related to AP2.7)	chr09:856628-859952	0.202449	0.0250651	0.217015	slightly change	no change			GO:0003700(sequence-specific DNA binding transcription factor activity),GO:0006355(regulation of transcription, DNA-dependent)	NA
Solyc06g068570.2	ARIA-interacting double AP2 domain protein	chr06:38890175-38895396	2.26179	0.12944	1.84743	slightly change	slightly change			GO:0003700(sequence-specific DNA binding transcription factor activity),GO:0006355(regulation of transcription, DNA-dependent)	NA	K09285
Peptidemethionine sulfoxide reductase 1(E4)
Solyc03g111720.2	Peptidemethionine sulfoxide reductase 1(E4)	chr03:56431488-56434422	7288.19	11051.6	2149.22	slightly change	yes		down	GO:0016671(oxidoreductase activity, acting on a sulfur group of donors, disulfide as acceptor),GO:0019538(protein metabolic process),GO:0055114(oxidation-reduction process)	NA		KOG1635
2-oxoglutarate (2OG) and Fe(II)-dependent oxygenase superfamily protein(E8)
Solyc09g089580.2	2-oxoglutarate (2OG) and Fe(II)-dependent oxygenase superfamily protein (E8)	chr09:64646855-64649117	11339.4	0	7166.39	no change	no change			GO:0016491(oxidoreductase activity),GO:0016706(oxidoreductase activity, acting on paired donors, with incorporation or reduction of molecular oxygen, 2-oxoglutarate as one donor, and incorporation of one atom each of oxygen into both donors),GO:0055114(oxidation-reduction process)	NA		KOG0143
Solyc03g095900.2	2-oxoglutarate (2OG) and Fe(II)-dependent oxygenase superfamily protein (LeE8-6)	chr03:51028611-51030467	1809.54	3294.7	549.374	slightly change	yes		down	GO:0016491(oxidoreductase activity),GO:0016706(oxidoreductase activity, acting on paired donors, with incorporation or reduction of molecular oxygen, 2-oxoglutarate as one donor, and incorporation of one atom each of oxygen into both donors),GO:0055114(oxidation-reduction process)	NA		KOG0143
