# Supplementary material for: Comprehensive Analysis of ABA Effects on Ethylene Biosynthesis and Signaling during Tomato Fruit Ripening
Source: PLoS One. 2016 Apr 21;11(4):e0154072. doi: 10.1371/journal.pone.0154072 (PMC4839774; doi:10.1371/journal.pone.0154072)
Supplement: S8 Table — Other details are the same as the S3 Table. (XLS) [file pone.0154072.s011.xls]

## Sheet: Sheet1
Table S8 Analysis of some specific transcription factors relevant to fruit ripening in CK, ABA and NDGA treated samples.
The genes’ expression levels were normalized with the value in FPKM. Genes that differed by less than 20% (︱log2FC︱<0.25) were assumed to not change in expression level. Genes with P value < 0.05 and ︱log2FC︱≥ 1 were identified as significantly differentially-expressed genes (DEGs). Others were considered as slightly changed.
Gene_ID	TF family	Annotation	Locus	FPKM			Significant		Regulation		GO	KEGG	KO	KOG
				CK	ABA	NDGA	ABA vs CK	NDGA vs CK	ABA vs CK	NDGA vs CK
Solyc05g012020.2	MIKC	LeMADS-RIN (K-box region and MADS-box transcription factor family protein)	chr05:5216721-5231117	671.873	1203.15	396.662	slightly change	slightly change			NA	NA		KOG0014
Solyc07g055920.2	MIKC	TAGL1(K-box region and MADS-box transcription factor family protein )	chr07:61164694-61174720	172.532	273.982	137.54	slightly change	slightly change			GO:0003677(DNA binding),GO:0046983(protein dimerization activity),GO:0003700(sequence-specific DNA binding transcription factor activity),GO:0006355(regulation of transcription, DNA-dependent),GO:0005634(nucleus),GO:0043565(sequence-specific DNA binding)	NA		KOG0014
Solyc06g069430.2	MIKC	LeFUL1 (TDR4, AGAMOUS-like 8)	chr06:39564648-39572843	446.445	919.707	231.863	yes	slightly change	up		GO:0003677(DNA binding),GO:0046983(protein dimerization activity),GO:0003700(sequence-specific DNA binding transcription factor activity),GO:0006355(regulation of transcription, DNA-dependent),GO:0005634(nucleus),GO:0043565(sequence-specific DNA binding)	NA	K09264	KOG0014
Solyc03g114830.2	MIKC	LeFUL2 (MBP7, AGAMOUS-like 8)	chr03:58752012-58758339	165.391	204.809	152.075	slightly change	no change			GO:0003677(DNA binding),GO:0046983(protein dimerization activity),GO:0003700(sequence-specific DNA binding transcription factor activity),GO:0006355(regulation of transcription, DNA-dependent),GO:0005634(nucleus),GO:0043565(sequence-specific DNA binding)	NA	K09264	KOG0014
Solyc03g114840.2	MIKC	MADS1 (K-box region and MADS-box transcription factor family protein)	chr03:58767672-58773988	78.2287	37.7505	80.7413	yes	no change	down		GO:0003677(DNA binding),GO:0046983(protein dimerization activity),GO:0003700(sequence-specific DNA binding transcription factor activity),GO:0006355(regulation of transcription, DNA-dependent),GO:0005634(nucleus),GO:0043565(sequence-specific DNA binding)	NA		KOG0014
Solyc02g077920.2	SBP	CNR	chr02:37320746-37323446	410.912	473.776	324.254	no change	slightly change			GO:0003677(DNA binding),GO:0005634(nucleus)	NA
Solyc10g006880.2	NAC	LeNOR (NAC domain containing protein 2)	chr10:1305619-1308574	881.107	1126.13	591.712	slightly change	slightly change			GO:0003677(DNA binding),GO:0006355(regulation of transcription, DNA-dependent)	NA
Solyc02g086930.2	HD-ZIP	LeHB-1	chr02:44097847-44101461	89.9403	60.7032	102.775	slightly change	no change			GO:0003700(sequence-specific DNA binding transcription factor activity),GO:0043565(sequence-specific DNA binding),GO:0006355(regulation of transcription, DNA-dependent),GO:0003677(DNA binding),GO:0005634(nucleus)	NA	K09338	KOG0483
