# Supplementary material for: Comprehensive Analysis of ABA Effects on Ethylene Biosynthesis and Signaling during Tomato Fruit Ripening
Source: PLoS One. 2016 Apr 21;11(4):e0154072. doi: 10.1371/journal.pone.0154072 (PMC4839774; doi:10.1371/journal.pone.0154072)
Supplement: S9 Table — The untreated sample (CK) at Day 9 was set as the calibrator for relative expression level, and the relative expression data are presented as means ± SE of three replicates. (XLS) [file pone.0154072.s012.xls]

## Sheet: Sheet1
Table S9 Comparison of the genes expression in the Day 9 fruits between qRT-PCR and RNA-seq.
The untreated sample (CK) at Day 9 was set as the calibrator for relative expression level, and the relative expression data are presented as means ± SE of three replicates.
NO	Seq ID	Primers used for qRT-PCR		RNA-Seq Quantity			qRT-PCR Quantity (Fold changes)
		Primer F	Primer R	CK	ABA	NDGA	CK	ABA	NDGA
1	Solyc01g101060.2	CGAGGAGATTGGTGCTGGTG	TCGTGTTGGGTGGAGATAAG	945.032	460.849	1307.01	1.00 ± 0.20	0.51 ± 0.01	2.03 ± 0.04
2	Solyc10g083970.1	GACCATCTTCCACCTCAACC	CAATGTAAGCACCACTCCTGT	51.2556	23.6956	56.0172	1.00 ± 0.02	0.99 ± 0.04	1.00 ± 0.18
3	Solyc05g050010.2	GGGGTTATTCAGATGGGTC	CCACCAGCCATTACTACAC	120.744	275.206	61.3113	1.00 ± 0.04	2.07 ± 0.02	0.02 ± 0.00
4	Solyc01g095080.2	GGAGGTTCGTAGGTGTTGAG	AATGGTGAGGGAGGAATAGG	296.748	678.39	114.285	1.00 ± 0.10	2.28 ± 0.18	0.04 ± 0.00
5	Solyc07g026650.2	ACGAACAAGTTCCAGGTC	GGTGACAGGGATACAAGAG	11.9293	1.92949	8.57584	1.00 ± 0.14	0.14 ± 0.03	1.48 ± 0.11
6	Solyc02g036350.2	TGTCATCTATCCAGCACCA	AGTTTCCACAGCCTTCATT	660.7	159.796	746.28	1.00 ± 0.08	0.51 ± 0.04	2.21 ± 0.20
7	Solyc07g049530.2	GGAGGCATCATACTTCTGT	CATCACTTCCTGGATTGTA	2156.94	3828.27	592.641	1.00 ± 0.07	4.03 ± 0.77	0.16 ± 0.02
8	Solyc01g104340.1	CCCTTGTTGCCTTGTTTGG	TTTGGCTACAGTTCCATAGAAGA	2.05417	1.14591	9.54078	1.00 ± 0.10	0.36 ± 0.09	2.06 ± 0.14
9	Solyc09g089610.2	CCTTATTCTTGCCCTTATTG	ACTTGCGGATCTCATTGGTA	23.8312	10.9387	17.4148	1.00 ± 0.24	0.64 ± 0.04	0.94 ± 0.11
10	Solyc09g075420.2	GGGTTAGGGTTTGGTTAGGT	ACAAGCAATGTTCAAGGGAG	33.8002	11.5881	28.8477	1.00 ± 0.03	0.45 ± 0.02	0.75 ± 0.03
11	Solyc03g006320.1	TGGTGGTAGTGGAGATGGAG	CGGTGTCGGAAGAAGATTAA	7.81848	4.32558	20.0244	1.00 ± 0.02	0.55 ± 0.04	1.10 ± 0.01
12	Solyc10g009110.1	GGGTTTAATCATCATACGG	TGAATCAGAGTCACCACCA	23.426	10.5287	32.5435	1.00 ± 0.03	0.69 ± 0.04	4.73 ± 0.56
13	Solyc02g090890.2	ATAGACCGCCAACCTTTAGT	TATCCACAGGGCTTCCAGAC	27.7889	9.40943	42.9971	1.00 ± 0.05	0.62 ± 0.08	3.75 ± 0.74
14	Solyc08g075490.2	TAACTTACTTTCGGGTCAA	ATTTCCGACTCATCTTTGG	0.692213	0.141238	2.38556	1.00 ± 0.21	0.33 ± 0.01	2.75 ± 0.44
15	Solyc08g016720.1	TACTGAAACGGAAAGATTAG	ATCCAGCATTAGCAACTC	5.41085	1.99217	7.91603	1.00 ± 0.09	0.91 ± 0.13	1.67 ± 0.33
16	Solyc04g078900.2	CTTGTCCAGGGAATGAACTT	GAGCCATTAGGTTGATGTAGTT	2.43502	0.368351	4.28688	1.00 ± 0.24	0.61 ± 0.02	1.85 ± 0.37
17	Solyc01g107830.2	TGGTTTGCCTGAAGGATGT	AGAGCGTTGGGTTGACATT	281.879	592.245	166.829	1.00 ± 0.06	1.34 ± 0.04	0.35 ± 0.07
18	Solyc08g082180.2	GGGAATACTAAGGATGAAAC	CAGTCACTCTTACTCGCTTT	46.4106	100.056	41.5288	1.00 ± 0.03	1.48 ± 0.09	0.65 ± 0.06
19	Solyc01g088480.2	CAGTAAGCCTGCCAACCAAC	AAATCATCGTCCCATTCTCG	15.384	6.65198	20.5339	1.00 ± 0.06	0.69 ± 0.03	1.52 ± 0.13
20	Solyc06g051940.2	GTGATGGTCTGTGGGATGT	GCTAATTCTGCGAGTAAGG	5.19031	1.8974	6.95486	1.00 ± 0.11	0.35 ± 0.01	3.00 ± 0.20
21	Solyc05g012020.2	AATCTATTACCCTTACCCTA	CTACTTTCCCTCTACCCATA	671.873	1203.15	396.662	1.00 ± 0.09	1.60 ± 0.17	0.14 ± 0.04
22	Solyc07g055920.2	CATTGGTAGAGTCCGTTCC	TTGGCTGATGATGGTATTG	172.532	273.982	137.54	1.00 ± 0.12	1.93 ± 0.09	0.38 ± 0.09
23	Solyc06g069430.2	AGAGGGAGAAAGAGGTGG	TTGCTGCTGTGAAGAACTA	446.445	919.707	231.863	1.00 ± 0.03	1.77 ± 0.04	0.10 ± 0.01
24	Solyc03g114840.2	TACTCAGAATAACTACCACGAA	TCTCAAGCTGCTCAAGGT	78.2287	37.7505	80.7413	1.00 ± 0.07	0.54 ± 0.06	0.78 ± 0.05
25	Solyc02g077920.2	TTAATTCCACCTTTCCTG	TTGTTAGTTTCCATCCCT	410.912	473.776	324.254	1.00 ± 0.04	1.43 ± 0.11	0.35 ± 0.03
26	Solyc10g006880.2	TGGAATAACGACGAAGCA	GAAATTGGCAATGGAGCT	881.107	1126.13	591.712	1.00 ± 0.06	1.44 ± 0.01	0.21 ± 0.08
27	Solyc02g086930.2	CAAATCCTCTTATGACTCCCTT	CTCAGCCTTCACCTTCACTT	89.9403	60.7032	102.775	1.00 ± 0.13	0.79 ± 0.03	1.06 ± 0.22
28	Solyc08g082630.2	AGAGCACCTCCAAACACG	GCTTGCTTTGAACCTCCT	3.21462	1.08919	10.0139	1.00 ± 0.02	0.26 ± 0.01	5.34 ± 0.35
29	Solyc10g047040.1	GATTCCGCTTATGTTCAG	GACAAGTTTCCGATTTATG	4.00779	8.39927	1.59984	1.00 ± 0.15	1.99 ± 0.05	0.04 ± 0.00
30	Solyc07g006630.2	GTGGAGTCGGTCGTTAAGTC	CCATCCCTTTCATTTCTGTG	1.57098	7.98618	3.6832	1.00 ± 0.04	3.91 ± 0.32	9.11 ± 0.34
31	Solyc07g056440.2	TAGCAGGCGACGAAAGCG	AATCCAACAAAATCAACTCATC	95.9574	241.235	38.0369	1.00 ± 0.02	2.10 ± 0.12	0.13 ± 0.01
32	Solyc03g005760.1	TTTCCTCCTCTACCTTCG	CAGTGTCCCATCCGTAAT	13.8468	0.150927	27.6015	1.00 ± 0.09	0.07 ± 0.01	3.15 ± 0.47
33	Solyc09g011510.2	AAGTCCCAGTGCTCATTCA	ACCACCGTAACCACCTTGT	1.46394	2.06612	0.235249	1.00 ± 0.07	1.18 ± 0.23	0.03 ± 0.00
34	Solyc10g077040.1	CTGCCGTTCACAGTTAGA	GTTGAAAAGGGTCTCCAT	33.6538	7.70292	42.6185	1.00 ± 0.12	0.18 ± 0.02	1.39 ± 0.06
35	Solyc06g054260.1	CAGTAACCCGACCTATCC	CTTCCACTTGGGCTTTTC	177.621	22.3348	267.853	1.00 ± 0.03	0.46 ± 0.07	1.55 ± 0.03
