# Supplementary material for: Comprehensive Analysis of ABA Effects on Ethylene Biosynthesis and Signaling during Tomato Fruit Ripening
Source: PLoS One. 2016 Apr 21;11(4):e0154072. doi: 10.1371/journal.pone.0154072 (PMC4839774; doi:10.1371/journal.pone.0154072)
Supplement: S11 Table — (XLS) [file pone.0154072.s014.xls]

## Sheet: Sheet1
Table S11 Nodes strength (ns) of the network shown in Figure 10.
Node strengths are calculated as the average of the absolute values of Pearson correlation coefficients radiating from a single node. SD=standard deviation.
Node	ns	SD
ABA	0.256228	0.166216
Ethylene	0.517115	0.228165
ACC	0.355759	0.264675
ACS	0.32688	0.289487
ACO	0.432535	0.293504
ABA1	0.486865	0.186469
NCED4	0.321248	0.191828
LeNCED2	0.25998	0.197174
LeCYP707A1	0.393368	0.205927
UGT73B3	0.346861	0.218287
PYL9	0.351441	0.226758
HAI2	0.353817	0.214548
LeACS2	0.428671	0.234414
LeACS4	0.45779	0.232654
LeACO1	0.414714	0.232922
LeACO5	0.377286	0.244077
RTE1	0.359635	0.165933
LeETR6	0.273727	0.219077
LeERF2	0.235445	0.172396
